# Supplementary material for: Protein loop structure prediction by community-based deep learning and its application to antibody CDR H3 loop modeling
Source: PLoS Comput Biol. 2024 Jun 24;20(6):e1012239. doi: 10.1371/journal.pcbi.1012239 (PMC11226077; doi:10.1371/journal.pcbi.1012239)
Supplement: S1 Table — (XLSX) [file pcbi.1012239.s001.xlsx]

## Sheet: Sheet1
Com size	Median RMSD (Å)		Success Rate (%)
n	Best sampled	Top	Best sampled			Top scored
		scored	< 2.0 Å	< 1.5 Å	< 1.0 Å	< 2.0 Å	< 1.5 Å	< 1.0 Å
1	2.29	2.64	46.1	29.6	14.4	34.3	23.2	9.54
2	1.84	2.43	54	42.2	20.8	43.7	27.3	13.1
4	1.78	2.53	55.6	40.9	21.3	39.3	27.2	14
8	1.69	2.72	58.6	41.2	20.5	35.5	24.5	12
16	1.77	2.56	60.9	38.7	21.6	39.1	24.8	13.6
32	1.62	2.61	60.9	46.5	26.2	36.8	25.9	12.5
