# Supplementary material for: Protein loop structure prediction by community-based deep learning and its application to antibody CDR H3 loop modeling
Source: PLoS Comput Biol. 2024 Jun 24;20(6):e1012239. doi: 10.1371/journal.pcbi.1012239 (PMC11226077; doi:10.1371/journal.pcbi.1012239)
Supplement: S2 Table — (XLSX) [file pcbi.1012239.s002.xlsx]

## Sheet: Sheet1
Module	Parameter	Value	Description
IPAEncoder
	c_s	128	Single representation dimension
	c_z	96	Pair representation dimesion
	c_hidden	8	Hidden dimension for scalar attention
	no_heads	6	Number of IPA heads
	no_qk_points	2	Number of points of query and key for point attention
	no_v_points	4	Number of points of value of point attention
	no_layers	1	Number of IPA layer
IPAModule
	c_s	128	Single representation dimension
	c_z	96	Pair representation dimension
	c_hidden	16	Hidden dimension for scalar attention
	no_heads	12	Number of IPA heads
	no_qk_points	4	Number of points of query and key for point attention
	no_v_points	8	Number of points of value for point attention
	no_layers	4	Number of IPA layer
TriangularPairwiseFeatureModule
	c_z	96	Pair representation dimension
	c_hidden_tri_att	16	Per-head dimension for triangular attention
	c_hidden_tri_mul	64	Hidden dimension for triangular attention
	no_heads	4	Number of IPA heads
	no_blocks	2	Number of blocks
	n_pair_transition	2	Scale number of pair transition
