# Supplementary material for: Protein loop structure prediction by community-based deep learning and its application to antibody CDR H3 loop modeling
Source: PLoS Comput Biol. 2024 Jun 24;20(6):e1012239. doi: 10.1371/journal.pcbi.1012239 (PMC11226077; doi:10.1371/journal.pcbi.1012239)
Supplement: S3 Table — (XLSX) [file pcbi.1012239.s003.xlsx]

## Sheet: community_size_32
pdbname	best_1	best_2	best_3	best_4	best_5	top1_1	top1_2	top1_3	top1_4	top1_5
6xm2	2.824	2.524	3.024	2.374	2.47	4.154	3.365	4.632	4.612	4.465
7lfa	1.413	1.51	1.461	1.441	1.395	1.413	1.563	1.481	1.441	1.561
7mzk	0.399	0.396	0.398	0.398	0.403	0.665	0.827	0.489	0.45	0.445
7rah	0.899	0.829	0.769	0.981	0.633	1.093	1.027	1.902	1.095	1.084
7ps6	1.5	2.384	2.017	2.068	2.446	3.261	3.131	3.261	3.238	3.087
7mu4	1.853	1.275	1.589	1.45	1.48	2.266	2.844	2.876	2.716	2.865
7fcp	3.853	3.589	2.589	3.706	3.158	5.354	3.589	5.095	3.706	5.356
7mzj	0.437	0.403	0.431	0.418	0.45	0.814	0.403	0.633	0.691	0.59
7kkz	2.718	2.199	2.852	3.014	2.99	5.279	5.357	5.365	5.265	5.278
7shu	1.223	0.88	1.096	1.601	1.301	1.607	1.759	1.608	2.343	1.897
7s11	4.137	3.607	3.943	3.718	3.513	5.918	5.41	5.28	5.34	5.235
7u0a	2.041	2.15	1.785	1.542	1.681	5.426	5.321	5.629	5.574	5.619
7mzf	1.173	1.07	1.052	1.012	1.074	1.173	1.266	1.208	1.28	1.144
7mzh	0.426	0.282	0.49	0.513	0.479	0.978	1.009	0.912	1.219	1.259
7so5	2.582	1.854	1.563	2.425	1.869	2.582	1.857	1.563	2.425	1.869
7phu	1.861	2.152	1.916	1.784	1.782	2.599	2.231	2.066	2.167	2.682
7u2d	2.634	3.235	3.291	2.622	2.849	4.407	4.067	4.575	4.455	4.47
7pi7	0.628	0.688	0.662	0.685	0.585	0.75	1.436	0.662	0.685	0.704
7n6p	5.121	5.444	5.436	4.615	5.45	5.884	6.177	5.942	5.49	5.892
7lfb	1.492	1.247	1.317	1.362	1.289	1.789	2.036	1.759	1.884	1.676
7lf7	2.242	2.176	2.331	2.201	2.202	2.271	2.532	2.479	2.286	2.74
7rew	2.057	2.446	2.276	2.235	2.325	2.881	2.799	2.913	2.996	4.851
8cwv	0.401	0.381	0.394	0.417	0.428	0.659	0.669	0.504	0.722	0.654
7mx8	4.814	5.507	6.067	5.165	6.117	6.951	6.703	6.224	6.581	6.117
7uem	1.4	1.221	1.159	1.504	1.24	1.868	1.887	2.095	2.075	1.859
7vsw	1.198	1.168	0.902	1.07	0.816	1.702	1.559	1.289	1.354	1.291
7z0x	2.647	2.471	2.998	2.863	2.413	5.133	5.156	5.259	4.82	5.132
7cj2	1.421	1.434	1.424	1.312	1.274	2.923	3.161	3.274	2.861	3.059
7rt9	1.152	1.43	1.084	1.257	1.267	2.012	2.11	1.975	2.026	2.147
7o4y	1.236	1.187	1.17	1.201	1.329	2.548	2.179	2.124	2.218	2.281
7f7e	2.997	2.41	2.501	2.495	2.558	5.858	2.796	5.016	5.744	4.351
7mlh	2.754	2.765	2.993	2.578	2.702	5.736	6.457	6.423	6.469	6.412
7s3m	2.022	2	2.045	2.082	2.079	2.406	2.122	2.286	2.493	2.114
7sbu	4.738	3.922	4.501	4.398	4.465	5.839	5.635	5.516	5.929	6.095
7te4	0.891	1.707	2.037	1.195	1.901	5.003	4.8	5.215	5.205	5.05
7mdp	2.688	2.488	2.712	2.451	3.157	4.986	4.795	5.024	5.068	4.824
7keo	2.491	3.075	3.203	2.631	2.964	5.183	4.853	4.967	5.923	4.467
7n3g	0.992	1.122	1.23	0.96	2.317	3.978	4.254	4.166	4.681	3.91
7rxj	1.695	1.996	1.894	1.884	1.963	4.649	4.401	4.565	4.427	4.599
7syy	2.011	2.151	2.365	2.208	2.048	3.818	3.832	3.865	3.852	3.848
8dcc	1.813	1.832	1.934	1.774	1.72	1.813	1.832	1.934	3.378	2.894
7sn1	1.458	1.422	1.641	1.724	1.485	1.573	2.089	1.695	2.602	1.617
7q4q	0.901	0.897	0.879	0.916	0.818	0.96	0.905	0.913	0.959	0.96
7ps1	0.46	0.418	0.386	0.538	0.498	1.004	0.418	1.041	0.789	0.565
7n0u	0.889	0.971	0.987	0.966	0.959	1.662	1.625	1.693	1.687	1.655
7m2i	0.712	0.609	0.77	0.641	0.629	1.236	0.609	0.982	0.641	0.629
8dao	4.94	4.632	5.18	4.736	4.338	8.244	7.83	7.784	7.726	8.249
7b0b	1.328	1.16	1.597	1.294	1.386	1.767	1.703	1.963	1.807	1.765
7rks	5.541	5.362	5.372	5.437	5.459	5.541	5.522	6.103	5.893	6.371
7np1	2.624	2.434	2.433	2.443	2.969	5.529	5.309	5.66	5.876	5.343
7rxl	0.834	0.636	0.929	1.066	0.968	1.865	1.772	1.843	1.897	1.984
7zf6	1.216	1.411	1.203	1.33	1.206	1.528	1.818	1.837	1.752	1.546
7s0x	1.58	1.589	1.555	1.727	1.87	1.988	3.465	2.863	3.333	3.191
7pr0	3.039	2.829	3.305	2.729	2.921	3.813	2.921	4.475	3.101	3.135
8d6z	3.758	4.22	3.788	3.022	3.821	5.847	5.875	5.923	5.814	5.785
7n04	0.562	0.487	0.571	0.496	0.592	0.562	0.655	0.717	0.615	0.842
7fjs	1.176	0.947	0.987	1.522	0.917	3.105	3.338	3.224	3.31	3.152
7bnv	3.943	4.634	3.413	3.45	4.093	6.465	5.898	6.382	6.362	6.359
7l7r	3.121	3.345	3.064	1.571	2.866	4.279	4.126	4.382	4.218	4.334
7kpj	0.632	0.614	0.638	0.645	0.692	2.712	2.506	0.703	0.645	2.615
7n3d	1.928	1.938	1.557	1.74	2.655	4.898	4.895	4.834	4.761	4.86
7fgj	0.786	0.973	0.844	0.98	0.757	1.1	1.094	1.034	1.225	1.029
7vux	0.405	0.516	0.523	0.375	0.555	0.807	0.68	0.782	0.489	0.698
7s5r	2.098	1.912	3.153	2.002	1.728	3.677	5.038	5.079	5.626	4.192
7ttm	3.778	3.174	3.284	3.766	3.508	4.53	4.483	4.283	3.766	3.603
7u0b	1.68	2.005	1.679	1.77	2.243	2.46	2.546	2.376	2.369	2.597
7u0e	4.006	5.495	3.806	3.564	4.053	7.453	7.573	7.585	7.56	7.578
7t0k	2.469	2.058	2.497	2.675	2.587	4.66	4.662	4.633	4.633	4.63
7uen	0.561	0.496	0.432	0.507	0.519	1.902	1.774	1.692	2.081	1.869
7pqy	3.251	4.535	2.817	3.126	3.204	5.296	5.3	5.281	5.242	5.358
7kyo	2.701	2.48	2.406	2.358	2.344	5.162	5.531	4.197	3.855	4.077
7n3c	4.716	5.338	5.908	5.419	5.443	6.213	6.331	6.138	6.235	6.242
7skz	1.342	1.679	1.79	1.92	1.782	2.485	2.872	2.739	2.709	2.845
7lr4	1.593	2.326	1.603	1.517	1.493	2.693	2.664	2.861	3.003	3.015
7ps4	5.194	3.767	5.458	5.16	5.684	6.592	3.767	6.566	6.689	6.587
7rqq	3.933	4.027	4.044	3.298	3.789	6.86	6.878	6.836	6.797	6.883
7s8g	0.903	0.757	0.684	0.907	0.916	1.616	1.35	1.787	1.17	1.394
7ps0	1.668	1.515	1.42	1.234	1.547	2.504	2.321	2.22	2.378	2.321
7qu1	1.988	2.378	2.417	2.223	2.33	2.379	2.378	2.417	2.426	2.33
7ryu	2.766	2.912	2.857	2.909	2.803	3.061	2.927	3.123	3.087	3.296
7z0y	4.047	4.966	4.329	5.066	3.667	5.577	6.522	6.386	6.052	6.046
7zwi	1.539	1.524	1.114	1.558	1.441	1.74	1.834	1.741	2.119	1.895
7a0x	1.768	1.767	1.621	0.917	1.84	2.148	2.504	2.219	2.18	2.634
7vyr	0.731	0.776	0.668	0.676	0.697	0.731	0.88	0.811	0.814	0.798
6xp6	1.299	1.086	1.287	1.134	1.219	1.581	1.482	1.55	1.507	1.458
7vyt	0.922	0.927	1.012	0.972	0.996	1.24	0.991	1.967	1.141	3.791
7kql	2.283	2.284	2.465	2.044	2.09	4.613	4.931	4.775	4.096	4.968
7n08	1.603	1.347	1.064	1.595	1.106	2.465	2.325	1.064	2.435	1.857
7amq	2.346	2.73	2.819	2.506	2.266	3.2	3.842	4.066	3.11	3.672
7ora	1.783	1.445	1.779	1.669	1.868	5.068	2.145	2.195	2.681	3.196
7bbj	1.057	1.071	1.062	1.058	0.988	1.309	1.301	1.294	1.29	1.301
7l79	1.412	1.281	1.36	1.066	1.366	2.118	2.288	2.429	2.308	2.162
7n3e	0.981	0.814	0.847	0.777	0.884	1.001	0.869	1.04	0.934	0.921
7k7r	0.811	0.942	0.806	0.899	0.896	1.363	1.497	1.528	1.606	1.387
7bg1	0.828	0.924	0.9	0.872	0.905	1.08	1.237	1.125	1.047	0.94
7doh	0.787	0.808	0.76	0.798	0.739	0.81	0.825	0.76	0.798	0.739
7kf0	2.238	1.611	2.233	1.957	2.113	2.609	2.57	2.642	2.645	2.782
7wkx	1.084	1.03	1.104	1.135	1.063	1.168	1.202	1.192	1.15	1.113
7qf1	2.768	3.381	3.142	3.061	3.146	3.423	3.655	3.258	3.575	3.146
7ryv	1.932	1.874	1.987	1.875	1.867	2.599	2.027	2.56	2.467	2.335
7arn	0.755	0.794	0.893	0.817	1.13	1.282	1.132	1.438	1.233	1.256
7kn4	2.347	1.85	2.149	2.83	1.911	3.941	4.122	3.99	3.984	3.842
7wph	1.276	0.964	0.924	0.832	1.288	1.505	1.59	1.433	1.388	1.393
7e5o	1.145	1.151	1.143	1.135	1.138	1.145	1.151	1.165	1.148	1.237
7re7	1.32	1.318	1.387	1.42	1.178	1.467	1.521	1.523	1.503	1.418
7e6p	1.584	1.713	1.582	1.719	1.247	1.867	1.892	1.938	2.028	1.992
7kf1	1.562	1.472	1.397	1.557	1.518	3.002	2.684	2.485	3.112	2.641
7rd3	2.099	2.212	2.699	2.633	2.356	5.934	5.65	5.697	6.454	6.802
7or9	0.909	0.997	0.954	0.937	0.814	2.368	4.335	4.291	0.988	0.827
7mdj	1.103	1.019	1.058	1.156	1.059	1.175	1.019	1.199	1.172	1.133
6xlz	2.012	1.817	2.342	2.148	2.116	7.119	7.135	7.102	7.13	7.089
7qf0	0.351	0.558	0.42	0.389	0.518	0.649	0.625	0.678	0.637	0.656
7shz	1.214	1.322	1.174	1.267	1.292	1.306	1.627	2.34	1.653	1.791
7n4j	3.541	3.308	3.423	2.899	2.724	4.17	4.933	4.525	3.942	3.48
7dk2	7.909	7.796	7.716	7.989	7.484	8.196	8.11	8.23	8.286	8.256
7su0	0.446	0.663	0.596	0.502	0.736	1.069	1.022	1.097	0.917	0.736
7rnj	0.798	0.687	0.768	0.701	0.776	1.283	1.252	1.157	1.282	1.33
7s8h	0.699	1.029	1.025	0.92	0.709	1.639	1.499	2.213	1.609	0.718
7lr3	1.185	1.138	1.138	1.225	1.146	1.185	1.283	1.208	1.339	1.425
7x9e	2.753	1.886	3.971	3.436	2.616	6.208	7.342	6.187	5.973	6.255
7kba	3.185	2.531	2.646	2.734	3.072	3.501	3.897	4.638	4.73	3.75
7rdk	3.278	3.593	3.117	4.001	3.248	6.052	6.798	6.654	6.148	6.386
7ahu	2.004	1.84	1.508	1.364	2.042	3.661	3.164	3.336	3.758	3.336
8d36	5.606	5.631	5.543	5.385	5.989	7.707	7.508	7.608	7.279	7.562
7q0i	1.055	1.227	1.255	0.999	1.055	4.574	4.61	5.095	4.731	5.238
7lyw	2.079	1.667	1.703	1.661	2.091	4.516	3.769	2.907	4.338	2.895
7v5n	4.357	3.931	4.168	4.605	4.598	4.745	4.921	4.578	4.906	4.968
7eyc	0.459	0.451	0.453	0.517	0.444	0.646	0.563	0.61	0.628	0.526
7zf8	0.355	0.411	0.402	0.374	0.357	0.488	0.444	0.431	0.406	0.357
7rm3	1.705	1.781	1.782	1.781	1.652	1.856	2.022	1.887	1.85	1.913
7daa	0.856	2.624	0.849	0.749	2.746	3.677	3.742	3.683	3.362	4.252
7rqr	1.947	1.8	2.492	2.652	2.669	6.86	6.802	6.852	6.861	6.787
7oo2	0.293	0.283	0.283	0.295	0.292	0.378	0.374	0.417	0.323	0.308
7n4i	2.486	2.534	2.324	1.905	2.999	3.149	3.234	4.118	3.217	3.1
7f6z	0.66	0.628	0.731	0.627	0.626	0.66	0.728	1.583	0.712	0.693
7rxi	1.215	1.189	1.338	1.574	1.306	2.436	2.96	2.83	2.819	2.396
7qu2	2.137	2.24	1.988	1.809	1.691	5.015	2.24	4.889	4.779	4.908
7n3h	1.716	0.876	1.484	0.711	0.844	2.188	2.384	1.768	1.748	1.774
7nc0	1.185	1.181	1.115	1.167	1.198	1.745	1.814	2.224	2.032	1.817
7qnx	1.003	1.235	1.083	1.028	1.432	1.743	1.95	1.796	2.013	2.354
7tp3	3.32	3.683	3.03	2.627	3.311	6.179	6.14	6.376	6.171	6.219
7mrz	0.681	0.851	0.866	0.707	0.861	0.863	1.305	1.244	0.751	1.277
7q0g	4.448	2.598	4.441	4.298	2.673	5.287	5.372	5.386	5.32	5.082
7tqa	1.24	1.098	1.122	1.165	1.339	2.347	2.342	2.527	2.552	2.36
7tcq	0.58	0.631	0.59	0.646	0.668	0.701	0.774	0.695	0.889	0.877
7rpt	0.432	0.435	0.346	0.45	0.477	0.641	0.527	0.675	0.637	0.571
7e72	0.812	0.865	0.812	0.901	0.985	2.742	2.83	3.379	2.67	2.969
7msq	4.753	4.202	4.493	4.911	4.146	6.922	7.076	7.078	7.184	7.145
7l77	1.253	1.018	1.232	1.514	1.058	4.769	5.185	4.926	4.318	2.805
7stz	0.994	1.119	1.149	1.052	1.035	1.292	1.224	1.247	1.371	1.303
7l7e	1.47	1.726	1.376	1.461	1.428	1.739	1.825	2.062	1.816	1.991
7seg	1.38	1.776	1.363	1.82	1.87	4.052	3.389	2.042	1.872	1.944
7kkh	0.995	1.1	0.929	1.184	0.926	1.438	1.361	1.695	1.829	1.433
7n3f	1.248	1.208	1.174	1.31	1.277	1.34	1.266	1.263	1.402	1.353
7o33	0.705	0.7	0.631	0.692	0.675	0.879	0.883	0.788	0.821	0.878
6xsn	0.717	0.557	0.662	0.598	0.653	1.77	1.059	1.173	0.987	1.337
7shy	1.838	1.193	1.573	1.533	1.767	2.776	2.535	2.49	2.688	2.671
7s5q	1.121	1.101	1.194	1.183	1.221	1.219	1.296	1.194	1.183	1.294
7u2e	3.279	2.281	2.988	2.282	2.52	4.118	4.201	4.237	4.19	4.03
7mzg	0.529	0.562	0.528	0.506	0.472	0.649	0.778	0.733	0.717	0.698
6xsw	0.859	0.681	0.713	0.693	0.828	1.222	1.026	1.083	1.116	1.069
7a3u	2.175	2.382	4.653	2.693	2.193	3.092	5.027	4.974	4.895	5.005
7t7b	3.118	2.126	2.525	2.911	2.13	3.118	3.368	6.2	5.972	4.699
7s0b	0.818	0.805	0.876	0.824	0.887	0.929	0.805	4.619	1.008	4.635
7s13	1.692	1.957	1.898	1.335	1.738	2.221	2.259	3.772	3.657	2.251
7jkm	2.299	2.659	3.076	2.562	2.279	4.864	4.861	4.945	4.793	4.895
7o2z	2.36	2.35	2.137	2.148	2.124	2.589	2.905	2.387	2.53	2.457
7urq	0.622	1.716	1.73	0.618	0.564	2.469	2.46	2.509	2.422	2.427
7tp4	4.195	4.025	4.41	3.761	4.296	5.833	4.905	5.891	5.11	4.67
7sjs	1.111	3.736	3.552	3.315	3.757	4.459	4.462	4.502	4.323	4.415
7qny	3.645	4.409	3.758	3.862	4.306	5.279	5.262	5.304	5.044	5.359
7rco	2.661	1.869	2.678	2.779	2.596	4.652	4.631	4.639	4.806	3.356
7mf7	1.726	1.653	1.617	1.378	1.528	2.468	2.036	2.839	2.224	2.088
7ps3	3.535	4.453	4.477	3.347	3.609	5.258	5.121	5.659	6.836	5.204
7sem	0.944	1.496	1.812	2.873	1.35	5.574	6.089	5.451	5.178	1.699
7wpv	2.328	2.39	2.509	1.523	2.283	6.123	6.211	6.035	6.034	5.958
7s4g	0.717	0.614	0.7	0.78	0.732	1.158	1.131	1.276	1.234	1.377
7e3o	2.434	2.309	2.177	2.339	2.325	3.31	2.661	2.541	2.882	2.625
7phw	3.591	3.32	3.287	3.518	3.264	3.87	3.857	4.143	3.851	4.018
7st8	1.63	1.068	1.403	1.234	1.354	2.506	2.353	2.38	2.131	2.2
7e9b	0.76	0.662	0.698	0.767	0.803	2.892	0.662	0.772	0.801	0.833
7n0x	1.963	2.441	2.406	2.683	2.805	4.188	3.732	3.505	3.88	3.666
7u09	2.745	2.604	3.022	3.177	2.793	6.147	5.989	5.843	6.512	6.233
7nab	1.452	1.429	1.755	1.623	2.07	4.896	4.94	5	5.042	5.337
7rda	1.901	1.575	1.743	2.244	2.039	5.029	5.379	5.446	6.071	5.217
7n8q	1.504	1.209	1.411	1.208	1.426	3.357	3.48	3.733	4.002	3.168
7ams	2.919	2.767	2.067	2.698	2.479	4.269	3.565	2.923	4.457	4.127
7si0	1.452	1.126	1.214	1.284	1.501	1.567	2.297	1.676	2.219	1.741
7rta	1.13	1.183	1.135	1.176	1.349	2.014	2.282	2.27	2.293	2.435
7rlx	2.407	2.03	2.25	2.057	2.206	2.407	2.398	2.255	2.057	2.265
7bbg	1.696	2.076	1.773	1.619	1.629	3.14	2.308	3.048	3.207	2.961
7rqp	5.42	5.526	5.465	5.498	5.532	5.713	5.763	5.757	5.663	5.732
7bh8	2.087	2.206	2.096	2.223	2.503	2.944	3.264	3.24	5.066	3.342
7tus	0.852	0.815	0.923	0.842	1.07	1.908	1.347	1.161	1.188	1.704
7ow1	0.811	0.693	0.602	0.63	0.796	1.416	1.304	1.417	1.43	1.411
7o30	3.075	3.382	3.118	3.201	3.317	3.382	3.403	3.396	3.448	3.371
7qez	0.585	0.567	0.665	0.598	0.573	0.743	0.857	0.839	0.945	0.654

## Sheet: community_size_16
pdbname	best_1	best_2	best_3	best_4	best_5	top1_1	top1_2	top1_3	top1_4	top1_5
6xm2	1.802	1.868	2.199	1.94	2.046	4.452	5.395	5.175	4.288	4.785
7lfa	1.218	1.204	1.143	1.118	1.245	1.218	1.339	1.143	1.214	1.407
7mzk	0.737	0.666	0.743	0.647	0.597	0.922	0.826	0.908	0.87	0.83
7rah	0.952	0.66	0.69	0.605	0.704	0.952	0.83	0.772	0.838	0.942
7ps6	2.338	2.26	2.51	2.443	2.499	2.829	2.93	2.737	2.926	2.697
7mu4	1.429	1.531	1.537	1.24	1.348	2.31	2.366	2.372	1.873	2.264
7fcp	1.525	1.66	1.68	1.665	1.543	1.922	2.594	2.642	2.961	1.861
7mzj	0.593	0.621	0.747	0.717	0.738	0.743	0.846	0.909	0.816	0.807
7kkz	3.016	2.672	2.934	2.534	2.845	6.009	5.974	5.845	5.929	5.811
7shu	1.124	0.946	0.959	1.217	1.134	1.408	1.209	0.959	1.217	1.142
7s11	3.864	4.65	3.966	2.998	4.858	5.976	6.018	4.429	5.928	6.123
7u0a	2.891	2.779	2.464	2.664	2.541	5.386	5.612	5.521	5.522	5.588
7mzf	1.194	0.982	1.165	1.133	1.014	1.255	1.161	1.348	1.334	1.2
7mzh	0.522	0.431	0.461	0.696	0.589	0.528	0.431	1.098	0.696	0.802
7so5	2.096	2.256	2.077	2.124	2.05	2.096	2.313	2.354	2.236	2.05
7phu	2.636	2.561	2.393	2.378	2.523	2.72	2.561	2.515	2.713	2.572
7u2d	3.066	3.294	3.293	3.494	2.972	5	4.994	4.919	5.102	4.92
7pi7	0.497	0.479	0.518	0.515	0.467	0.616	0.518	0.634	0.596	0.496
7n6p	5.258	5.346	5.267	5.32	5.201	5.766	5.549	5.804	5.795	5.729
7lfb	2.913	2.874	2.874	2.986	3.532	2.913	3.058	2.874	2.986	5.512
7lf7	1.829	1.344	1.47	1.326	1.518	2.355	2.462	2.314	2.541	2.456
7rew	2.32	2.069	2.272	2.197	2.263	2.789	4.922	5.576	2.711	2.775
8cwv	0.455	0.454	0.438	0.45	0.419	0.514	0.585	0.563	0.577	0.54
7mx8	3.479	4.066	4.148	3.203	3.372	7.549	7.205	6.871	7.278	7.166
7uem	1.553	1.683	1.555	1.729	1.483	1.902	1.821	1.835	1.926	1.951
7vsw	1.496	1.389	1.414	1.404	1.245	1.714	1.673	1.528	1.584	1.568
7z0x	3.279	3.137	2.724	4.772	3.567	6.007	6.066	6.045	6.08	5.924
7cj2	1.127	1.044	1.053	1.107	0.995	3.337	3.234	3.078	3.404	3.328
7rt9	1.509	1.656	1.624	1.827	1.73	1.974	1.876	1.893	1.907	1.979
7o4y	0.691	0.651	0.848	0.659	0.943	1.762	1.94	1.811	1.684	1.909
7f7e	3.375	3.514	3.518	2.98	2.822	3.665	3.964	4.035	3.772	3.667
7mlh	2.625	2.415	2.587	2.429	2.49	6.46	6.475	6.437	6.511	6.603
7s3m	2.037	1.751	1.961	1.885	1.993	4.205	2.324	4.472	4.412	4.249
7sbu	5.142	4.587	4.824	4.866	4.857	5.243	5.57	5.263	5.646	4.857
7te4	1.675	1.831	1.765	1.666	1.586	1.798	1.831	1.867	1.816	1.87
7mdp	2.916	2.026	2.686	2.979	2.677	5.555	5.709	5.11	5.693	5.399
7keo	2.522	2.181	2.5	2.546	2.247	6.166	6.262	5.791	5.794	6.199
7n3g	1.13	0.948	2.049	3.016	2.196	4.046	3.43	3.803	3.929	4.031
7rxj	2.073	2.054	2.184	2.089	2.216	2.728	2.282	2.963	2.579	5.188
7syy	1.298	1.424	1.875	1.487	1.552	3.932	4.135	4.024	2.431	2.454
8dcc	1.843	1.779	1.777	1.957	1.77	1.843	2.356	1.928	2.072	2.13
7sn1	2.67	2.395	2.416	2.238	2.82	2.804	3.787	3.744	3.239	3.637
7q4q	0.875	0.856	0.848	0.797	0.89	0.892	0.859	0.848	0.921	0.926
7ps1	0.469	0.472	0.456	0.437	0.472	0.63	0.55	0.666	0.46	0.601
7n0u	0.906	0.833	0.893	0.83	0.769	1.01	0.978	1.347	0.83	0.769
7m2i	0.876	0.887	0.828	0.78	0.933	0.901	1.046	0.932	0.78	0.933
8dao	3.345	3.585	2.63	3.326	3.494	8.212	8.192	8.243	8.196	8.23
7b0b	1.796	2.007	2.126	2.133	1.962	1.796	2.007	2.126	6.325	6.407
7rks	5.536	5.855	5.745	5.656	5.956	6.113	5.855	5.947	5.998	6.203
7np1	3.486	4.152	2.992	3.396	4.192	5.232	5.425	5.383	5.292	5.315
7rxl	1.505	1.412	1	1.439	0.828	1.687	1.597	1.737	1.564	1.545
7zf6	1.706	1.678	1.529	1.564	1.718	1.706	3.29	1.657	1.564	1.718
7s0x	1.102	1.196	0.89	1.144	1.111	3.074	3.267	0.89	3.143	1.213
7pr0	4.887	4.905	4.378	5.276	4.118	6.672	5.858	6.397	6.492	6.731
8d6z	3.501	3.262	3.238	3.247	3.084	5.061	5.26	5.188	5.353	5.039
7n04	0.665	0.594	0.728	0.89	0.759	0.665	0.594	0.728	0.89	1.129
7fjs	2.215	2.225	2.379	2.162	2.18	2.816	2.493	2.804	2.491	2.529
7bnv	4.872	4.906	5.012	5.143	4.865	4.998	5.107	5.719	5.555	5.443
7l7r	3.381	3.441	3.47	3.645	3.611	4.812	4.835	4.766	4.931	4.716
7kpj	0.503	0.476	0.433	0.527	0.507	2.266	2.756	2.231	2.514	2.306
7n3d	3.426	3.748	4.109	3.918	3.901	4.101	4.628	4.453	4.414	4.573
7fgj	1.444	1.333	1.415	1.384	1.482	1.722	1.459	1.628	1.599	1.739
7vux	0.584	0.619	0.62	0.578	0.586	0.722	0.631	0.638	0.578	0.753
7s5r	1.979	2.244	1.402	1.66	1.655	3.212	4.197	2.926	3.37	3.67
7ttm	4.221	4.495	4.259	4.061	4.398	4.743	5.162	5.185	4.133	5.136
7u0b	1.979	1.884	2.018	1.808	1.854	3.599	4.439	3.633	2.746	3.81
7u0e	6.454	7.176	6.798	6.333	6.485	7.445	7.27	7.208	7.241	7.184
7t0k	1.953	1.839	1.707	1.618	1.89	4.347	3.816	3.94	3.62	4.234
7uen	0.743	1.101	0.787	0.818	0.866	0.813	1.866	1.032	0.818	2.136
7pqy	2.75	2.389	2.676	2.014	2.078	4.378	4.356	5.018	4.96	4.563
7kyo	2.83	2.813	3.024	2.483	2.971	5.176	3.612	3.635	3.767	4.579
7n3c	2.582	2.815	2.401	3.258	2.194	5.936	6.135	6.261	5.946	6.251
7skz	1.901	1.714	1.568	1.912	1.935	3.319	3.327	3.366	3.297	3.263
7lr4	2.386	2.342	2.562	2.312	2.335	2.807	2.721	2.695	2.771	2.777
7ps4	2.515	2.02	2.212	2.201	2.265	3.869	2.818	2.591	2.613	2.265
7rqq	1.843	1.871	1.954	2.084	2.072	6.948	6.91	6.954	6.88	6.915
7s8g	1.336	0.833	0.927	1.504	0.885	1.906	0.833	0.927	1.92	1.644
7ps0	1.887	1.907	1.595	1.876	1.609	2.826	3.068	2.68	2.74	3.365
7qu1	1.939	2.02	1.764	2.166	1.759	2.066	2.079	2.114	2.227	2.124
7ryu	2.173	2.269	2.296	2.076	2.315	2.794	2.594	2.371	2.076	2.405
7z0y	2.138	3.789	2.185	2.363	4.114	4.491	5.239	5.234	5.917	5.071
7zwi	1.462	1.595	1.668	1.752	1.56	1.702	2.382	1.853	1.981	1.872
7a0x	1.392	1.532	1.841	1.777	1.6	1.891	2.021	2.002	2.082	1.874
7vyr	0.728	0.743	0.706	0.793	0.668	0.869	0.943	0.933	0.964	0.972
6xp6	1.692	1.519	1.446	1.543	1.213	1.957	2.047	1.982	2.019	2.008
7vyt	2.41	1.934	1.761	1.568	2.193	3.684	3.594	3.679	3.68	3.59
7kql	1.692	1.862	2.38	2.149	2.023	4.498	4.216	4.532	4.37	4.486
7n08	1.545	1.907	1.556	2.228	1.48	4.853	5.633	4.803	4.636	4.356
7amq	2.921	2.692	2.677	2.321	3.023	4.519	3.159	3.327	4.333	3.994
7ora	1.912	1.89	2.081	1.806	1.775	2.045	2.229	2.095	1.806	1.775
7bbj	1.294	1.316	1.299	1.362	1.337	1.446	1.396	1.427	1.429	1.439
7l79	1.802	1.539	1.663	1.451	1.464	2.138	2.369	1.854	2.295	1.464
7n3e	0.585	0.66	0.555	0.707	0.616	0.752	0.77	0.567	0.781	0.754
7k7r	0.897	0.899	0.862	0.83	0.86	1.736	1.864	1.667	2.345	1.494
7bg1	0.971	0.918	0.86	1.002	1.01	1.605	0.973	1.436	1.249	1.378
7doh	0.593	0.613	0.55	0.654	0.544	0.724	0.729	0.676	0.722	0.71
7kf0	1.752	1.785	1.794	1.71	1.832	2.516	2.926	2.87	3.075	2.85
7wkx	1.052	1.063	1.093	1.053	1.037	1.174	1.171	1.161	1.189	1.198
7qf1	2.356	2.182	2.163	2.075	2.15	2.644	2.441	2.572	2.333	2.403
7ryv	2.352	2.253	2.546	2.356	2.211	2.352	3.411	2.87	2.356	2.725
7arn	1.095	1.099	1.233	1.096	1.135	1.687	1.578	1.62	1.7	1.625
7kn4	1.648	1.829	1.809	1.822	1.751	2.926	2.632	3.056	2.617	3.077
7wph	1.615	1.597	1.606	1.606	1.625	1.711	1.706	1.698	1.7	1.672
7e5o	1.832	1.554	1.718	1.84	1.809	1.87	2.637	1.789	1.84	1.839
7re7	1.79	1.782	1.444	1.45	1.831	1.88	1.943	1.875	1.888	2.182
7e6p	1.397	1.638	1.455	1.486	1.534	1.78	1.908	1.729	1.819	1.743
7kf1	2.107	2.434	2.294	2.545	1.903	3.042	2.598	3.632	3.56	2.7
7rd3	1.284	1.331	1.1	0.862	0.9	6.238	6.041	5.477	5.47	6.347
7or9	1.247	1.829	1.763	1.445	1.671	1.599	2.438	3.375	1.665	2.667
7mdj	1.146	1.387	1.207	0.815	1.19	1.489	1.526	1.492	1.493	1.551
6xlz	1.548	4.517	2.345	3.964	1.65	7.231	7.215	7.362	7.225	7.278
7qf0	0.475	0.48	0.512	0.47	0.496	0.65	0.718	0.709	0.774	0.671
7shz	1.657	1.53	1.415	1.391	1.807	1.746	1.611	1.415	1.391	1.868
7n4j	2.491	2.47	2.89	2.415	2.758	3.887	2.841	3.708	3.496	3.554
7dk2	8.085	8.058	8.084	8.071	8.009	8.82	8.827	8.723	8.737	8.773
7su0	0.501	0.497	0.501	0.464	0.555	0.898	0.937	0.903	0.757	0.827
7rnj	0.643	0.823	0.731	0.65	0.74	1.173	1.074	1.215	1.292	0.74
7s8h	1.152	1.056	0.938	1.052	0.798	1.49	1.177	1.384	1.263	0.798
7lr3	1.036	1.001	1.073	1.002	0.988	1.045	1.238	1.195	1.279	1.088
7x9e	2.192	1.84	1.984	2.392	2.289	5.854	5.864	5.84	5.77	5.744
7kba	4.142	4.431	4.021	3.725	3.951	5.097	4.549	4.846	4.917	4.593
7rdk	4.287	4.235	3.803	4.155	4.102	4.764	4.524	4.921	4.819	4.658
7ahu	2.206	2.19	2.44	2.382	2.433	2.545	2.952	2.612	2.585	2.62
8d36	4.164	4.114	4.7	2.647	4.225	7.992	8.128	8.289	7.819	8.17
7q0i	2.014	1.993	2.123	1.822	1.924	2.302	2.406	2.353	2.235	2.172
7lyw	2.406	2.56	2.577	2.805	2.839	4.492	4.297	3.447	4.234	4.433
7v5n	2.434	2.249	2.405	2.174	2.203	2.711	2.765	2.696	2.91	2.761
7eyc	0.278	0.394	0.334	0.284	0.327	1.036	1.097	1.007	1.092	1.061
7zf8	0.478	0.574	0.573	0.61	0.554	0.689	0.803	0.624	0.76	0.597
7rm3	1.121	0.737	0.624	1.274	1.413	1.742	1.899	1.76	2.004	1.737
7daa	1.84	1.889	1.747	1.759	1.804	3.358	3.134	3.103	3.399	3.419
7rqr	1.907	2.817	3.036	2.714	1.662	6.856	6.847	6.896	6.869	6.839
7oo2	0.405	0.401	0.408	0.383	0.406	0.533	0.417	0.494	0.575	0.56
7n4i	1.507	1.615	1.656	2.169	1.749	3.168	3.319	3.469	3.249	3.357
7f6z	0.838	0.823	0.905	0.891	0.839	0.967	1.124	0.993	1.282	1.329
7rxi	1.852	1.768	2.542	1.699	2.798	3.932	4.112	3.823	3.963	4.012
7qu2	1.302	1.416	1.353	1.423	1.414	3.601	3.16	2.233	1.53	3.525
7n3h	1.552	1.044	1.181	1.18	1.49	1.977	2.081	2.151	1.711	1.763
7nc0	0.947	1.057	1.053	1.053	1.041	1.21	1.173	1.191	1.176	1.246
7qnx	1.297	1.039	1.051	1.255	1.09	1.746	1.683	1.9	1.886	1.869
7tp3	4.402	3.671	4.099	3.93	3.772	5.714	5.577	5.944	5.341	4.908
7mrz	0.703	0.684	0.751	0.711	0.737	0.782	0.813	0.911	0.796	0.78
7q0g	2.407	1.818	2.185	1.867	1.843	4.371	4.275	4.291	4.456	4.369
7tqa	1.932	1.893	1.805	1.918	1.783	2.435	2.352	2.542	2.385	2.679
7tcq	0.929	0.898	0.912	0.976	1.115	1.419	1.493	1.38	1.641	1.395
7rpt	0.651	0.589	0.496	0.554	0.617	0.837	0.698	0.791	0.684	0.683
7e72	0.881	1.106	0.889	0.772	1.011	1.61	1.791	1.021	0.772	1.011
7msq	2.722	3.328	3.913	3.227	3.983	4.843	4.019	4.206	4.456	6.401
7l77	1.727	1.674	1.458	1.702	1.231	1.814	1.772	1.83	1.837	1.944
7stz	1.101	1.143	1.009	1.147	1.112	1.289	1.408	1.373	1.147	1.49
7l7e	2.12	3.137	2.562	3.44	2.728	2.12	3.137	3.466	4.924	2.728
7seg	2.185	2.005	2.093	2.184	2.634	3.186	2.786	2.809	2.964	2.676
7kkh	1.224	1.761	1.393	1.689	1.714	2.105	2.073	2.033	2.029	2.077
7n3f	1.304	1.409	1.345	1.402	1.364	1.376	1.54	1.424	1.529	1.523
7o33	0.784	0.747	0.785	0.774	0.784	0.937	0.978	0.919	0.899	0.898
6xsn	0.646	0.773	0.779	0.719	0.781	1.719	1.305	1.345	1.161	0.802
7shy	1.33	1.221	1.459	1.277	1.157	1.33	1.364	1.459	1.277	1.617
7s5q	1.671	1.816	1.588	1.776	1.619	1.761	2.529	2.015	1.791	1.894
7u2e	3.599	2.901	3.357	3.338	3.232	5.107	5.126	5.114	5.191	5.122
7mzg	0.74	0.816	0.787	0.65	0.746	0.876	0.938	0.948	0.987	0.865
6xsw	1.026	1.032	0.737	0.99	0.998	1.32	1.433	1.095	1.473	1.423
7a3u	1.332	1.342	1.276	1.423	1.615	1.891	1.536	1.52	5.476	4.46
7t7b	5.554	5.132	5.056	5.25	4.122	5.924	5.132	6.022	5.425	5.99
7s0b	0.727	0.74	0.643	0.705	0.61	1.422	1.367	1.014	1.273	1.332
7s13	1.549	2.231	1.789	1.926	1.752	2.74	2.772	3.343	2.796	2.746
7jkm	2.95	1.818	2.709	2.552	2.498	4.773	4.763	4.688	4.521	4.891
7o2z	1.686	2.105	2.064	1.79	1.772	3.926	3.105	2.897	3.057	2.927
7urq	1.809	1.818	1.811	1.787	1.64	2.392	2.349	2.328	2.39	2.47
7tp4	4.144	4.108	4.2	3.829	4.26	5.045	4.868	4.276	5.017	4.94
7sjs	2.378	1.745	1.258	2.065	1.404	4.43	4.361	4.598	4.458	4.38
7qny	4.122	3.498	4.842	4.625	4.353	5.037	4.895	4.873	4.885	4.757
7rco	2.378	2.418	1.996	1.92	1.928	4.478	4.427	4.335	3.906	4.304
7mf7	1.887	1.981	1.633	1.774	1.677	2.693	2.867	2.531	2.361	2.881
7ps3	4.221	5.433	5.183	5.452	5.022	6.029	6.209	6.175	6.227	6.194
7sem	1.48	1.72	1.513	1.63	1.494	5.502	5.44	5.568	5.428	5.553
7wpv	2.049	3.586	2.622	2.782	2.571	6.058	5.759	5.62	5.919	5.925
7s4g	0.805	0.909	0.805	0.831	0.819	1.288	1.256	1.183	1.229	0.878
7e3o	3.123	2.794	2.823	2.784	2.577	4.799	4.845	2.823	4.917	4.979
7phw	3.011	3.118	3.088	2.963	3.164	3.074	3.318	3.488	3.016	3.542
7st8	1.183	1.221	1.453	1.299	1.407	2.168	2.146	2.299	2.181	2.336
7e9b	0.646	0.707	0.689	0.731	0.725	0.801	0.721	0.773	0.816	0.738
7n0x	2.557	2.41	2.261	2.152	2.423	3.825	3.309	4.108	3.447	3.696
7u09	3.619	2.881	3.093	2.994	3.09	5.449	5.493	5.377	5.481	5.398
7nab	2.335	1.9	2.189	2.27	2.121	5.51	4.695	5.347	3.797	2.778
7rda	1.223	1.551	1.5	1.606	1.429	6.745	6.81	6.824	6.841	6.789
7n8q	1.773	2.206	1.842	2.048	2.138	2.032	3.127	2.492	2.279	3.563
7ams	2.529	2.906	2.46	2.497	2.585	3.558	4.093	3.438	2.976	3.466
7si0	1.688	1.685	1.745	1.594	1.662	1.847	2.027	1.852	1.594	1.825
7rta	1.147	1.168	1.264	1.179	1.299	1.876	1.992	1.662	1.837	1.783
7rlx	1.637	1.913	1.731	1.95	1.848	2.033	1.913	2.126	2.362	1.848
7bbg	1.139	1.157	1.327	1.017	1.082	3.248	3.27	3.54	3.35	3.302
7rqp	5.121	5.258	5.062	5.018	5.103	5.683	5.719	5.634	5.629	5.781
7bh8	1.764	1.864	1.774	1.892	1.644	2.042	1.867	1.774	1.912	2.077
7tus	1.246	1.028	1.074	1.159	0.952	1.363	1.215	1.469	1.505	1.52
7ow1	0.88	0.962	0.862	0.696	0.887	1.093	1.096	1.286	1.173	1.036
7o30	2.286	3.292	3.4	3.204	3.396	3.757	3.909	3.471	3.473	3.473
7qez	0.632	0.615	0.688	0.67	0.67	0.772	0.787	0.733	0.767	0.756

## Sheet: community_size_8
pdbname	best_1	best_2	best_3	best_4	best_5	top1_1	top1_2	top1_3	top1_4	top1_5
6xm2	3.294	3.887	3.179	2.343	2.945	5.101	4.958	5.107	4.913	4.666
7lfa	1.059	1.206	1.161	1.151	1.112	1.143	1.218	1.307	1.374	1.112
7mzk	0.443	0.5	0.432	0.483	0.489	1.07	0.699	0.951	0.912	0.959
7rah	0.632	0.587	0.596	0.612	0.577	0.991	0.964	1.219	0.996	1.26
7ps6	1.257	1.43	1.534	1.258	1.45	3.455	3.291	3.3	3.513	3.816
7mu4	1.934	1.765	2.266	2.177	2.459	4.784	4.587	2.842	2.885	2.703
7fcp	1.408	1.589	1.47	1.383	1.531	1.408	1.732	2.021	1.619	1.823
7mzj	0.441	0.414	0.448	0.415	0.414	0.726	0.705	0.761	0.625	0.596
7kkz	2.903	2.873	2.77	2.4	2.786	5.58	5.498	5.584	5.583	5.645
7shu	1.166	1.695	1.645	1.659	1.618	2.566	2.982	2.646	2.757	2.703
7s11	2.5	3.094	3.671	3.847	4.047	6.245	5.964	6.191	6.144	6.171
7u0a	2.567	2.513	2.033	2.25	2.579	5.531	5.373	5.665	5.507	5.557
7mzf	1.061	1.168	1.188	0.977	1.19	1.237	1.197	1.229	1.382	1.286
7mzh	0.408	0.398	0.43	0.546	0.397	1.065	1.037	1.185	0.98	0.875
7so5	5.855	5.894	4.945	4.918	5.562	6.162	6.315	6.293	6.168	6.295
7phu	1.663	1.819	1.677	1.72	1.827	1.959	2.033	1.85	2.38	1.877
7u2d	3.99	3.709	3.965	3.913	3.711	5.169	4.905	5.216	4.902	4.779
7pi7	0.42	0.431	0.406	0.4	0.453	1.932	1.981	1.989	1.982	1.995
7n6p	5.388	5.202	5.045	5.045	5.662	7.326	7.34	7.177	7.27	5.8
7lfb	3.501	1.211	3.204	1.373	1.433	5.111	1.211	4.723	1.373	4.418
7lf7	2.403	2.142	2.339	2.447	2.462	2.403	2.509	2.339	2.605	2.488
7rew	2.759	2.821	2.855	3.439	2.948	4.261	4.51	4.559	4.495	4.401
8cwv	0.372	0.473	0.413	0.46	0.472	0.554	0.473	0.524	0.623	0.587
7mx8	4.943	4.765	4.693	4.575	4.717	6.791	6.68	7.072	6.97	6.885
7uem	1.784	1.605	1.673	1.744	1.74	2.026	1.827	1.784	1.951	1.997
7vsw	1.378	1.241	1.393	1.44	1.374	1.78	1.764	1.788	1.939	1.663
7z0x	4.723	4.366	4.608	4.285	4.677	5.782	5.535	5.679	5.849	5.463
7cj2	1.696	1.88	1.842	1.572	1.809	3.556	3.554	3.716	3.483	3.58
7rt9	1.11	1.171	1.047	1.234	1.105	1.71	1.668	1.681	1.635	1.668
7o4y	1.023	1.146	1.037	1.112	1.27	1.85	1.812	1.734	1.806	1.614
7f7e	4.246	5.218	3.986	4.449	4.208	6.275	6.097	5.674	6.093	5.9
7mlh	2.088	3.131	3.039	2.464	2.138	4.347	4.368	3.922	3.761	4.09
7s3m	2.466	2.288	2.221	2.486	2.464	4.432	4.464	4.524	4.352	4.486
7sbu	3.286	3.554	3.249	3.487	3.17	6.141	3.87	6.262	6.172	5.708
7te4	1.124	1.179	1.021	1.108	1.146	1.291	1.28	1.299	1.335	1.281
7mdp	1.828	1.681	1.634	1.815	1.793	4.475	4.382	4.069	4.589	4.851
7keo	2.778	2.758	2.898	2.377	2.635	3.875	3.429	3.396	3.596	3.144
7n3g	1.44	1.901	1.584	2.006	1.647	2.012	1.901	2.262	2.006	2.235
7rxj	1.894	1.743	2.298	1.899	2.037	4.414	4.345	4.311	4.473	4.693
7syy	2.543	2.449	1.949	2.375	2.339	3.307	3.67	3.151	3.461	3.44
8dcc	2.33	2.442	2.706	2.429	2.484	2.615	2.858	2.786	2.429	2.697
7sn1	1.113	1.168	1.194	1.191	1.266	2.358	2.517	2.204	2.737	1.271
7q4q	1.079	1.076	1.066	1.039	1.09	1.117	1.153	1.202	1.077	1.09
7ps1	0.341	0.33	0.381	0.333	0.338	0.439	0.504	0.697	0.364	0.457
7n0u	1.314	1.271	1.27	1.219	1.294	1.438	1.329	1.491	1.304	1.553
7m2i	1.182	1.167	0.862	1.193	1.105	1.468	1.436	1.346	1.46	1.417
8dao	2.971	2.647	2.836	2.767	3.026	6.989	7.799	7.883	7.793	7.699
7b0b	1.155	1.158	1.348	1.201	1.152	1.789	1.745	1.799	3.615	1.697
7rks	6.757	6.685	6.394	6.581	6.665	7.351	7.095	7.226	6.814	7.226
7np1	4.504	4.761	4.05	4.264	4.711	5.381	5.423	5.402	5.472	5.421
7rxl	0.736	0.673	0.664	0.588	0.668	1.673	1.05	1.57	1.801	1.481
7zf6	2.011	1.962	1.634	1.991	1.626	2.212	2.258	2.292	2.203	2.011
7s0x	1.591	1.876	1.807	1.671	1.507	3.903	3.615	3.711	3.843	3.738
7pr0	4.824	4.939	5.256	4.63	4.762	5.69	5.852	5.944	5.902	5.573
8d6z	1.937	2.076	1.536	1.533	1.54	5.404	3.5	3.174	2.744	3.699
7n04	0.789	0.678	0.813	0.584	0.624	0.789	1.053	1.232	1.199	1.038
7fjs	2.284	2.422	2.449	2.285	1.814	2.567	2.666	2.604	2.671	2.705
7bnv	5.231	5.253	5.267	5.125	4.953	5.754	6.278	6.449	5.895	6.082
7l7r	3.124	1.951	3.085	2.965	2.68	4.791	4.4	3.523	4.191	4.677
7kpj	0.416	0.534	0.397	0.703	0.459	2.323	2.821	2.479	2.591	2.618
7n3d	4.508	4.715	4.541	4.383	4.623	4.982	4.967	5.054	4.937	4.675
7fgj	1.118	0.761	0.704	0.74	0.905	1.991	2.045	0.704	1.911	2.16
7vux	0.783	0.835	0.825	0.792	0.839	0.975	0.914	1.082	0.881	0.915
7s5r	1.294	1.512	2.252	1.535	1.741	5.138	3.548	4.862	1.535	4.124
7ttm	4.042	4.058	3.834	4.161	4.167	4.361	6.291	5.625	5.2	4.167
7u0b	2.04	2.72	2.378	2.418	2.407	4.253	4.618	4.595	4.084	4.529
7u0e	4.928	6.912	6.997	6.285	6.98	6.923	7.219	7.285	7.127	7.284
7t0k	2.338	2.383	2.649	2.031	2.143	4.41	4.491	4.452	4.542	4.478
7uen	0.94	1.297	1.594	1.71	1.655	1.789	1.661	1.723	1.811	1.764
7pqy	2.312	3.446	4.1	4.24	4.072	4.254	4.344	4.503	4.415	4.554
7kyo	2.912	2.676	2.969	2.873	2.818	3.656	3.184	4.073	3.102	3.67
7n3c	5.181	5.565	5.194	5.421	5.985	6.512	6.765	6.501	6.446	6.592
7skz	1.408	1.835	1.409	1.324	1.557	2.205	2.321	2.588	2.413	2.36
7lr4	2.684	2.627	2.685	2.684	2.65	3.798	2.868	3.01	2.684	2.845
7ps4	2.119	2.271	2.213	2.592	2.292	2.684	2.271	2.402	2.824	2.292
7rqq	2.417	4.377	3.139	1.11	3.974	6.75	6.791	6.85	6.763	6.829
7s8g	1.328	1.225	1.507	1.4	1.038	1.719	1.599	1.95	1.425	1.736
7ps0	1.142	1.439	1.017	1.865	1.272	2.309	2.153	1.84	2.347	1.877
7qu1	2.047	1.233	1.251	2.769	2.915	3.366	3.274	3.25	3.374	3.259
7ryu	2.793	3.03	3.096	3.178	3.018	3.911	3.579	3.704	3.335	3.512
7z0y	5.59	5.594	5.002	5.399	5.069	6.172	6.304	6.134	6.259	6.196
7zwi	1.732	1.72	1.92	1.563	1.742	2.11	2.117	2.17	2.191	2.475
7a0x	0.987	0.992	0.89	0.994	1.117	1.398	1.318	1.459	1.377	1.117
7vyr	0.809	0.892	0.866	0.802	0.861	1.03	0.932	1.134	1.22	1.149
6xp6	1.324	1.514	1.522	1.594	1.511	1.954	2.021	1.893	1.949	1.863
7vyt	1.483	0.977	1.507	1.222	1.227	4.822	4.572	4.99	4.961	4.924
7kql	1.747	1.463	1.694	1.528	1.691	2.055	1.981	2.085	1.949	3.488
7n08	2.646	1.815	2.116	2.251	2.733	5.138	5.412	5.279	5.117	4.689
7amq	2.464	2.774	2.596	2.582	2.598	3.243	3.648	3.058	3.733	4.104
7ora	1.951	1.791	1.941	1.86	1.916	5.921	6.007	5.861	5.95	5.967
7bbj	1.325	1.289	1.27	1.306	1.329	1.365	1.415	1.367	1.413	1.382
7l79	1.385	1.35	1.251	1.33	1.33	1.385	1.461	1.622	1.501	1.413
7n3e	0.763	0.731	0.823	0.892	0.914	1.1	0.951	1.433	1.107	1.391
7k7r	1.621	1.545	1.503	1.505	1.61	1.864	1.956	1.814	2.05	1.898
7bg1	1.071	0.946	0.985	1.226	0.893	1.672	1.648	1.539	1.663	1.687
7doh	0.607	0.503	0.608	0.512	0.631	0.607	0.68	0.653	0.651	0.661
7kf0	2.159	2.235	2.244	1.892	2.058	2.299	2.349	2.467	2.532	2.058
7wkx	1.196	1.208	1.205	1.19	1.169	1.238	1.284	1.223	1.228	1.335
7qf1	2.578	2.257	2.737	2.628	2.521	3.117	3.537	3.51	3.242	3.206
7ryv	2.264	2.552	2.472	1.985	2.34	4.57	4.833	4.69	4.993	4.754
7arn	1.177	1.083	0.903	0.995	1.029	1.534	1.617	2.222	2.27	2.112
7kn4	2.856	2.829	2.835	2.793	2.792	3.224	3.261	2.921	3.393	3.426
7wph	2.465	2.337	2.148	2.199	2.077	3.889	3.448	4.266	3.845	3.392
7e5o	1.354	1.497	1.307	1.413	1.407	1.371	2.5	1.307	2.286	1.407
7re7	1.536	1.51	1.492	1.479	1.506	1.587	1.614	1.499	1.592	1.548
7e6p	1.641	1.524	1.517	1.658	1.551	2.187	2.241	2.153	2.115	2.212
7kf1	1.606	1.917	1.978	2.071	1.956	2.686	2.48	2.537	2.724	2.722
7rd3	1.589	1.507	1.454	1.296	1.658	5.463	5.957	2.501	5.342	5.45
7or9	2.238	2.447	2.468	2.347	2.503	3.982	3.916	3.923	4.119	3.988
7mdj	1.025	1.031	0.998	1.032	1.019	1.166	1.089	1.153	1.13	1.019
6xlz	1.654	1.835	2.002	1.626	1.795	1.654	2.192	2.23	2.188	2.228
7qf0	0.515	0.382	0.539	0.618	0.596	0.812	0.915	0.704	0.997	0.827
7shz	1.379	1.378	1.501	1.532	1.595	2.448	2.64	2.343	2.371	2.815
7n4j	2.331	1.953	2.282	1.926	2.071	3.344	5.018	4.695	4.785	3.979
7dk2	7.051	8.29	8.116	7.855	7.311	8.554	8.536	8.449	8.624	8.501
7su0	0.565	0.65	0.524	0.56	0.608	0.687	0.754	1.032	0.716	0.688
7rnj	0.867	0.93	0.846	0.791	0.828	1.004	0.955	1.007	1.013	1.076
7s8h	1.237	1.282	1.449	1.237	1.325	5.675	5.765	5.753	5.712	5.666
7lr3	1.075	1.046	1.187	1.078	1.052	1.268	1.305	1.468	1.309	1.273
7x9e	4.548	4.041	3.835	4.485	4.344	5.241	5.366	5.299	5.204	5.375
7kba	3.947	4.269	3.745	4.022	3.678	5.226	5.607	5.548	5.472	5.284
7rdk	3.39	2.664	2.685	3.007	2.646	5.766	3.059	4.15	3.216	4.956
7ahu	2.933	2.954	3.352	3.114	2.838	3.321	3.532	3.842	3.864	3.299
8d36	4.462	3.854	4.589	4.013	4.209	7.508	7.173	8.138	8.15	7.382
7q0i	1.311	1.408	1.445	1.425	1.531	1.545	1.831	1.472	1.498	1.546
7lyw	1.858	1.956	2.003	2.075	2.073	2.709	2.585	2.796	2.885	2.672
7v5n	2.911	3.011	3.01	3.172	3.023	5.342	3.408	5.727	4.697	3.188
7eyc	0.508	0.37	0.424	0.478	0.372	0.848	0.853	0.868	0.826	0.812
7zf8	0.404	0.452	0.452	0.518	0.479	0.491	0.573	0.528	0.666	0.65
7rm3	2.043	2.163	2.082	2.047	2.068	2.217	2.177	2.082	2.159	2.101
7daa	0.698	0.661	0.785	0.667	0.64	0.698	0.661	0.84	0.878	0.64
7rqr	1.288	1.437	2.796	2.489	1.818	6.83	6.733	6.797	6.758	6.838
7oo2	0.471	0.46	0.464	0.442	0.453	0.515	0.505	0.471	0.519	0.475
7n4i	2.48	2.787	2.33	2.808	2.453	2.938	3.183	3.071	3.129	3.887
7f6z	0.567	0.548	0.658	0.577	0.545	0.649	0.74	0.787	0.714	0.618
7rxi	2.271	2.216	2.143	1.861	2.082	3.609	3.564	3.659	2.976	3.747
7qu2	1.739	2.07	2.008	1.709	1.739	3.78	4.412	4.687	4.352	4.288
7n3h	1.699	1.165	1.05	0.963	1.074	3.585	3.329	3.043	3.554	3.572
7nc0	1.37	1.263	1.299	1.373	1.325	1.37	2.55	1.357	1.95	1.325
7qnx	1.44	1.507	1.55	1.407	1.449	2.064	2.041	2.105	2.389	2.066
7tp3	2.544	2.442	1.687	2.165	2.33	2.604	3.192	3.477	2.602	3.411
7mrz	0.723	0.716	0.708	0.732	0.698	0.823	0.731	0.903	0.768	0.869
7q0g	2.988	3.052	4.022	2.87	2.635	4.288	4.323	4.422	4.584	4.354
7tqa	2.122	1.99	2.021	1.998	2.145	2.122	2.119	3.054	2.857	3.022
7tcq	0.568	0.592	0.509	0.569	0.566	1.111	0.798	0.96	0.956	0.995
7rpt	0.717	0.741	0.66	0.695	0.764	0.816	0.796	0.824	0.842	0.861
7e72	0.725	0.606	0.798	0.664	0.771	0.92	0.856	0.994	0.89	0.975
7msq	5.878	5.591	4.877	5.32	5.815	6.949	6.863	6.963	6.956	6.808
7l77	1.52	1.774	1.619	1.677	1.669	1.923	2.146	2.049	2.205	2.051
7stz	0.751	0.748	0.769	0.76	0.766	0.769	0.78	0.809	0.768	0.821
7l7e	1.42	1.288	1.602	1.601	1.525	2.757	2.66	3.308	1.725	2.87
7seg	1.731	1.632	2.347	2.433	2.242	3.942	3.895	3.643	3.749	3.693
7kkh	1.365	1.396	1.233	1.386	1.353	1.632	1.817	1.801	1.661	1.683
7n3f	1.34	1.622	1.37	1.725	1.494	2.105	1.885	1.926	2.289	2.171
7o33	0.784	0.837	0.785	0.805	0.934	0.952	0.901	0.962	0.85	0.934
6xsn	0.632	0.646	0.644	0.713	0.751	1.507	1.284	0.881	1.138	0.979
7shy	1.756	1.716	1.856	1.729	1.889	2.723	2.797	2.887	2.63	2.768
7s5q	1.373	1.43	1.431	1.449	1.406	1.397	1.618	1.598	1.703	1.466
7u2e	3.315	3.891	3.656	3.812	3.622	4.276	4.68	4.811	4.615	4.674
7mzg	0.646	0.583	0.648	0.681	0.66	0.721	2.089	2.179	0.848	0.855
6xsw	1.339	1.307	1.28	1.309	1.25	1.417	1.435	1.492	1.351	1.4
7a3u	2.732	2.641	2.741	2.585	2.467	3.322	3.198	3.382	2.978	3.231
7t7b	3.229	3.488	3.957	2.534	2.336	5.192	4.661	6	4.713	6.597
7s0b	0.933	0.718	0.881	0.704	0.657	1.328	1.119	1.183	4.615	1.247
7s13	2.686	2.57	2.697	2.288	2.324	2.686	3.56	2.697	2.288	3.41
7jkm	3.314	3.333	3.206	3.163	3.335	3.916	3.87	3.943	3.956	3.739
7o2z	1.89	1.151	1.299	1.179	1.59	4.358	4.254	4.367	4.351	2.231
7urq	1.499	1.396	1.454	1.836	1.522	3.747	2.628	3.72	3.802	3.701
7tp4	5.054	4.95	5.01	4.643	5.052	5.706	5.619	5.705	5.499	6.217
7sjs	0.7	0.677	0.654	0.701	0.603	0.924	0.839	0.824	4.991	0.89
7qny	4.327	4.442	4.324	4.511	4.208	4.528	4.692	4.922	4.617	4.66
7rco	3.201	2.586	2.526	3.266	2.962	5.315	5.029	4.825	4.634	4.877
7mf7	1.724	1.7	1.787	1.632	1.721	2.634	2.454	2.27	2.913	2.002
7ps3	5.326	4.93	5.172	5.319	5.308	5.791	6.42	6.645	6.529	6.994
7sem	1.168	1.137	1.102	1.058	1.132	1.278	1.209	1.344	1.058	1.297
7wpv	4.249	3.114	2.559	2.333	1.848	6.08	5.284	5.631	4.553	6.28
7s4g	0.963	0.938	0.856	0.902	0.916	1.549	0.939	1.25	1.038	1.168
7e3o	3.147	3.127	3.314	2.808	2.943	4.636	3.331	3.339	3.411	2.955
7phw	2.64	2.83	2.454	2.639	3.046	3.338	3.77	3.28	3.699	3.515
7st8	1.083	1.37	0.673	1.211	1.082	1.938	2.037	2.151	1.975	1.909
7e9b	0.849	0.868	0.862	0.748	0.901	0.941	2.577	0.981	3.261	2.443
7n0x	2.423	2.274	2.162	2.102	1.899	2.526	2.627	2.542	3.059	2.848
7u09	4.828	3.496	3.454	3.368	3.863	5.333	5.503	6.659	6.821	6.504
7nab	2.153	1.95	1.967	1.925	2.537	5.527	5.494	5.05	5.345	5.366
7rda	1.201	1.585	1.458	1.693	1.523	2.916	2.37	2.964	2.783	2.359
7n8q	1.538	1.824	1.518	1.573	1.37	3.679	3.266	4.324	3.388	3.509
7ams	3.031	2.627	2.896	2.82	2.691	4.382	4.231	4.256	4.119	3.597
7si0	1.62	1.589	1.648	1.288	0.977	2.721	2.57	2.825	2.352	2.448
7rta	1.123	1.256	1.194	1.218	1.252	1.86	1.755	1.762	1.938	1.892
7rlx	0.893	0.835	0.906	0.608	1.12	2.056	2.179	2.36	2.36	2.548
7bbg	1.689	1.147	1.509	1.516	1.563	3.063	3.24	3.087	3.178	3.247
7rqp	5.373	5.347	5.38	5.447	5.422	5.553	5.53	5.536	5.552	5.449
7bh8	3.379	3.759	2.987	3.322	3.555	4.615	4.314	5.058	4.823	4.632
7tus	1.074	0.86	0.949	1.088	1.014	1.821	1.828	1.927	1.759	1.792
7ow1	1.161	1.198	1.111	1.175	1.109	1.233	1.198	1.629	1.474	1.227
7o30	2.372	3.106	2.516	3.135	2.425	3.504	3.976	3.33	3.307	3.382
7qez	0.643	0.587	0.512	0.646	0.515	0.767	0.766	0.773	0.736	0.845

## Sheet: community_size_4
pdbname	best_1	best_2	best_3	best_4	best_5	top1_1	top1_2	top1_3	top1_4	top1_5
6xm2	3.139	2.977	3.161	3.122	2.968	4.431	4.248	3.527	4.85	2.968
7lfa	1.386	1.44	1.434	1.438	1.409	1.386	1.666	1.708	2.592	1.409
7mzk	0.467	0.454	0.42	0.449	0.491	0.564	0.623	0.641	0.627	0.65
7rah	1.955	1.522	1.714	1.669	1.574	2.104	2.108	1.986	2.211	1.955
7ps6	2.297	2.39	2.587	2.23	2.602	2.713	3.314	2.956	2.977	2.766
7mu4	2.179	1.48	3.145	1.366	1.938	4.458	4.411	4.473	4.587	4.383
7fcp	1.581	1.921	1.638	1.553	1.348	5.552	5.753	5.966	6.205	5.925
7mzj	0.465	0.499	0.519	0.512	0.53	0.579	0.582	0.625	0.579	0.623
7kkz	2.355	2.224	2.34	2.507	2.352	3.512	3.795	3.859	3.471	3.792
7shu	0.822	0.979	0.824	1.145	0.938	4.503	4.352	4.475	3.054	4.458
7s11	4.392	4.145	4.075	4.433	4.522	5.446	5.644	5.61	5.562	5.482
7u0a	3.332	3.5	3.516	3.36	3.103	4.055	4.05	4.23	4.219	4.354
7mzf	1.269	1.235	1.289	1.119	1.234	1.403	1.235	1.289	1.236	1.425
7mzh	0.293	0.311	0.357	0.341	0.397	0.608	0.633	0.621	0.543	0.566
7so5	3.699	3.346	3.563	3.817	3.132	4.083	4.348	4.829	4.077	5.115
7phu	2.727	2.729	2.795	2.646	2.685	4.207	2.737	3.69	3.894	3.437
7u2d	3.108	2.757	3.409	3.234	2.851	4.256	4.76	4.422	4.555	4.288
7pi7	0.386	0.39	0.402	0.396	0.422	0.428	0.56	0.512	0.52	0.676
7n6p	5.352	4.551	5.364	4.385	5.243	5.352	5.518	5.364	5.406	5.359
7lfb	0.913	0.857	0.816	0.828	0.855	0.958	0.93	0.888	0.871	0.855
7lf7	2.191	2.301	2.221	2.332	2.107	2.303	2.301	2.267	2.455	2.493
7rew	1.691	1.739	1.782	1.692	1.929	3.776	2.251	2.803	1.787	5.469
8cwv	0.304	0.283	0.281	0.347	0.309	0.513	0.408	0.313	0.438	0.542
7mx8	4.772	5.296	5.404	5.047	4.921	7.27	5.614	7.324	7.202	7.361
7uem	2.806	2.865	2.871	2.842	2.811	3.472	3.424	3.28	3.315	3.325
7vsw	1.497	1.549	1.341	1.551	1.587	1.74	1.769	1.885	1.726	1.963
7z0x	3.83	3.076	2.79	2.795	3.101	5.452	4.478	4.842	5.258	5.045
7cj2	3.16	2.492	3.28	2.783	3.184	3.406	3.313	3.28	3.361	3.184
7rt9	0.936	0.87	1.038	0.953	0.91	1.039	1.217	1.149	1.183	1.18
7o4y	2.17	1.275	2.224	1.946	1.965	2.206	2.314	2.243	2.186	2.288
7f7e	4.595	4.124	4.245	4.162	2.442	5.133	4.929	4.673	4.912	4.85
7mlh	2.016	1.82	2.269	2.064	2.201	2.628	2.8	2.694	2.914	2.394
7s3m	1.853	1.734	1.794	1.868	1.829	2.227	2.183	1.935	1.908	2.128
7sbu	4.267	4.242	4.207	4.357	3.822	4.829	5.007	5.301	5.305	5.093
7te4	1.777	1.608	1.584	1.589	1.571	1.822	1.608	1.77	1.889	1.802
7mdp	2.158	1.962	2.201	1.966	2.121	4.638	4.399	4.351	4.59	4.272
7keo	4.223	4.182	4.78	4.019	4.357	5.686	6.057	5.781	5.962	5.387
7n3g	0.939	1.011	1.118	1.187	1.009	1.118	4.473	4.161	4.368	4.429
7rxj	2.386	2.5	2.313	2.4	2.412	4.21	3.721	3.848	4.353	4.323
7syy	2.403	2.384	2.616	2.216	2.017	4.046	4.02	4.12	4.116	3.979
8dcc	1.889	1.674	1.895	1.913	1.9	2.032	1.958	1.994	1.949	2.131
7sn1	2.499	2.169	2.052	2.503	2.378	2.816	2.428	2.052	2.764	3.379
7q4q	1.229	1.189	1.219	1.203	1.295	2.058	2.085	2.038	2.039	1.989
7ps1	0.302	0.331	0.306	0.309	0.348	0.585	0.433	0.426	0.441	0.446
7n0u	1.044	1.081	0.984	1.044	1.056	1.212	1.23	1.004	1.145	1.056
7m2i	0.656	0.642	0.628	0.58	0.617	0.815	0.732	0.759	0.736	0.691
8dao	3.88	3.034	3.795	4.157	3.449	7.413	7.895	7.636	7.195	7.74
7b0b	1.41	1.53	1.447	1.465	1.523	1.732	2.437	1.642	1.774	1.83
7rks	6.711	6.728	6.883	6.761	6.748	6.99	7.184	7.166	7.138	7.006
7np1	5.413	5.208	5.126	5.232	5.385	5.494	5.473	5.511	5.443	5.519
7rxl	0.852	0.674	0.607	0.632	0.827	1.785	1.675	1.822	1.705	1.824
7zf6	1.555	1.666	1.706	1.619	1.513	1.743	2.063	1.706	2.072	1.993
7s0x	1.831	1.684	2.073	1.736	1.855	3.46	3.447	3.504	3.728	3.943
7pr0	3.298	3.388	3.066	4.208	3.45	4.773	4.755	4.3	5.278	4.792
8d6z	3.437	3.695	3.516	3.962	3.591	5.697	5.492	5.847	5.973	5.657
7n04	1.364	1.382	1.297	1.098	1.263	1.364	1.407	1.595	1.282	1.716
7fjs	1.547	2.011	1.99	2.131	2.021	2.366	2.524	2.135	2.195	2.468
7bnv	3.257	3.532	3.053	3.382	4.013	6.31	6.28	6.31	6.421	6.266
7l7r	1.378	1.117	1.327	1.469	1.665	4.763	4.952	4.937	4.806	4.922
7kpj	2.822	2.594	2.498	2.719	2.772	3.059	3.07	2.927	3.128	2.937
7n3d	4.588	4.657	4.708	4.709	4.549	4.766	4.813	4.909	4.939	4.798
7fgj	1.079	1.112	1.061	0.887	0.997	1.088	1.126	1.182	1.224	1.31
7vux	0.569	0.6	0.55	0.587	0.587	0.589	0.625	0.665	0.633	0.684
7s5r	1.157	1.291	1.065	0.911	1.165	3.054	1.751	1.622	2.382	2.101
7ttm	5.085	5.129	5.029	5.025	4.953	5.185	5.248	5.244	5.244	5.231
7u0b	1.85	1.561	1.626	1.486	1.564	2.14	1.919	5.629	2.15	5.079
7u0e	6.372	7.111	7.213	7.256	6.623	7.361	7.413	7.29	7.343	7.389
7t0k	3.316	2.891	3.332	3.165	3.289	3.463	3.374	3.537	3.402	3.624
7uen	0.695	0.68	0.632	0.624	0.625	0.884	0.992	0.922	0.9	0.959
7pqy	4.275	4.314	4.169	4.422	4.243	5.993	5.945	5.979	6.035	5.414
7kyo	2.466	2.299	3.097	2.395	2.693	5.267	3.606	3.631	5.414	3.473
7n3c	4.542	5.107	4.308	4.104	4.533	6.327	5.961	6.226	5.932	6.009
7skz	2.21	2.408	2.314	2.239	2.354	3.469	3.369	3.428	3.401	3.45
7lr4	3.213	3.205	2.689	2.944	2.728	3.72	3.889	3.946	3.738	3.573
7ps4	4.921	5.132	4.71	5.003	4.944	6.108	5.364	4.71	5.261	5.157
7rqq	4.951	4.147	4.704	4.942	3.865	5.29	6.784	6.876	6.755	6.775
7s8g	1.096	1.041	1.034	1.026	1.075	1.194	1.198	1.22	1.183	1.179
7ps0	1.969	1.871	1.914	1.77	1.846	2.158	1.878	2.231	2.31	2.22
7qu1	1.229	1.315	1.312	1.454	1.162	2.211	2.119	2.232	2.397	2.278
7ryu	3.466	3.252	3.578	3.514	3.286	3.708	3.713	4.142	4.002	4.106
7z0y	4.915	5.45	5.006	5.345	4.662	4.966	5.45	5.276	5.345	6.233
7zwi	1.852	1.503	1.424	1.688	1.645	2.291	2.223	2.159	2.041	2.257
7a0x	1.38	1.425	1.326	1.382	1.442	2.151	1.596	2.296	2.371	2.219
7vyr	0.768	0.867	0.883	0.799	0.749	1.074	1.158	1.04	1.029	1.114
6xp6	1.188	1.242	1.173	1.206	1.184	1.444	1.421	1.36	1.274	1.383
7vyt	1.496	1.614	1.191	1.205	1.713	1.496	1.614	1.532	1.205	1.814
7kql	2.909	2.863	2.693	2.604	2.696	3.271	3.441	3.141	3.413	3.678
7n08	2.027	1.718	1.875	1.63	1.59	5.805	5.263	5.51	5.173	5.44
7amq	3.261	3.136	3.186	3.225	3.346	3.261	3.443	3.296	3.425	3.411
7ora	1.884	1.884	1.843	1.88	1.972	2.283	2.374	2.41	2.567	2.469
7bbj	1.208	1.2	1.201	1.223	1.209	1.211	1.253	1.299	1.275	1.266
7l79	0.97	0.993	0.951	1.036	1.041	1.357	1.432	1.316	1.41	1.359
7n3e	0.525	0.441	0.511	0.488	0.471	2.15	2.142	2.116	2.071	2.266
7k7r	1.508	1.514	1.453	1.501	1.446	1.508	1.747	1.732	1.691	1.748
7bg1	1.555	1.483	1.551	1.463	1.429	1.658	1.628	1.906	1.731	1.641
7doh	0.951	0.962	0.963	1.019	0.926	0.951	0.962	0.963	1.026	0.926
7kf0	2.159	1.919	2.104	2.011	1.992	2.566	2.552	2.376	2.534	2.76
7wkx	1.076	1.085	1.092	1.072	1.109	1.227	1.213	1.164	1.213	1.239
7qf1	2.268	2.171	2.579	2.323	2.603	2.798	2.493	3.427	2.512	2.603
7ryv	2.912	3.135	2.436	2.801	3.049	3.694	3.711	3.882	3.663	3.563
7arn	1.067	1.095	1.092	1.094	1.024	1.367	1.267	1.543	1.488	1.466
7kn4	2.887	2.928	2.874	2.793	2.897	3.343	3.176	3.115	3.102	3.147
7wph	2.328	2.184	2.32	1.99	2.247	2.481	2.453	2.416	2.388	2.404
7e5o	2.124	2.115	1.978	1.981	2.163	3.176	2.553	2.108	2.873	3.248
7re7	1.315	1.38	1.48	1.39	1.5	1.62	1.472	1.692	1.615	1.659
7e6p	2.46	2.666	2.815	2.823	2.452	5.316	2.873	5.523	5.368	2.452
7kf1	1.886	1.979	1.679	1.511	1.7	3.438	3.215	3.055	1.925	1.838
7rd3	1.224	1.09	1.118	1.131	1.081	1.646	1.829	1.651	1.881	1.673
7or9	2.034	1.946	1.708	2.229	2.209	4.015	3.919	3.705	3.848	3.775
7mdj	0.623	0.643	0.629	0.644	0.615	0.623	0.665	0.715	0.706	0.631
6xlz	1.234	1.295	1.429	1.344	1.375	2.11	5.987	5.624	1.978	5.477
7qf0	0.473	0.384	0.435	0.421	0.408	0.514	2.41	2.375	0.421	0.427
7shz	1.317	1.589	1.554	1.67	1.609	2.37	3.866	1.807	2.062	1.609
7n4j	5.257	4.435	5.067	5.567	5.138	6.57	6.518	6.32	6.593	6.614
7dk2	8.276	8.281	8.243	8.297	8.305	8.747	8.742	8.742	8.702	8.75
7su0	0.455	0.467	0.417	0.485	0.454	1.802	1.799	1.721	1.798	1.789
7rnj	0.728	0.719	0.721	0.781	0.737	0.854	0.895	0.776	0.785	0.823
7s8h	0.676	0.621	0.649	0.671	0.661	0.72	0.621	1.051	0.75	1.034
7lr3	1.761	1.731	1.71	1.73	1.775	1.853	1.949	1.71	1.938	1.905
7x9e	2.24	2.333	2.279	2.682	2.626	6.242	6.416	6.271	5.903	5.982
7kba	4.591	5.06	4.844	4.805	4.843	5.318	5.334	5.352	5.257	5.58
7rdk	3.558	4.046	4.096	3.658	3.757	5.389	6.005	4.119	3.733	5.63
7ahu	2.929	2.892	2.918	2.84	2.966	3.192	3.439	3.114	3.308	4.06
8d36	2.976	2.815	2.814	2.848	2.353	7.821	7.743	7.666	7.596	7.819
7q0i	1.683	1.35	2.019	1.497	1.657	3.119	1.35	2.024	2.339	2.756
7lyw	3.404	3.499	3.495	3.183	3.59	4.139	4.29	4.288	4.425	4.451
7v5n	2.381	2.456	2.434	2.411	2.482	2.759	2.71	2.776	2.814	2.709
7eyc	0.489	0.571	0.52	0.565	0.549	0.675	0.804	0.69	0.838	0.709
7zf8	0.397	0.38	0.346	0.363	0.35	0.447	0.448	0.472	0.435	0.534
7rm3	1.492	1.437	1.431	1.376	1.394	1.531	1.689	1.693	1.488	1.567
7daa	2.514	2.386	2.462	2.521	2.468	3.979	3.996	3.829	4.075	3.717
7rqr	2.741	3.138	3.213	3.549	3.407	6.783	6.876	6.791	6.779	6.823
7oo2	0.422	0.411	0.45	0.421	0.444	0.565	0.674	0.727	0.554	0.664
7n4i	1.517	1.644	1.927	1.498	1.949	2.325	2.322	3.471	2.236	2.18
7f6z	0.408	0.379	0.449	0.458	0.477	0.606	0.589	0.541	0.489	0.477
7rxi	2.54	2.753	2.674	2.523	2.623	2.788	2.92	2.839	3.049	2.682
7qu2	1.421	1.441	1.495	1.366	1.45	1.551	1.521	1.511	1.547	1.528
7n3h	0.785	0.808	0.851	0.832	0.8	1.744	2.928	1.645	1.451	1.506
7nc0	1.031	1.074	1.119	1.082	1.096	1.092	1.207	1.301	1.132	1.226
7qnx	1.223	1.163	1.159	1.176	1.146	1.804	1.266	1.17	1.489	1.674
7tp3	2.941	2.933	3.163	3.108	2.955	4.471	4.571	5.243	5.377	5.271
7mrz	0.853	0.821	0.847	0.849	0.862	1.056	0.919	0.847	0.921	0.91
7q0g	4.268	4.252	4.315	4.149	4.231	5.427	6.023	4.963	5.986	5.934
7tqa	2.237	2.32	2.28	2.299	2.383	2.344	2.45	2.407	2.299	2.383
7tcq	0.566	0.601	0.591	0.55	0.565	0.566	0.67	0.729	0.708	0.608
7rpt	0.831	0.717	0.782	0.792	0.739	0.964	0.906	1.023	0.959	0.939
7e72	0.592	0.672	0.687	0.673	0.717	0.743	0.851	0.912	0.836	0.914
7msq	4.008	4.031	4.217	3.591	3.873	4.607	5.258	4.331	4.597	4.625
7l77	1.315	1.307	1.373	1.193	1.322	1.504	1.588	1.431	1.469	1.807
7stz	0.763	0.816	0.815	0.721	0.688	1.012	0.904	1.093	0.859	0.882
7l7e	1.272	1.252	1.294	1.307	1.318	1.645	1.468	1.678	1.8	1.759
7seg	1.513	1.68	1.526	1.478	1.56	1.711	2.106	1.806	1.632	1.56
7kkh	1.118	1.278	1.324	1.346	1.175	1.391	1.587	1.673	1.463	1.34
7n3f	1.111	1.21	1.12	1.412	1.243	2.19	2.455	1.12	2.819	2.574
7o33	0.905	0.884	0.911	0.899	0.88	0.992	1.01	1.112	1.108	0.93
6xsn	0.912	1.067	1.106	0.923	0.833	1.346	1.42	1.381	1.495	1.008
7shy	1.903	1.66	1.61	1.938	1.888	4.004	4.017	2.015	2.447	3.98
7s5q	1.328	1.177	1.323	1.328	1.413	1.591	1.354	1.463	1.855	1.541
7u2e	2.911	3.163	3.293	2.834	2.972	4.341	4.542	4.464	4.559	4.258
7mzg	0.688	0.667	0.6	0.697	0.643	2.329	0.829	0.704	0.947	0.76
6xsw	1.342	1.496	1.37	1.445	1.552	1.342	1.496	1.37	1.48	1.552
7a3u	1.61	1.643	1.527	1.522	1.599	1.645	1.964	1.845	1.899	3.829
7t7b	5.157	2.784	3.573	2.42	2.087	6.439	6.376	6.299	6.128	6.209
7s0b	0.696	0.77	0.716	0.709	0.622	0.696	0.788	0.82	0.709	0.7
7s13	2.766	2.531	2.557	3.007	2.599	3.009	3.317	2.616	3.021	2.925
7jkm	2.031	2.5	2.216	2.539	2.909	4.736	4.025	3.998	3.612	4.863
7o2z	1.514	1.446	1.931	1.444	2.029	2.817	3.155	3.053	3.012	3.009
7urq	1.121	1.117	1.066	1.112	1.214	1.234	2.911	1.459	1.463	1.278
7tp4	4.314	4.344	4.256	4.142	4.334	4.684	4.498	4.366	4.447	4.442
7sjs	0.822	0.881	0.869	0.788	0.838	0.954	1.029	0.892	1.019	1.045
7qny	2.545	2.707	4.139	4.095	3.762	4.33	4.575	4.694	4.84	4.654
7rco	2.717	2.66	2.75	2.897	2.874	2.717	2.895	2.901	4.339	4.49
7mf7	1.776	1.776	1.779	1.389	1.768	2.273	2.205	1.83	2.071	1.943
7ps3	5.85	5.936	5.794	5.956	5.905	6.161	6.379	6.503	6.416	5.984
7sem	1.512	2.034	1.667	1.806	1.716	2.917	2.457	3.067	2.578	2.726
7wpv	1.833	1.629	1.614	1.951	1.747	5.255	1.629	1.614	5.289	1.747
7s4g	0.877	1.03	1.152	1.095	0.958	1.178	1.358	1.426	1.37	1.478
7e3o	2.952	2.953	2.965	2.99	3.136	3.68	3.482	3.273	3.227	3.586
7phw	4.068	4.024	3.994	3.521	4.09	4.46	4.337	4.52	4.218	4.666
7st8	2.392	2.372	2.382	2.325	2.367	2.797	2.619	2.805	2.564	2.61
7e9b	0.874	0.819	0.885	0.852	0.878	1.081	0.97	0.999	1.054	0.912
7n0x	2.819	2.972	2.201	2.823	2.867	4.304	4.016	4.099	4.171	4.065
7u09	3.61	3.471	3.876	3.409	3.278	5.844	6.116	5.729	6.227	5.772
7nab	2.96	3.46	3.423	3.221	3.658	3.271	4.416	4.571	4.29	4.191
7rda	1.151	0.971	0.972	0.944	0.913	1.151	0.971	1.428	4.759	4.722
7n8q	1.541	1.591	1.043	1.224	1.423	2.351	2.284	2.089	2.205	2.306
7ams	3.061	2.979	3.036	3.051	2.909	3.212	3.561	3.261	3.366	3.397
7si0	1.358	1.164	1.196	1.525	1.432	4.271	1.364	1.196	1.654	4.41
7rta	0.92	1.043	1.063	1.095	1.105	1.115	1.29	1.49	1.095	1.306
7rlx	0.88	0.883	0.906	0.77	0.728	1.353	1.299	1.168	1.215	1.298
7bbg	2.535	2.456	2.39	2.396	2.561	2.695	3.153	2.62	2.809	2.681
7rqp	5.209	5.261	5.469	5.041	5.229	6.43	6.427	5.673	5.943	6.405
7bh8	5.002	5.053	4.953	4.982	3.72	5.327	5.218	5.443	5.35	5.479
7tus	1.743	1.444	1.655	1.769	1.656	4.404	4.909	4.269	4.56	5.094
7ow1	0.62	0.829	0.719	0.775	0.849	0.988	0.993	0.977	0.942	0.927
7o30	2.743	2.643	2.479	2.546	2.685	3.711	3.03	3.23	3.03	2.931
7qez	0.526	0.54	0.556	0.535	0.549	0.602	0.632	0.57	0.665	0.599

## Sheet: community_size_2
pdbname	best_1	best_2	best_3	best_4	best_5	top1_1	top1_2	top1_3	top1_4	top1_5
6xm2	4.34	4.55	4.444	4.481	4.234	5.205	5.301	5.207	5.414	5.394
7lfa	1.288	1.357	1.335	1.304	1.243	1.44	1.357	1.355	1.4	1.392
7mzk	0.662	0.681	0.636	0.713	0.534	0.72	0.794	0.958	0.774	0.78
7rah	0.708	0.703	0.746	0.696	0.763	0.969	1.1	1.088	1.05	1.015
7ps6	2.329	2.741	2.716	2.841	2.823	3.096	3.241	3.283	4.059	3.112
7mu4	1.928	1.916	1.911	1.898	1.989	2.257	2.206	2.569	2.103	2.117
7fcp	2.535	2.341	2.897	2.382	1.608	5.76	2.568	2.897	3.42	1.608
7mzj	0.529	0.7	0.644	0.643	0.672	0.63	0.731	0.705	0.643	0.672
7kkz	4.824	4.222	4.578	4.456	4.811	5.038	5.152	5.049	5.072	5.016
7shu	2.377	2.136	1.857	1.615	1.96	4.124	2.205	1.857	1.832	1.96
7s11	4.742	4.227	5.046	4.79	4.888	5.389	4.227	5.522	5.039	5.567
7u0a	4.987	4.793	4.781	5.044	5.288	5.543	4.804	4.959	5.766	5.597
7mzf	1.488	1.508	1.432	1.447	1.511	1.512	1.971	1.76	2.102	1.694
7mzh	1.22	1.393	1.288	1.46	1.096	1.22	1.527	1.518	1.539	1.096
7so5	5.32	5.067	5.002	4.969	5.11	5.916	5.989	6.053	5.788	5.916
7phu	3.762	3.994	3.84	3.871	3.94	4.799	4.216	4.272	4.79	4.034
7u2d	4.767	4.707	4.821	4.784	4.738	5.06	4.755	5.032	5.105	5.052
7pi7	0.671	0.958	1.245	1.266	0.72	1.567	1.577	1.769	1.73	1.643
7n6p	5.734	5.706	5.675	5.627	5.786	5.905	5.996	6.023	6.102	5.863
7lfb	1.937	1.689	1.411	1.864	1.758	1.937	1.826	1.676	2.048	1.758
7lf7	2.12	1.984	1.98	1.979	1.916	2.233	2.101	2.094	2.216	2.2
7rew	2.969	2.802	2.787	2.88	2.456	3.738	3.662	3.389	3.686	3.742
8cwv	0.318	0.281	0.341	0.358	0.33	0.631	0.289	0.401	0.435	0.456
7mx8	5.504	5.388	5.074	5.139	4.719	6.692	6.755	6.692	6.929	6.784
7uem	1.445	1.412	1.448	1.327	1.432	1.476	1.497	1.687	1.507	1.667
7vsw	1.029	0.978	1.031	1.025	0.978	1.124	1.13	1.104	1.385	1.266
7z0x	3.031	2.961	3.427	3.046	3.081	5.423	5.358	5.406	5.11	5.171
7cj2	1.683	1.798	1.709	1.778	1.802	3.586	3.729	3.539	3.657	3.426
7rt9	1.285	1.372	1.367	1.346	1.318	1.472	1.723	1.598	1.542	1.648
7o4y	0.806	0.863	0.715	0.66	0.696	1.548	1.844	1.102	1.273	1.271
7f7e	5.381	5.667	5.696	4.583	5.313	6.087	6.15	6.003	6.192	6.118
7mlh	4.709	4.305	3.597	3.242	3.837	5.799	5.754	5.978	5.972	5.782
7s3m	1.223	1.281	1.251	1.252	1.417	1.343	1.281	1.574	1.407	1.421
7sbu	3.792	3.865	3.797	3.877	3.869	4.387	4.126	4.412	4.038	4.791
7te4	1.555	1.418	1.378	1.453	1.556	4.643	1.633	4.498	4.402	4.355
7mdp	1.392	1.247	1.192	1.663	1.36	4.681	4.589	4.247	4.696	4.94
7keo	1.986	2.022	2.07	2.117	1.869	2.22	2.51	2.295	2.432	2.686
7n3g	3.65	3.713	3.641	3.405	3.978	4.48	3.716	4.19	3.405	4.395
7rxj	1.923	1.962	1.835	1.906	1.98	2.231	2.635	2.145	2.073	2.183
7syy	2.397	2.317	2.145	2.353	2.249	3.601	3.614	3.256	3.522	3.567
8dcc	1.481	1.528	1.48	1.562	1.599	2.696	2.421	2.231	2.282	2.345
7sn1	4.208	4.414	4.344	4.196	4.349	5.017	5.04	5.169	4.88	5.01
7q4q	0.775	0.888	0.839	0.82	0.894	0.992	1.02	0.993	0.865	1.041
7ps1	0.249	0.231	0.256	0.24	0.247	0.386	0.303	1.453	0.311	0.399
7n0u	1.365	1.514	1.472	1.356	1.474	1.731	1.677	1.606	1.56	1.577
7m2i	0.712	0.774	0.75	0.745	0.778	1.441	0.87	0.807	1.477	1.453
8dao	6.572	6.951	6.934	6.958	6.967	7.252	7.172	7.479	7.22	7.337
7b0b	1.368	1.457	1.419	1.435	1.478	1.774	1.502	1.957	1.608	1.772
7rks	6.599	6.623	6.659	6.62	6.55	7.47	6.78	7.381	7.435	7.428
7np1	5.672	5.784	5.897	5.591	5.374	6.456	6.386	6.356	6.719	6.414
7rxl	0.674	0.699	0.694	0.708	0.739	0.708	0.835	0.954	0.875	1.221
7zf6	1.089	1.571	1.281	1.196	1.407	1.899	1.669	1.51	1.377	1.617
7s0x	1.486	1.765	1.57	1.781	1.541	2.318	2.942	1.691	1.781	2.845
7pr0	6.413	6.584	6.637	6.747	6.685	6.413	6.916	6.791	7.014	6.857
8d6z	3.638	3.363	3.33	4.01	2.942	4.237	5.129	5.103	4.17	5.208
7n04	1.081	1.197	1.008	1.093	1.066	1.831	1.425	1.642	1.741	1.296
7fjs	2.139	2.134	2.22	1.89	1.861	2.28	2.179	2.254	1.89	1.861
7bnv	4.821	5.35	5.264	5.16	5.033	6.169	5.777	5.817	5.919	6.122
7l7r	2.565	2.382	2.436	2.75	2.026	4.352	5.338	5.376	4.74	4.956
7kpj	2.126	2.343	2.255	2.116	0.8	2.9	2.8	2.659	2.9	2.995
7n3d	3.93	3.81	4.013	4.001	4.068	4.284	4.376	4.266	4.203	4.384
7fgj	1.38	1.153	1.268	1.257	1.247	1.415	1.563	1.391	1.466	1.349
7vux	0.499	0.574	0.517	0.547	0.557	0.827	0.653	0.666	0.611	0.667
7s5r	1.05	1.07	1.153	1.116	1.028	1.638	2.537	1.564	1.332	1.966
7ttm	4.731	4.665	4.257	4.599	4.675	5.146	5.104	5.144	5.139	5.276
7u0b	2.032	1.998	2.172	2.106	1.773	2.032	2.321	2.306	2.775	2.665
7u0e	7.262	7.062	7.14	7.254	7.321	7.367	7.377	7.402	7.305	7.398
7t0k	2.146	3.398	3.364	3.399	1.717	3.748	3.674	3.799	3.738	3.735
7uen	1.173	1.066	1.185	1.174	1.088	1.354	1.426	1.356	1.325	1.51
7pqy	3.716	3.689	3.613	3.708	3.772	3.839	4.011	3.975	4.05	4.594
7kyo	3.27	3.039	3.001	3.218	3.153	3.518	3.655	3.195	3.543	3.572
7n3c	6.129	5.945	6.094	6.094	6.026	6.239	6.186	6.182	6.176	6.098
7skz	1.372	1.627	1.387	1.657	1.472	1.685	3.165	1.611	3.23	1.888
7lr4	2.789	2.805	2.828	2.829	2.785	3.017	2.92	2.976	3.014	2.805
7ps4	5.256	5.102	5.287	5.277	4.916	5.256	5.622	6.021	5.387	5.601
7rqq	4.721	4.676	4.666	4.676	4.688	4.796	6.78	4.82	4.694	6.69
7s8g	1.003	0.924	0.923	0.961	1.049	1.076	0.973	1.024	1.072	2.71
7ps0	1.308	1.438	1.388	1.459	1.484	1.775	2.001	2.003	2.317	2.022
7qu1	1.368	1.297	1.25	1.403	1.266	1.773	1.815	1.866	1.937	1.774
7ryu	4.387	4.415	4.35	4.423	4.553	4.933	4.858	4.483	4.436	4.758
7z0y	5.798	5.714	5.678	5.737	5.814	6.131	6.078	5.896	5.971	6.022
7zwi	2.052	2.009	2.096	2.086	1.955	2.468	2.69	2.322	2.487	2.411
7a0x	1.457	1.814	1.402	1.741	1.612	2.024	2.1	2.047	2.102	2.07
7vyr	0.87	0.798	0.843	0.809	0.776	0.877	0.9	0.903	1.004	0.851
6xp6	1.039	1.19	1.169	0.979	1.262	1.533	1.474	1.496	1.563	1.49
7vyt	2.128	2.027	1.592	1.89	2.278	4.224	4.324	4.171	1.89	4.053
7kql	1.673	2.067	1.667	1.749	1.886	2.569	2.838	2.973	2.627	2.67
7n08	3.28	2.588	2.625	3.303	1.546	5.29	3.897	4.3	5.681	4.77
7amq	3.954	3.889	4.083	4.548	4.328	4.966	5.331	5.073	4.813	4.963
7ora	2.157	2.22	2.372	2.2	2.162	2.767	2.674	2.526	2.493	2.625
7bbj	0.979	1.008	0.97	0.958	0.966	1.207	1.222	1.234	1.222	1.202
7l79	1.025	0.997	1.036	1.002	0.985	1.771	1.871	1.743	1.814	1.327
7n3e	0.709	0.787	0.788	0.752	0.597	1.051	1.115	1.186	1.205	1.122
7k7r	0.71	0.749	0.763	0.705	0.703	1.563	1.331	1.469	0.772	1.346
7bg1	0.813	0.811	0.735	0.783	0.786	0.865	0.903	0.867	0.893	0.898
7doh	0.493	0.475	0.537	0.485	0.474	0.493	0.528	0.611	0.534	0.642
7kf0	1.187	1.315	1.343	1.297	1.299	1.549	1.431	1.651	1.491	1.584
7wkx	1.124	1.181	1.147	1.179	1.137	1.26	1.225	1.151	1.337	1.243
7qf1	2.981	3.021	2.87	2.938	2.847	3.357	3.049	3.365	3.246	3.299
7ryv	3.448	4.039	3.465	3.625	3.869	4.713	4.926	4.698	4.69	4.874
7arn	1.372	1.535	1.419	1.594	1.501	1.372	1.535	1.461	1.721	1.655
7kn4	2.846	2.606	2.954	2.732	2.784	3.392	3.573	3.371	3.376	3.148
7wph	4.108	3.501	3.904	3.72	3.308	4.579	4.647	4.852	4.487	4.926
7e5o	1.922	2.01	2.035	1.769	1.958	1.942	2.01	2.269	2.188	1.958
7re7	1.608	1.648	1.664	1.64	1.581	1.816	1.83	1.807	1.744	1.776
7e6p	1.303	1.331	1.103	1.174	1.338	1.329	1.683	1.69	1.601	1.888
7kf1	1.1	0.993	1.282	1.254	1.157	2.342	2.455	2.322	2.527	2.534
7rd3	0.826	1.05	1.007	0.837	1.033	1.514	1.568	1.563	1.553	1.388
7or9	2.232	2.114	1.873	2.127	2.14	3.895	3.444	3.277	3.356	3.178
7mdj	1.484	1.444	1.458	1.422	1.464	1.568	1.525	1.541	1.52	1.578
6xlz	2.818	3.213	3.1	3.478	3.643	6.689	6.724	6.891	6.827	6.846
7qf0	0.596	0.573	0.608	0.638	0.528	0.793	0.989	0.961	0.88	1.04
7shz	1.41	1.412	1.529	1.386	1.397	1.511	1.702	1.795	1.616	1.994
7n4j	4.739	5.083	4.839	5.035	4.312	5.181	5.256	4.839	6.211	5.818
7dk2	8.523	8.548	8.533	8.591	8.526	8.696	8.692	8.634	8.675	8.84
7su0	0.427	0.441	0.636	0.477	0.407	0.622	0.612	1.317	0.505	0.407
7rnj	0.83	0.781	0.795	0.82	0.757	1.022	1.201	0.937	1.018	1.198
7s8h	0.746	0.818	0.823	0.849	0.721	0.746	0.995	1	0.996	1.057
7lr3	1.209	1.101	1.205	1.278	1.147	1.382	1.509	1.399	1.544	1.158
7x9e	5.19	5.198	5.168	5.218	5.155	5.199	5.926	6.167	5.321	5.296
7kba	5.158	5.054	5.212	5.204	5.131	6.038	5.99	5.989	5.608	6.035
7rdk	2.682	3.189	3.158	3.257	2.693	6.62	4.675	3.636	4.127	3.671
7ahu	2.755	2.744	2.782	2.842	2.678	3.438	2.782	3.284	2.968	3.225
8d36	4.284	4.578	4.633	5.458	5.801	6.884	7.077	7.684	6.841	6.85
7q0i	1.702	1.534	1.629	1.592	1.614	2.105	2.668	1.785	1.83	1.816
7lyw	3.075	3.055	3.103	3.153	3.112	3.473	3.628	3.778	3.721	3.585
7v5n	2.281	2.256	2.262	2.279	2.312	2.684	2.378	2.376	2.511	2.525
7eyc	0.357	0.392	0.367	0.361	0.377	0.419	0.479	0.437	0.506	0.45
7zf8	0.325	0.327	0.348	0.327	0.31	0.491	0.703	0.452	0.471	0.486
7rm3	1.074	1.198	1.154	1.215	1.207	1.331	1.366	1.337	1.36	1.423
7daa	2.747	3.095	3.059	3.125	3.106	3.337	3.345	3.393	3.389	3.396
7rqr	5.179	5.329	5.614	5.57	5.72	6.818	6.81	6.746	6.854	6.742
7oo2	0.505	0.53	0.527	0.54	0.551	0.696	0.7	0.715	0.62	0.683
7n4i	2.57	2.494	2.654	2.636	2.566	3.036	2.918	2.931	2.914	2.998
7f6z	0.506	0.519	0.507	0.5	0.454	0.627	0.657	0.567	0.591	0.604
7rxi	2.549	2.763	2.681	2.713	2.659	3.401	3.032	3.185	3.094	3.102
7qu2	2.14	2.472	2.32	2.004	2.301	4.9	3.85	3.67	4.682	4.499
7n3h	1.707	1.656	1.658	1.661	1.672	1.844	1.726	1.806	1.845	1.806
7nc0	0.953	1.022	0.955	0.984	1.067	1.128	1.121	1.19	1.133	1.068
7qnx	0.951	1.081	1.102	1.192	1.109	1.563	1.485	1.559	1.335	1.525
7tp3	5.806	5.449	5.626	6.099	6.13	6.482	6.571	6.376	6.398	6.512
7mrz	0.829	0.848	0.835	0.839	0.82	0.955	0.848	0.861	0.909	0.899
7q0g	3.682	3.626	3.748	3.755	3.679	4.374	3.718	3.835	4.08	3.753
7tqa	2.914	2.359	2.466	2.64	2.438	2.963	3.041	2.944	3.012	3.149
7tcq	0.563	0.533	0.58	0.531	0.495	0.628	0.67	0.677	0.754	0.654
7rpt	0.464	0.435	0.468	0.41	0.431	0.592	0.574	0.603	0.55	0.572
7e72	0.958	0.981	0.968	0.933	0.975	1.003	1.148	1.077	1.104	1.148
7msq	5.29	5.341	5.776	5.437	5.546	6.684	5.569	6.734	6.633	6.603
7l77	1.3	1.101	1.307	1.147	1.163	1.33	1.289	1.772	1.643	2.055
7stz	0.813	0.784	0.757	0.774	0.789	0.861	0.785	0.85	0.852	0.898
7l7e	1.665	1.554	1.57	1.571	1.493	1.684	2.074	2	2.036	1.889
7seg	2.898	3.009	2.661	2.54	2.881	3.283	3.359	3.082	2.979	3.401
7kkh	0.816	0.733	0.937	0.811	0.771	1.18	0.979	1.307	1.085	1.193
7n3f	1.503	1.472	1.507	1.459	1.523	1.664	1.682	1.56	1.649	1.572
7o33	0.559	0.587	0.588	0.625	0.569	0.68	0.653	0.691	0.766	0.742
6xsn	0.709	0.764	0.657	0.638	0.638	0.841	0.803	0.672	0.638	0.638
7shy	1.375	1.38	1.353	1.264	1.387	1.709	1.653	1.626	1.356	1.643
7s5q	0.967	1.138	1.13	0.897	1.133	1.091	1.138	1.334	1.731	1.347
7u2e	3.738	3.506	3.457	3.676	3.498	4.864	4.737	4.953	4.162	4.251
7mzg	0.344	0.415	0.45	0.452	0.449	0.557	0.445	0.704	0.628	0.548
6xsw	1.682	1.861	1.607	1.452	1.586	1.853	1.861	2.023	2.095	2.056
7a3u	1.814	2.097	1.832	1.944	2.065	2.318	2.25	2.255	2.42	2.186
7t7b	1.739	1.602	1.804	2.006	1.816	2.846	2.717	2.07	2.751	2.649
7s0b	2.511	2.464	2.39	2.47	2.43	3.567	3.388	2.805	3.111	3.558
7s13	4.08	4.405	4.479	4.31	4.212	4.08	4.546	4.559	4.376	4.362
7jkm	2.815	3.694	3.465	2.204	3.555	4.432	4.633	4.421	4.587	4.788
7o2z	1.817	1.818	1.588	1.93	1.844	4.056	2.069	3.881	1.995	3.112
7urq	1.408	1.445	1.424	1.463	1.447	1.567	1.82	1.551	1.859	1.742
7tp4	4.116	4.044	3.987	4.006	3.952	4.334	4.319	4.122	4.009	4.222
7sjs	1.021	1.309	1.382	1.401	1.425	1.021	4.904	2.451	4.891	4.826
7qny	4.528	4.622	4.478	4.498	4.475	4.949	4.81	4.859	5.014	4.709
7rco	3.25	3.957	3.121	3.673	3.619	5.172	5.15	4.885	5.263	5.32
7mf7	1.991	2.198	1.859	2.138	2.114	2.679	2.679	2.862	2.279	2.823
7ps3	5.18	5.13	5.063	5.124	5.28	5.342	5.254	5.452	5.707	5.818
7sem	0.935	0.849	1.043	0.954	1.051	1.312	1.358	1.23	1.383	1.7
7wpv	1.85	1.848	1.757	1.934	1.865	2.332	3.825	3.262	2.605	3.051
7s4g	1.254	1.274	1.247	1.258	1.274	1.502	1.534	1.365	1.351	1.34
7e3o	2.594	2.953	2.916	2.75	2.716	3.721	3.336	3.926	3.89	3.849
7phw	4.026	4.071	3.91	3.439	3.648	4.256	4.246	4.435	4.082	4.741
7st8	1.262	1.341	1.215	1.045	1.246	1.718	1.43	1.594	1.534	1.776
7e9b	0.567	0.576	0.587	0.534	0.608	0.843	0.979	0.685	0.81	0.838
7n0x	2.597	2.574	2.323	2.776	2.65	3.277	3.273	3.187	3.194	3.419
7u09	2.859	2.799	2.911	2.948	2.265	4.038	3.905	3.841	3.072	4.077
7nab	3.858	4.336	3.372	3.675	3.889	5.418	4.989	4.678	5.293	5.105
7rda	2.253	2.472	2.261	2.207	2.402	2.725	2.814	3.018	2.898	2.767
7n8q	1.006	0.956	0.988	0.919	1.011	1.636	1.275	1.105	1.556	1.049
7ams	4.355	4.234	3.912	4.221	4.162	4.918	5.312	4.798	4.909	4.747
7si0	1.345	1.304	1.442	1.348	1.423	1.345	1.52	1.757	1.572	1.427
7rta	0.835	0.92	0.933	1.023	0.76	1.031	1.134	0.947	1.191	1.233
7rlx	2.38	2.333	2.211	2.121	2.217	2.984	2.712	2.265	2.794	2.917
7bbg	1.125	1.296	1.203	1.231	1.386	1.345	1.631	1.853	2.517	1.386
7rqp	5.529	5.546	5.578	5.565	5.552	5.749	5.632	5.707	5.787	5.552
7bh8	2.248	2.289	2.361	2.213	2.264	2.788	2.594	2.983	2.82	3.245
7tus	1.505	1.395	1.453	1.524	1.302	1.596	1.519	1.836	1.847	1.875
7ow1	1.03	1.013	1.149	1.095	1.002	1.387	1.306	1.657	1.48	1.382
7o30	2.786	2.888	2.731	2.518	2.911	3.297	2.982	3.415	3.012	2.999
7qez	0.541	0.52	0.579	0.574	0.567	0.693	0.621	0.741	0.794	0.742

## Sheet: community_size_1
pdbname	best_1	best_2	best_3	best_4	best_5	top1_1	top1_2	top1_3	top1_4	top1_5
6xm2	4.053	4.115	4.02	3.939	4.179	4.473	4.436	4.309	4.612	4.525
7lfa	1.368	1.464	1.421	1.397	1.504	2.022	1.877	1.853	1.76	1.935
7mzk	0.68	0.652	0.686	0.655	0.644	0.816	0.777	0.751	0.805	0.783
7rah	1.456	1.462	1.508	1.464	1.425	1.592	1.581	1.508	1.955	1.979
7ps6	3.196	3.437	3.443	3.201	3.313	3.788	3.798	4.208	3.633	3.747
7mu4	2.123	2.112	2.206	2.108	2.217	2.336	2.198	2.482	2.477	2.369
7fcp	2.387	1.869	2.095	1.932	2.191	3.886	2.951	3.141	3.682	2.191
7mzj	0.706	0.638	0.67	0.684	0.659	0.889	0.753	0.745	0.791	0.857
7kkz	4.669	4.549	4.673	4.754	4.709	4.97	4.97	4.995	4.973	4.921
7shu	1.961	2.031	1.989	1.967	2.03	2.344	2.331	2.238	1.967	2.059
7s11	5.173	5.365	5.375	5.153	5.149	5.763	5.663	5.873	5.877	5.865
7u0a	5.375	5.374	5.276	5.428	5.255	5.83	5.733	5.676	5.764	5.553
7mzf	1.103	1.091	1.141	1.139	1.081	1.166	1.227	1.31	1.332	1.13
7mzh	0.547	0.527	0.548	0.559	0.566	0.788	0.589	0.803	0.727	0.813
7so5	4.021	4.189	4.07	3.786	4.17	5.126	4.784	5.016	5.317	5.644
7phu	3.621	3.475	3.409	3.419	3.356	4.073	3.52	4.249	3.419	3.8
7u2d	4.058	4.076	4.044	4.125	3.893	4.253	4.673	4.448	4.318	4.508
7pi7	1.115	1.079	1.019	1.065	1.053	1.115	2.093	2.013	1.166	2.093
7n6p	6.128	5.865	6.124	6.123	5.956	6.675	6.697	6.643	6.73	6.718
7lfb	0.811	0.779	0.737	0.807	0.799	1.031	1.329	1.248	1.233	1.078
7lf7	1.713	1.804	1.749	1.558	1.752	1.995	1.888	1.824	1.865	1.785
7rew	3.072	3.009	2.7	3.24	3.039	3.175	3.338	3.398	3.25	3.573
8cwv	0.485	0.488	0.493	0.497	0.489	0.591	0.55	0.603	0.547	0.531
7mx8	5.53	5.632	5.485	5.447	4.822	7.407	7.292	7.312	7.361	7.306
7uem	1.687	1.548	1.616	1.659	1.579	1.871	1.938	1.801	1.876	2.025
7vsw	1.16	1.16	1.186	1.203	1.142	1.376	1.424	1.293	1.4	1.377
7z0x	4.174	4.086	4.122	4.078	3.941	4.681	4.73	4.989	4.728	4.79
7cj2	3.325	3.325	3.31	3.342	3.383	3.997	3.93	3.884	3.772	3.914
7rt9	1.737	1.728	1.602	1.692	1.748	1.792	1.801	1.81	1.845	2.001
7o4y	1.736	1.474	1.465	1.484	1.435	2.491	2.451	2.435	2.094	2.318
7f7e	4.704	4.73	4.816	4.823	4.7	5.239	5.049	5.229	5.265	5.185
7mlh	3.393	3.319	3.404	3.396	3.238	3.736	3.683	3.452	3.653	3.861
7s3m	1.95	1.905	1.938	1.893	1.826	2.124	2.194	2.19	2.098	2.09
7sbu	4.585	4.728	4.419	4.708	4.733	5.085	4.947	5.354	5.108	5.763
7te4	1.821	1.852	1.839	1.823	1.842	2.491	2.135	2.154	1.902	2.233
7mdp	4.273	4.12	4.09	4.342	4.271	4.91	4.715	4.881	4.621	4.915
7keo	3.34	3.293	3.267	3.315	3.285	3.536	3.747	3.666	3.931	3.285
7n3g	3.255	3.333	3.301	3.041	3.117	3.468	3.597	3.619	3.765	3.635
7rxj	2.53	2.57	2.509	2.544	2.585	2.775	3.322	3.088	3.728	2.904
7syy	2.169	2.247	1.942	2.212	2.072	2.169	2.247	2.192	2.249	2.456
8dcc	2.554	2.579	2.72	2.613	2.6	3.052	3.019	2.837	2.876	2.843
7sn1	5.148	5.148	5.04	5.157	5.131	5.189	5.337	5.193	5.332	5.233
7q4q	1.898	1.869	1.97	1.863	1.866	2.557	2.575	2.402	2.591	2.591
7ps1	0.525	0.552	0.544	0.533	0.528	0.635	0.736	0.634	0.654	0.628
7n0u	1.452	1.331	1.513	1.387	1.353	1.581	1.631	1.644	1.665	1.627
7m2i	1.26	1.331	1.185	1.233	1.311	1.498	1.53	1.516	1.501	1.624
8dao	6.224	6.59	6.464	6.285	6.29	7.82	7.763	7.85	7.766	7.847
7b0b	3.737	3.759	3.71	3.882	3.862	4.716	4.512	5.01	4.035	4.424
7rks	6.789	6.793	6.804	6.748	6.885	6.835	6.793	7.138	6.903	7.187
7np1	4.853	4.926	4.859	4.92	4.98	4.905	5.065	5.058	5.484	5.021
7rxl	1.908	1.847	1.878	1.859	1.754	1.978	1.963	1.977	1.939	2.667
7zf6	3.716	3.431	3.576	3.68	3.712	4.507	3.431	3.85	4.056	4.081
7s0x	2.838	2.69	2.519	2.654	2.621	3.375	3.271	3.139	2.949	2.621
7pr0	5.526	4.268	5.487	4.251	5.567	6.136	6.39	6.264	6.169	6.369
8d6z	5.384	5.493	5.342	5.322	5.24	6.062	6.224	6.351	6.142	6.207
7n04	1.856	1.96	1.895	2.048	2.083	2.243	2.395	2.176	2.551	2.303
7fjs	2.793	2.725	2.846	2.809	2.902	3.11	2.945	3.211	3.053	3.021
7bnv	5.042	5.03	5.231	5.083	5.129	5.676	5.522	5.783	5.599	5.696
7l7r	5.122	4.776	3.42	4.258	3.627	5.634	5.503	5.583	5.5	5.595
7kpj	1.252	0.977	0.934	1.101	1.738	2.052	2.067	2.069	2.139	2.214
7n3d	3.41	3.297	3.511	3.588	3.667	3.863	3.952	3.991	4.001	3.852
7fgj	0.774	0.811	0.775	0.763	0.748	0.911	0.814	0.775	0.815	0.882
7vux	0.694	0.67	0.667	0.647	0.711	0.776	0.724	0.744	0.862	0.711
7s5r	1.478	1.46	1.617	1.571	1.512	1.983	2.01	2.119	2.041	2.865
7ttm	4.304	4.672	4.292	4.487	4.552	5.224	5.204	6.097	5.758	5.753
7u0b	2.032	1.798	1.913	1.963	1.918	2.091	2.039	2.375	2.362	2.042
7u0e	7.365	7.378	7.353	7.335	7.327	7.582	7.498	7.478	7.505	7.585
7t0k	3.769	3.818	3.676	3.886	3.828	4.048	4.119	4.04	4.113	4.135
7uen	1.28	1.192	1.283	1.327	1.259	1.677	1.438	1.693	1.68	1.61
7pqy	4.385	4.613	4.586	4.643	4.587	4.812	4.804	4.913	4.895	4.676
7kyo	3.429	3.438	3.458	3.331	3.302	3.703	3.665	4.405	4.261	3.837
7n3c	6.084	6.261	6.272	6.176	6.148	6.339	6.523	6.368	6.212	6.437
7skz	2.608	2.703	2.582	2.662	2.757	2.861	2.916	2.888	2.908	2.933
7lr4	2.684	2.721	2.758	2.724	2.716	2.953	3.003	2.892	2.914	2.989
7ps4	4.417	4.304	4.792	4.768	4.639	5.073	4.304	5.045	5.078	4.82
7rqq	6.253	6.256	6.258	6.265	6.304	6.445	6.417	6.44	6.404	6.415
7s8g	1.548	1.6	1.588	1.582	1.569	1.548	1.69	1.665	1.582	1.569
7ps0	1.381	1.503	1.225	1.48	1.336	1.875	1.941	1.543	1.48	1.798
7qu1	1.683	1.526	1.773	1.78	1.703	2.296	2.014	2.21	2.139	2.058
7ryu	4.317	4.493	4.319	4.354	4.403	4.538	4.811	4.735	4.354	4.46
7z0y	4.469	4.387	4.481	4.447	4.114	5.032	5.116	5.002	4.979	4.563
7zwi	2.768	2.778	2.58	2.708	2.668	3.04	2.995	2.914	2.932	2.974
7a0x	1.435	1.286	1.499	1.305	1.213	1.811	1.612	1.664	1.791	1.705
7vyr	0.99	1.07	1.049	0.93	0.897	0.99	1.07	1.177	1.25	1.076
6xp6	2.044	2.084	2.011	2.167	2.091	2.322	2.582	2.229	2.387	2.148
7vyt	1.553	1.679	1.521	1.523	1.589	1.871	2.194	1.929	2.072	2.141
7kql	2.398	2.31	2.377	2.304	2.163	2.837	2.944	2.703	2.783	2.686
7n08	1.818	1.8	1.746	1.804	1.918	2.324	3.882	2.752	2.696	3.413
7amq	3.084	3.072	3.282	3.105	3.336	3.749	3.717	3.373	3.711	3.929
7ora	2.539	2.752	2.55	2.705	2.576	3.041	3.104	3.132	3.21	3.05
7bbj	1.133	1.14	1.133	1.123	1.156	1.261	1.334	1.209	1.244	1.236
7l79	1.329	1.297	1.39	1.234	1.313	1.329	1.346	1.46	1.326	1.539
7n3e	0.588	0.59	0.624	0.639	0.628	0.667	0.737	0.733	0.677	0.628
7k7r	0.845	0.799	0.828	0.807	0.854	1.253	1.253	1.243	1.217	1.308
7bg1	0.835	0.838	0.831	0.849	0.849	0.85	0.893	0.909	0.956	0.853
7doh	1.001	0.956	0.967	0.994	0.965	1.048	1.022	0.98	1.058	0.971
7kf0	1.05	1.04	0.95	0.981	1.006	1.113	1.04	1.25	1.147	1.12
7wkx	1.291	1.282	1.219	1.225	1.275	1.432	1.308	1.337	1.301	1.393
7qf1	2.668	2.801	2.709	2.701	2.727	2.898	2.897	2.891	3.006	2.847
7ryv	1.721	1.922	1.874	2.008	1.963	2.442	2.332	2.329	2.352	2.416
7arn	0.754	0.671	0.665	0.739	0.704	0.928	0.964	1.031	0.883	0.999
7kn4	2.626	2.52	2.634	2.251	2.367	2.972	3.041	3.019	3.038	2.567
7wph	2.631	2.494	2.79	2.74	2.689	3.03	2.942	2.869	3.016	2.877
7e5o	2.223	2.309	2.348	2.489	2.517	2.948	3.133	3.208	3.104	2.977
7re7	1.607	1.614	1.592	1.624	1.631	1.67	1.631	1.805	1.734	1.788
7e6p	1.17	1.182	1.167	1.167	1.235	1.254	1.245	1.167	1.306	1.328
7kf1	2.65	2.736	2.728	2.597	2.669	3.336	3.173	3.204	3.478	3.298
7rd3	1.609	1.612	1.602	1.638	1.574	1.986	2.264	2.103	2.096	1.735
7or9	3.583	3.591	3.664	3.641	3.579	3.708	3.935	3.984	3.797	3.952
7mdj	1.218	1.192	1.184	1.205	1.197	1.317	1.332	1.253	1.232	1.249
6xlz	4.86	5.155	3.957	2.574	3.804	6.714	6.626	6.668	6.437	6.636
7qf0	0.627	0.58	0.553	0.556	0.612	0.695	0.608	0.693	0.76	0.657
7shz	1.286	1.197	1.241	1.282	1.364	1.47	1.337	1.241	1.294	1.364
7n4j	4.385	4.652	5.019	4.752	4.979	5.623	5.182	5.606	5.36	5.535
7dk2	8.37	8.468	8.504	8.471	8.432	8.51	8.601	8.577	8.577	8.519
7su0	0.896	1.113	0.936	0.808	0.883	1.593	1.464	1.392	1.378	1.471
7rnj	0.867	0.861	0.881	0.913	0.84	0.992	1.051	0.881	1.009	0.998
7s8h	1.78	1.653	1.855	2.063	1.798	2.699	2.831	2.754	2.746	3.12
7lr3	1.12	1.167	1.164	1.117	1.168	1.18	1.189	1.23	1.214	1.282
7x9e	2.733	2.496	2.384	2.623	2.123	4.924	4.933	5.04	5.443	5.205
7kba	3.431	3.567	3.297	3.432	3.472	4.057	4.38	3.948	3.918	3.877
7rdk	3.799	3.41	3.199	3.608	3.154	6.026	6.22	4.004	6.267	5.986
7ahu	2.676	2.612	2.563	2.568	2.561	2.676	2.777	2.868	2.568	2.818
8d36	6.973	6.923	7.158	6.949	6.992	7.435	7.377	7.234	7.202	7.263
7q0i	2.457	2.63	2.472	2.515	2.631	2.483	2.794	2.647	2.755	2.882
7lyw	2.262	2.173	2.182	2.201	2.143	2.404	2.733	2.182	2.222	2.143
7v5n	2.453	2.493	2.418	2.486	2.409	2.545	2.543	2.517	2.486	2.674
7eyc	0.798	0.792	0.812	0.795	0.783	0.979	0.992	1.032	0.982	1.074
7zf8	0.75	0.72	0.761	0.703	0.766	0.961	0.848	1.012	0.94	0.918
7rm3	1.48	1.502	1.512	1.5	1.519	1.582	1.512	1.589	1.722	1.73
7daa	3.094	3.036	3.007	3.04	2.978	3.158	3.12	3.007	3.339	3.109
7rqr	6.264	6.249	6.232	6.25	6.291	6.658	6.588	6.41	6.406	6.303
7oo2	0.605	0.509	0.552	0.634	0.624	0.641	0.758	0.625	0.648	0.76
7n4i	1.865	1.893	1.882	1.958	1.795	2.545	1.893	2.676	2.239	2.549
7f6z	0.808	0.829	0.824	0.842	0.852	0.854	1.095	0.903	0.999	0.852
7rxi	1.566	1.649	1.496	1.588	1.527	2.055	2.181	2.088	1.885	2.159
7qu2	2.394	2.416	2.465	2.369	2.3	2.666	2.884	2.713	2.497	2.637
7n3h	1.87	1.935	1.863	1.912	1.994	2.111	2.147	2.224	2.078	2.023
7nc0	1.764	1.845	1.901	1.853	1.729	2.063	2.418	2.215	1.973	2.507
7qnx	1.24	1.218	1.206	1.176	1.141	1.394	1.257	1.345	1.402	1.378
7tp3	4.718	4.148	4.042	4.48	4.584	5.991	5.748	5.615	5.763	6.168
7mrz	0.92	0.939	0.912	0.929	1.038	0.98	1.151	1.21	1.155	1.075
7q0g	4.564	4.512	4.579	4.594	4.529	4.661	4.822	4.732	4.724	4.924
7tqa	2.394	2.525	2.459	2.484	2.526	2.737	2.597	2.498	2.707	2.805
7tcq	1.126	1.2	1.23	1.264	1.2	1.372	1.278	1.25	1.351	1.305
7rpt	0.545	0.58	0.586	0.596	0.594	0.776	0.783	0.704	0.812	0.729
7e72	0.854	0.788	0.82	0.775	0.748	0.881	0.944	0.937	1.077	0.834
7msq	6.555	6.665	6.641	6.643	6.631	6.696	6.774	6.696	6.771	6.785
7l77	1.996	2.068	1.997	1.885	1.953	2.364	2.325	2.373	2.272	2.366
7stz	0.913	0.959	0.935	0.926	0.965	1.032	1.09	1.123	1.11	1.021
7l7e	3.174	3.763	3.601	3.397	3.699	4.644	4.817	4.526	3.397	4.878
7seg	2.742	2.72	2.639	2.754	2.532	3.153	2.892	2.639	3.035	2.954
7kkh	1.132	1.18	1.175	1.12	1.168	1.268	1.291	1.222	1.376	1.283
7n3f	1.297	1.342	1.268	1.325	1.325	1.52	1.501	1.507	1.409	1.485
7o33	0.975	0.958	0.957	0.972	0.993	1.085	1.057	1.018	1.141	1.254
6xsn	1.023	0.957	1.004	1.021	1.041	1.288	1.182	1.107	1.143	1.15
7shy	1.845	1.887	1.904	1.888	1.876	2.007	2.222	2.071	1.965	2.248
7s5q	2.66	2.62	2.655	2.547	2.302	2.84	2.957	3.125	2.547	2.467
7u2e	3.889	4.114	3.873	3.86	3.743	4.798	4.48	4.543	4.872	4.772
7mzg	0.852	0.833	0.831	0.773	0.867	1.281	0.945	0.885	0.97	1.031
6xsw	1.376	1.342	1.55	1.508	1.578	1.626	1.861	1.799	1.646	1.869
7a3u	2.611	2.641	2.602	2.58	2.638	2.773	2.752	2.651	2.792	2.874
7t7b	3.022	2.864	3.029	2.819	3.017	4.069	4.981	3.799	3.74	4.942
7s0b	1.467	1.587	1.566	1.32	1.165	1.467	1.68	1.646	1.32	1.756
7s13	3.863	3.816	3.904	3.87	3.82	3.863	4.005	3.997	4.119	4.056
7jkm	4.419	4.585	4.554	4.446	4.187	4.963	5.028	4.985	4.783	4.806
7o2z	1.584	1.498	1.654	1.531	1.637	1.854	1.659	1.805	1.768	1.764
7urq	2.471	2.408	2.437	2.39	2.42	2.567	2.477	2.536	2.499	2.459
7tp4	4.867	4.749	4.913	4.814	4.984	5.563	4.827	5.363	5.47	5.407
7sjs	1.712	1.646	1.59	1.531	1.682	1.755	1.646	1.59	1.531	1.682
7qny	4.783	4.759	4.712	4.666	4.577	4.839	4.941	5.176	5.024	5.09
7rco	4.157	4.159	4.13	4.141	4.102	4.513	4.491	4.698	4.293	4.61
7mf7	1.64	1.754	1.695	1.555	1.871	2.211	2.337	2.037	1.965	1.991
7ps3	4.841	4.571	4.705	4.682	4.776	5.156	5.212	5.136	5.37	5.246
7sem	5.025	5.082	5.07	5.162	5.073	5.57	5.598	5.587	5.732	5.376
7wpv	3.777	3.507	3.24	3.296	3.519	3.777	3.62	3.24	4.952	4.618
7s4g	0.923	0.987	1.034	1.017	1.014	1.424	1.156	1.107	1.153	1.179
7e3o	2.599	2.821	2.832	2.815	2.593	3.327	3.461	3.454	3.166	3.052
7phw	3.93	4.034	3.986	3.816	3.952	4.131	4.444	4.574	4.101	4.654
7st8	1.271	1.412	1.303	1.436	1.391	1.74	1.53	1.623	1.769	1.752
7e9b	1.733	1.442	1.294	1.522	1.285	2.603	2.741	1.294	2.633	1.285
7n0x	2.534	2.548	2.394	2.281	2.808	2.922	2.548	2.539	2.532	2.808
7u09	5.023	5.225	5.259	5.471	5.203	6.247	6.314	5.985	6.557	6.298
7nab	4.292	4.287	4.376	4.02	4.457	4.529	4.631	5.031	4.652	4.457
7rda	2.037	2.027	1.997	1.794	2.001	2.319	2.127	2.389	2.217	2.012
7n8q	2.628	2.483	2.514	2.197	2.486	3.187	3.01	3.071	2.982	2.718
7ams	3.179	3.07	2.987	3.053	2.895	3.401	3.436	3.416	3.053	3.987
7si0	2.042	2	1.984	1.885	2.091	2.117	2.05	2.065	2.094	2.223
7rta	1.84	1.935	1.845	1.902	1.888	2.088	2.2	2.179	2.202	2.119
7rlx	3.483	3.337	3.404	3.249	3.456	4.181	3.823	4.322	4.54	4.098
7bbg	1.377	1.705	1.557	1.343	1.313	2.455	2.602	2.363	2.227	2.322
7rqp	5.651	5.721	5.687	5.703	5.712	6.088	5.97	6.005	6.022	5.919
7bh8	2.99	3.113	2.957	2.958	2.882	3.119	3.126	3.063	2.958	3.184
7tus	1.267	1.254	1.321	1.263	1.308	1.267	1.293	1.342	1.293	1.393
7ow1	1.485	1.579	1.619	1.586	1.527	1.65	1.683	1.816	1.742	1.643
7o30	2.524	2.469	2.386	2.449	2.581	2.747	3.049	3.075	2.959	2.954
7qez	0.412	0.486	0.493	0.467	0.508	0.619	0.857	0.607	0.767	0.559
