# Supplementary material for: Protein loop structure prediction by community-based deep learning and its application to antibody CDR H3 loop modeling
Source: PLoS Comput Biol. 2024 Jun 24;20(6):e1012239. doi: 10.1371/journal.pcbi.1012239 (PMC11226077; doi:10.1371/journal.pcbi.1012239)
Supplement: S4 Table — (XLSX) [file pcbi.1012239.s004.xlsx]

## Sheet: Sheet1
PDB ID	release date	max H3 loop sequence identity	RosettaAntibody success
7kyo	2021-08-25	0	O
7rqq	2022-03-02	0.909091	O
7shz	2021-12-22	1	O
7b0b	2021-12-01	0.785714	O
7m2i	2021-10-27	1	O
7kkz	2021-07-07	0.6	O
7ttm	2022-04-27	0.6	O
7e6p	2022-01-05	0.6	O
7mx8	2022-05-25	0.538462	O
7mdp	2022-03-16	0.615385	O
7qnx	2022-01-19	1	O
7ow1	2022-06-29	0.75	O
7qez	2022-05-18	1	O
7n0u	2021-08-11	0.75	O
7rd3	2021-12-15	0.833333	O
7rco	2021-09-29	0.352941	O
7ps3	2021-12-15	0.4375	O
7oo2	2021-10-06	0.857143	O
7l77	2021-10-27	1	X
7nc0	2022-03-02	0.75	O
7shy	2021-12-15	1	O
7mdj	2022-02-16	0.777778	O
7ryu	2022-01-19	0.357143	X
7rqr	2022-03-02	0.727273	O
7wpv	2022-03-30	0.625	O
7n04	2022-03-30	1	O
7n0x	2022-04-06	0.5	O
7re7	2022-07-27	0	O
7ps1	2021-12-15	1	O
7a0x	2022-02-23	0.461538	O
7si0	2021-12-15	1	O
7ryv	2022-01-19	0.538462	O
7mu4	2022-05-18	0.461538	O
7skz	2022-07-20	0.428571	O
7bh8	2022-04-13	0	O
7bbj	2021-12-29	0.75	O
7rlx	2022-01-26	0.75	O
7sbu	2022-05-11	0.375	O
7q0g	2021-12-22	0	O
7q0i	2021-12-22	0.647059	O
7u0e	2022-08-03	0.411765	O
7so5	2022-05-11	0.384615	O
7tcq	2022-08-03	0.857143	O
7l7r	2021-12-01	0	O
7n4j	2021-10-06	0.52381	X
6xlz	2021-07-07	0.545455	O
7u09	2022-08-03	0.375	X
7t0k	2022-04-20	1	O
7e3o	2021-09-15	0.5	O
7rnj	2021-08-11	0.666667	O
7qf1	2022-05-18	0.866667	O
7n3e	2021-08-04	0.6	O
7sjs	2022-01-12	0	O
7vyt	2022-03-02	0.5	X
7pr0	2022-02-02	0.55	O
7amq	2022-04-20	0.333333	O
7o30	2021-07-07	0.833333	O
7x9e	2022-05-11	0	O
7s5r	2022-03-09	1	O
7qf0	2022-05-18	0.888889	O
7u2d	2022-05-04	0.4	O
7kpj	2022-01-19	0.857143	O
7s5q	2022-03-09	0.857143	O
7mzg	2021-10-06	0.777778	O
7zf6	2022-06-01	0.857143	O
7mzh	2021-10-06	0	O
7np1	2021-11-17	0.461538	O
7rxj	2022-03-16	0.466667	O
7s0x	2022-03-16	0.545455	O
7daa	2021-10-20	0	X
7l79	2021-10-27	1	X
7rah	2021-09-15	0.666667	X
7rt9	2022-03-02	0	X
7stz	2022-01-26	1	O
7rqp	2022-03-02	0.727273	O
7mlh	2022-05-04	0.666667	X
6xsw	2021-07-21	0.6	O
7s8g	2022-06-01	0	X
7n8q	2022-04-06	1	O
7lf7	2021-08-04	0.666667	O
7jkm	2021-08-04	0	O
7qu1	2022-02-09	0.818182	O
8d36	2022-07-27	0	X
7mzf	2021-10-06	0.777778	O
7vsw	2021-12-15	0.777778	O
7dk2	2021-12-08	0.727273	X
7fjs	2022-04-27	0.625	O
7seg	2021-11-24	0.636364	O
7fgj	2022-07-27	0	X
7rxi	2022-03-16	0.692308	O
7kql	2022-02-09	0.461538	O
7s8h	2022-06-01	1	X
7a3u	2021-12-08	1	O
7v5n	2022-02-02	1	O
7arn	2021-11-03	0.6	O
7s4g	2022-04-13	0	O
7mzk	2021-10-06	0.384615	O
7s11	2021-11-03	0.5	X
7e5o	2021-09-08	0.75	O
7u0a	2022-08-03	0.307692	X
8dcc	2022-07-06	1	O
7u0b	2022-06-08	0.588235	O
7n3c	2021-07-07	0.529412	O
7wkx	2022-03-23	0.75	O
7o4y	2021-07-28	0.666667	O
7kba	2021-08-11	0.529412	O
7kf0	2021-11-10	0.909091	O
7bbg	2021-10-27	0.545455	O
7cj2	2021-07-14	0	O
7o2z	2021-07-07	0.727273	O
6xp6	2021-07-28	0.666667	O
8d6z	2022-07-27	0.333333	O
7f7e	2022-02-02	0	O
7su0	2022-03-02	1	O
7l7e	2021-09-01	0.785714	O
7lfa	2021-08-04	0.7	O
7t7b	2022-08-03	0.65	O
7n08	2022-03-30	1	O
7wph	2022-03-30	0.5	O
7s13	2021-10-20	0.75	X
7sn1	2021-12-08	0.5	O
7rm3	2022-01-26	0.6	O
7s3m	2021-10-27	0.538462	O
7ps0	2021-12-15	0.461538	O
7n6p	2022-04-06	0.4	O
7mrz	2022-01-19	0.666667	O
7kkh	2022-04-27	0.777778	O
7tp4	2022-02-23	0.4	O
7kn4	2021-09-22	0	O
7keo	2021-07-28	0.533333	O
7pi7	2022-02-09	0	O
7e72	2021-11-10	0	O
7ora	2021-07-07	1	O
7n3d	2021-07-07	0.428571	O
7n3f	2021-08-04	0.6	O
7lyw	2021-08-11	0.692308	O
7urq	2022-05-04	0.7	O
7q4q	2022-06-15	0.666667	O
7rta	2022-03-02	0	O
7doh	2021-10-27	0	O
7sem	2022-02-16	0.933333	O
7fcp	2022-06-15	0	O
7tus	2022-06-08	1	O
7rda	2021-12-15	0.916667	O
7mf7	2021-07-14	0.95	O
7tp3	2022-02-23	0.421053	X
7ams	2022-04-20	0.333333	O
6xsn	2021-07-21	1	O
7e9b	2021-07-28	0.714286	O
7s0b	2021-10-06	0.583333	O
7uen	2022-06-29	0	O
7tqa	2022-03-30	0.9	O
7vux	2021-11-17	0.75	O
7lfb	2021-08-04	0.5	O
7rew	2022-05-25	0.642857	O
7rxl	2022-03-16	0.75	O
7uem	2022-06-29	0.555556	O
7ps4	2021-12-15	0.6875	O
7qny	2022-01-19	0.388889	O
7kf1	2021-11-10	0.833333	O
7o33	2021-07-07	0	O
7bnv	2021-11-17	0.611111	O
7n4i	2021-10-06	0.5	O
7phw	2022-02-09	0.294118	O
7k7r	2022-01-12	0.714286	O
7n3h	2021-08-04	0.5	O
7bg1	2021-07-21	0.625	O
7rdk	2021-11-10	0.85	O
7f6z	2022-06-29	0	O
7rks	2021-09-22	0.555556	X
7z0x	2022-04-13	0.473684	O
7eyc	2022-06-01	0	O
6xm2	2021-07-07	0.352941	O
7zf8	2022-06-01	1	O
7nab	2021-12-08	0.5	O
7shu	2021-12-15	0.833333	O
7z0y	2022-04-13	0.5	O
7vyr	2022-03-02	0.666667	O
7ahu	2021-07-07	0.545455	O
7lr4	2021-12-15	0.583333	O
7pqy	2022-02-02	0	O
7mzj	2021-10-06	0.666667	O
7u2e	2022-05-04	0.4	O
7phu	2022-02-09	0.533333	O
7qu2	2022-02-09	0.642857	O
7or9	2021-07-07	1	O
7st8	2022-05-11	0.636364	O
7msq	2022-01-19	0.368421	O
7zwi	2022-06-22	0.636364	O
7lr3	2021-12-15	0.875	O
7rpt	2022-07-13	0	X
7n3g	2021-08-04	0.5	O
7te4	2022-03-02	1	O
7syy	2022-06-01	0.583333	O
8cwv	2022-07-06	1	O
7ps6	2021-12-15	0.5	O
8dao	2022-07-27	0.294118	O
