# Supplementary material for: Protein loop structure prediction by community-based deep learning and its application to antibody CDR H3 loop modeling
Source: PLoS Comput Biol. 2024 Jun 24;20(6):e1012239. doi: 10.1371/journal.pcbi.1012239 (PMC11226077; doi:10.1371/journal.pcbi.1012239)
Supplement: S5 Table — (XLSX) [file pcbi.1012239.s005.xlsx]

## Sheet: Best
Test seta		ComMatb	IgFoldc			EquiFold	AFM2.2d						AFM2.3d
				Immune	Rosetta		Model 1	Model 2	Model 3	Model 4	Model 5	5	Model 1	Model 2	Model 3	Model 4	Model 5	5
				Buildere	Antibodyf							Models						Models
		N = 1, 4, 32	4 Models	4 Models	N = 32	N = 1	N = 1, 32	N = 1, 32	N = 1, 32	N = 1, 32	N = 1, 32		N = 1, 32	N = 1, 32	N = 1, 32	N = 1, 32	N = 1, 32
After ’21.07.01	100% (197)	2.70, 2.20, 1.63	2.36	-	-	2.25	2.27, 1.78	2.35, 1.86	2.23, 1.78	2.28, 1.79	2.22, 1.59	1.78	-	-	-	-	-	-
	95% (170)	2.84, 2.42, 1.75	2.53	-	-	2.44	2.34, 1.84	2.42, 1.87	2.24, 1.81	2.34, 1.80	2.28, 1.66	1.83	-	-	-	-	-	-
After ’21.08.01	100% (177)	2.67, 2.18, 1.64	2.29	1.88	-	2.43	2.24, 1.76	2.32, 1.81	2.20, 1.71	2.21, 1.74	2.19, 1.56	1.7	-	-	-	-	-	-
	95% (153)	2.83, 2.40, 1.78	2.52	1.92	-	2.5	2.33, 1.78	2.41, 1.86	2.21, 1.71	2.29, 1.75	2.26, 1.56	1.77	-	-	-	-	-	-
After ’21.10.01	100% (153)	2.69, 2.20, 1.65	2.36	2.02	-	2.45	2.18, 1.63	2.26, 1.75	2.19, 1.71	2.20, 1.75	2.15 1.55	1.67	2.16, 1.59	2.08, 1.61	2.22, 1.67	2.27, 1.72	2.23, 1.62	1.64
	95% (133)	2.86, 2.47, 1.79	2.54	2.17	-	2.63	2.26, 1.76	2.34, 1.78	2.19, 1.71	2.28, 1.81	2.23, 1.55	1.73	2.25, 1.65	2.12, 1.61	2.19, 1.66	2.37, 1.83	2.27, 1.60	1.67
RosettaAntibody	100% (176)	2.64, 2.15, 1.63	2.33	-	2.19	2.12	2.23, 1.77	2.32, 1.80	2.21, 1.77	2.25, 1.77	2.20, 1.59	1.76	-	-	-	-	-	-
	95% (122)	3.11, 2.65, 1.72	2.52	-	2.3	2.34	2.34, 1.81	2.44, 1.87	2.24, 1.81	2.33, 1.80	2.28, 1.66	1.83	-	-	-	-	-	-

## Sheet: Top1
Test seta		ComMatb	ComMat with AF2Rank	IgFoldc			EquiFold	AFM2.2d						AFM2.3d
					Immune	Rosetta		Model 1	Model 2	Model 3	Model 4	Model 5	5	Model 1	Model 2	Model 3	Model 4	Model 5	5
					Buildere	Antibodyf							Models						Models
		N = 1, 4, 32	N = 4, 32	4 Models	4 Models	N = 32	N = 1	N = 1, 32	N = 1, 32	N = 1, 32	N = 1, 32	N = 1, 32		N = 1, 32	N = 1, 32	N = 1, 32	N = 1, 32	N = 1, 32
After ’21.07.01	100% (197)	2.70, 2.74, 2.64	2.52, 2.43	2.73	-	-	2.25	2.27, 2.31	2.35, 2.31	2.23, 2.21	2.28, 2.26	2.22, 2.26	2.25	-	-	-	-	-	-
	95% (170)	2.84, 3.10, 2.84	2.77, 2.55	2.76	-	-	2.44	2.34, 2.37	2.42, 2.35	2.24, 2.22	2.34, 2.32	2.28, 2.28	2.31	-	-	-	-	-	-
After ’21.08.01	100% (177)	2.67, 2.72, 2.62	2.47, 2.45	2.74	2.21	-	2.43	2.24, 2.24	2.32, 2.28	2.2, 2.18	2.21, 2.23	2.19, 2.23	2.21	-	-	-	-	-	-
	95% (153)	2.83, 3.04, 2.79	2.76, 2.56	2.76	2.37	-	2.5	2.33, 2.32	2.41, 2.31	2.21, 2.19	2.29, 2.24	2.26, 2.26	2.28	-	-	-	-	-	-
After ’21.10.01	100% (153)	2.69, 2.69, 2.66	2.48, 2.42	2.76	2.37	-	2.45	2.18, 2.21	2.26, 2.27	2.19, 2.19	2.2, 2.11	2.15, 2.18	2.18	2.16, 2.14	2.08, 2.08	2.22, 2.15	2.27, 2.23	2.23, 2.28	2.2
	95% (133)	2.86, 3.06, 2.85	2.80, 2.53	2.86	2.49	-	2.63	2.26, 2.27	2.34, 2.31	2.19, 2.20	2.28, 2.20	2.23, 2.24	2.25	2.25, 2.20	2.12, 2.10	2.19, 2.15	2.37, 2.36	2.27, 2.42	2.29
RosettaAntibody	100% (176)	2.64, 2.69, 2.57	2.47, 2.40	2.71	-	3.62	2.3	2.23, 2.23	2.32, 2.29	2.21, 2.19	2.25, 2.26	2.2, 2.25	2.22	-	-	-	-	-	-
	95% (122)	2.76, 3.00, 2.77	2.67, 2.50	2.75	-	3.8	2.34	2.34, 2.37	2.44, 2.39	2.24, 2.22	2.33, 2.35	2.28, 2.28	2.31	-	-	-	-	-	-
