# Supplementary material for: Protein loop structure prediction by community-based deep learning and its application to antibody CDR H3 loop modeling
Source: PLoS Comput Biol. 2024 Jun 24;20(6):e1012239. doi: 10.1371/journal.pcbi.1012239 (PMC11226077; doi:10.1371/journal.pcbi.1012239)
Supplement: S6 Table — (XLSX) [file pcbi.1012239.s006.xlsx]

## Sheet: ComMat N = 32
PDB ID	trial 1	trial 2	trial 3	trial 4	trial 5
7kyo	2.74622	2.77972	2.78432	2.57008	2.59376
7rqq	3.44057	2.71075	3.60954	3.47277	3.92662
7shz	1.25279	1.12985	0.96837	1.19552	0.97801
7b0b	1.10139	1.08217	1.17571	1.36577	1.08168
7m2i	0.489302	0.521309	0.499941	0.416008	0.511352
7kkz	3.4095	3.20451	2.86365	1.35334	2.90629
7ttm	2.88256	3.35481	3.25906	3.517	3.16115
7e6p	1.66772	1.84886	1.74024	1.93952	1.61951
7mx8	5.67372	4.3052	4.37167	4.15416	5.37019
7mdp	2.4888	2.60377	2.54723	2.48777	2.80578
7qnx	1.25307	1.41306	1.47364	1.42636	1.25439
7ow1	0.840219	0.518144	0.796086	0.662122	0.871324
7qez	0.717081	0.786471	0.665196	0.676611	0.648274
7n0u	1.06125	1.07979	1.18307	1.12694	1.27876
7rd3	1.68166	1.76995	1.95616	2.20124	2.27074
7rco	2.41884	2.56115	2.11454	2.71986	2.60121
7ps3	3.00738	3.40423	4.36314	3.19952	4.30347
7oo2	0.649611	0.632961	0.587768	0.573206	0.620648
7l77	1.77145	1.35221	1.31313	1.07536	1.36067
7nc0	0.932043	0.790707	0.960047	1.02326	0.787708
7shy	1.20875	1.44049	1.21781	1.10413	0.939371
7mdj	0.822994	0.980484	0.93453	0.711271	0.699378
7ryu	2.37688	2.18936	2.22898	2.32686	2.25409
7rqr	1.243	3.15427	4.1515	2.07077	1.23641
7wpv	3.06319	2.59692	2.03901	2.65821	2.58513
7n04	0.720522	0.831492	0.68605	0.937807	0.756785
7n0x	2.18552	2.24021	1.51488	2.65228	2.5882
7re7	1.1474	1.04416	1.35068	1.18777	1.30868
7ps1	0.696008	0.556085	0.606233	0.623208	0.596544
7a0x	1.52658	2.23343	2.28846	1.57818	2.10442
7si0	1.05041	0.991496	1.13027	0.988805	1.34401
7ryv	1.8975	2.03189	2.10486	1.85287	1.84271
7mu4	1.70183	1.79348	1.28234	1.32787	1.53819
7skz	1.2901	1.19646	1.40435	1.45452	1.45532
7bh8	2.07936	2.16734	2.29781	2.01569	2.02997
7bbj	1.06499	0.942754	1.00784	1.00227	0.883595
7rlx	1.97559	1.97008	2.03045	2.05431	2.1038
7sbu	3.86588	4.21739	4.09391	4.12536	4.07681
7q0g	2.8108	3.47348	2.463	2.47846	4.09254
7q0i	1.40572	1.36537	1.12721	1.28221	1.24781
7u0e	5.0944	3.5357	3.54124	3.49357	4.30152
7so5	1.94312	1.97288	2.12816	1.92297	2.05543
7tcq	0.534317	0.481484	0.495843	0.492775	0.486615
7l7r	0.971073	1.59783	2.03535	2.78667	2.09468
7n4j	2.55696	3.44196	3.13096	2.96472	3.43888
6xlz	1.56501	1.80097	1.89169	1.3773	1.60538
7u09	2.80762	2.8235	2.95221	3.10477	3.20137
7t0k	1.92406	1.80819	2.69297	2.44122	2.03844
7e3o	2.48561	2.65839	2.31192	2.52772	2.58957
7rnj	0.616211	0.799494	0.771601	0.807719	0.733433
7qf1	2.99829	3.0198	2.72295	2.72914	3.0212
7n3e	0.572627	0.864503	0.90295	0.937453	0.910928
7sjs	1.42087	3.12459	1.49611	1.57081	3.44999
7vyt	1.47004	1.48811	1.37135	1.45236	1.45823
7pr0	2.79597	3.10133	3.30854	2.70895	2.91707
7amq	2.8274	3.14319	3.09762	3.30628	2.95222
7o30	3.21728	3.19491	3.33792	3.30691	3.25843
7x9e	3.99939	5.18861	3.2725	2.15848	2.80939
7s5r	1.64032	2.3149	1.36478	1.78332	2.77989
7qf0	0.865285	0.802779	0.688006	0.852277	0.616491
7u2d	2.31916	3.14	2.78401	2.56073	3.01538
7kpj	0.668072	0.625783	0.594221	0.669321	0.755061
7s5q	0.627915	0.743252	0.64578	0.70444	0.74477
7mzg	0.597682	0.574161	0.534423	0.493187	0.554672
7zf6	1.25906	1.08838	1.16019	0.925877	0.934448
7mzh	0.576226	0.545789	0.516217	0.423769	0.478001
7np1	2.90424	2.84582	2.61906	2.70384	3.11293
7rxj	2.08479	1.98153	1.93345	2.10806	1.95141
7s0x	1.5039	1.44701	1.92457	1.54512	1.75345
7daa	0.640056	0.551449	0.571087	0.598612	0.832901
7l79	1.34406	1.35921	1.3482	1.28755	1.50444
7rah	0.795459	0.880653	1.10647	1.08529	1.10438
7rt9	1.46192	1.46325	1.21489	1.58955	1.40787
7stz	1.0534	0.87458	0.832699	0.802177	0.975578
7rqp	5.50474	5.58329	5.63595	5.72276	5.31309
7mlh	2.46912	2.62714	2.30802	2.71455	2.70496
6xsw	0.939732	0.956272	1.05393	0.916295	1.20726
7s8g	1.02781	1.03431	1.16235	1.23787	0.903988
7n8q	1.52661	1.63771	1.68375	1.63506	1.47367
7lf7	2.11686	2.28248	2.26735	2.16153	1.83559
7jkm	2.66302	2.68378	2.69707	2.73522	2.76464
7qu1	1.84784	2.09646	2.2761	1.93912	1.90344
8d36	4.46369	3.49427	3.742	4.17023	5.01521
7mzf	1.08221	1.15712	1.19856	1.10183	1.14653
7vsw	1.28217	1.33427	1.3835	1.34189	1.13696
7dk2	8.15205	8.35517	8.45722	8.67306	8.8924
7fjs	1.29101	1.41051	1.21053	0.934728	1.33722
7seg	1.84797	1.68156	2.01854	1.81126	1.61846
7fgj	0.886784	0.925918	0.788605	1.02294	1.13943
7rxi	1.50469	1.32165	1.53095	1.36092	1.37138
7kql	1.87128	1.96962	1.57824	2.37983	2.25876
7s8h	1.01929	0.914876	0.978851	1.37201	0.887724
7a3u	2.55668	2.19041	2.26784	2.29328	2.36169
7v5n	4.37956	3.36626	4.39829	4.50324	4.33144
7arn	1.02924	0.839459	0.769182	0.826883	0.924939
7s4g	0.655706	0.726105	0.777329	0.700508	0.748794
7mzk	0.357334	0.341868	0.566616	0.422329	0.407091
7s11	3.98177	3.52415	3.29318	4.00885	3.8733
7e5o	1.11159	1.14277	1.10143	1.19054	1.06772
7u0a	2.0581	1.69907	1.7018	1.98009	2.27258
8dcc	1.94476	1.91398	1.94036	1.82908	2.0544
7u0b	2.13602	1.73385	2.05578	1.7146	1.24148
7n3c	4.89438	5.71283	5.14249	5.5715	3.93213
7wkx	0.878425	1.0371	0.941484	0.829503	0.954915
7o4y	1.02109	1.46581	1.03544	1.24344	1.13331
7kba	2.34684	2.57136	2.32861	2.33047	2.79628
7kf0	1.74437	1.82696	1.63807	1.66353	1.42263
7bbg	1.75074	1.50556	1.63479	1.55081	1.56255
7cj2	1.61725	1.58641	1.77875	1.55491	1.55684
7o2z	2.43531	2.5177	2.45182	2.61847	2.59033
6xp6	0.888411	1.17946	1.35342	1.33808	1.14541
8d6z	3.89669	3.66546	3.16056	3.04829	3.24982
7f7e	2.3469	2.493	2.91916	2.53457	2.56088
7su0	0.40027	0.474493	0.543305	0.606335	0.580418
7l7e	1.09903	1.2726	1.25179	1.25894	1.54181
7lfa	1.46834	1.50847	1.52482	1.59024	1.43882
7t7b	2.52607	2.62963	1.67293	2.75709	1.93977
7n08	1.86131	1.98331	1.76788	1.59758	1.93718
7wph	0.654422	1.53998	1.00534	0.991415	1.10345
7s13	2.42599	2.21071	1.58203	1.43826	1.79182
7sn1	1.97656	2.02302	2.05814	2.02898	1.9326
7rm3	1.54641	1.7964	1.7921	1.82627	1.55976
7s3m	2.06115	2.07645	2.21947	2.29179	2.17548
7ps0	1.78968	1.82165	1.67704	1.88563	2.00512
7n6p	4.18453	5.19215	5.53638	5.40981	5.41698
7mrz	1.02436	0.980612	1.06183	0.991298	1.09507
7kkh	1.18639	1.26377	1.01937	0.917291	1.27557
7tp4	3.58104	3.82539	3.87176	3.75163	3.92917
7kn4	1.7473	2.30996	1.92222	1.82703	1.97712
7keo	3.60647	3.0642	3.42705	2.2584	1.88313
7pi7	0.495336	0.540241	0.549505	0.494848	0.522888
7e72	1.24772	0.942116	1.12781	0.960886	1.09853
7ora	1.94557	2.46439	1.76823	1.94226	2.05175
7n3d	1.96839	2.74741	2.85044	2.9188	1.77656
7n3f	1.336	1.40463	1.32819	1.32966	1.1819
7lyw	2.07416	2.20233	1.98954	1.99874	1.99438
7urq	1.66738	0.659273	1.72092	0.618162	1.09876
7q4q	0.823457	5.08587	5.3009	5.22711	5.31613
7rta	1.50539	1.49184	1.63107	1.33505	1.38592
7doh	0.773675	0.68581	0.842447	0.699535	0.812595
7sem	1.03633	1.0186	1.2284	2.81298	0.829786
7fcp	2.88341	3.09559	2.90286	2.7529	2.79582
7tus	0.897319	0.803996	0.932162	0.839	0.852747
7rda	2.31815	2.0771	1.86366	1.64606	2.1631
7mf7	1.41347	1.17089	1.46366	1.55645	1.56999
7tp3	3.06481	3.54039	3.30271	3.19214	3.09634
7ams	3.16638	3.31266	2.86211	2.59405	2.67424
6xsn	0.859274	0.691906	0.703708	0.800074	0.784008
7e9b	0.878412	0.967425	1.00443	1.00278	0.969104
7s0b	0.893833	1.009	0.952219	0.921057	0.962158
7uen	0.64503	0.649805	0.71087	0.668958	0.625169
7tqa	1.26748	1.02564	1.25225	1.13456	1.36552
7vux	0.63974	0.624773	0.465919	0.511309	0.385307
7lfb	1.17343	1.21262	1.16657	1.15411	1.17932
7rew	1.95541	2.29434	2.07263	2.12867	1.93914
7rxl	0.892585	0.741857	1.02853	1.00971	1.12258
7uem	1.37846	1.1294	1.20525	1.32146	1.2965
7ps4	3.98364	5.14723	5.2658	3.69394	4.25604
7qny	4.00987	4.57401	4.02013	4.50187	4.12443
7kf1	1.59267	1.85365	1.85177	1.8143	1.92482
7o33	0.680016	0.63895	0.61447	0.598414	0.629706
7bnv	3.82958	3.40545	3.8192	3.6341	3.97201
7n4i	2.19361	2.28855	2.39201	2.34134	1.71381
7phw	3.6505	3.96735	3.03035	3.63287	3.71386
7k7r	0.847165	0.887895	0.793149	0.74265	0.782591
7n3h	0.548227	1.25182	1.41952	1.53026	1.07081
7bg1	0.962826	0.940721	0.914322	0.880922	0.907551
7rdk	3.21226	3.52463	3.26096	3.33498	4.0288
7f6z	0.550574	0.529902	0.590182	0.559394	0.440301
7rks	4.99482	5.38983	5.33939	5.56154	5.42357
7z0x	3.30224	3.05982	3.11809	2.67526	2.79669
7eyc	0.676274	0.665029	0.540195	0.744625	0.628769
6xm2	2.55317	3.02221	2.24229	2.64946	2.89519
7zf8	0.555081	0.359769	0.390486	0.429193	0.376117
7nab	2.3444	1.86388	1.69722	2.3493	2.43015
7shu	1.52114	1.32596	0.79598	0.987387	0.972619
7z0y	3.35302	4.04164	4.51367	3.31764	4.46259
7vyr	0.743684	0.860486	0.748778	0.807163	0.804435
7ahu	1.92603	1.62516	1.61346	1.38073	2.14658
7lr4	1.41403	1.93029	2.67823	1.55452	1.86605
7pqy	2.78426	4.51877	2.57889	2.41604	2.95487
7mzj	0.288065	0.387156	0.300176	0.455287	0.36502
7u2e	2.15734	3.42742	2.47975	2.29679	2.13651
7phu	1.7886	2.06301	1.9518	1.9619	2.02888
7qu2	2.29973	2.29352	1.57071	2.23601	1.65569
7or9	1.25899	1.23352	1.23517	1.13459	1.15098
7st8	1.23434	1.20004	1.3122	1.34912	1.05088
7msq	4.0938	4.15193	4.43273	4.2973	4.07903
7zwi	1.14182	1.39157	1.12148	1.30982	1.3189
7lr3	1.12707	1.19364	1.07802	0.879906	1.1759
7rpt	0.5126	0.489381	0.629777	0.557512	0.674955
7n3g	0.834749	3.11061	3.44362	1.93941	1.88329
7te4	1.29747	1.73827	2.55472	1.68267	1.12696
7syy	1.76431	1.73479	1.94001	1.63497	1.65991
8cwv	0.55562	0.561323	0.490583	0.5616	0.423356
7ps6	2.41598	2.48186	1.90596	1.66522	2.06297
8dao	4.56166	4.55822	4.61507	4.73517	4.57052

## Sheet: ComMat N = 4
PDB ID	trial 1	trial 2	trial 3	trial 4	trial 5
7kyo	2.34811	2.91847	3.83429	3.39279	3.65552
7rqq	4.81072	4.97716	4.85726	4.77155	5.18954
7shz	1.79213	1.60509	1.56885	1.40139	1.49672
7b0b	1.87489	1.88387	1.49483	1.43458	0.906287
7m2i	0.435913	0.613506	0.620118	0.600352	0.486365
7kkz	2.49198	2.64452	2.32449	2.29677	2.69831
7ttm	5.80032	5.65799	5.70344	4.97141	5.76533
7e6p	5.09117	5.01068	4.79712	2.33899	5.08617
7mx8	4.33758	6.0247	5.64993	5.54989	5.685
7mdp	2.66236	2.24448	3.78892	2.54892	2.65189
7qnx	1.28798	1.26737	1.21911	1.30588	1.27455
7ow1	0.938332	1.01254	0.871783	0.902042	0.857039
7qez	0.768981	0.654873	0.884474	0.856859	0.649706
7n0u	1.38946	1.36209	1.706	1.56653	1.22428
7rd3	1.6393	1.68655	1.56482	1.58283	1.68207
7rco	2.82081	3.80749	4.41513	2.98766	2.74922
7ps3	6.48066	6.20113	6.41537	6.5403	6.46872
7oo2	0.738802	0.784777	0.697998	0.7572	0.557285
7l77	1.50416	1.83793	1.80522	1.89585	1.77953
7nc0	1.17862	1.2193	1.25503	1.42647	1.32261
7shy	1.57139	1.91222	1.98302	1.45665	1.65323
7mdj	0.621485	0.557419	0.658665	0.5975	0.727389
7ryu	3.33127	3.30747	3.53221	3.13615	3.12484
7rqr	5.13421	4.67555	4.96259	4.95823	5.01699
7wpv	1.62425	2.37228	2.04818	2.23208	2.65863
7n04	1.18269	1.39338	1.1258	1.23508	1.29632
7n0x	3.11457	3.24877	3.26037	3.14601	3.05657
7re7	1.20663	1.60161	1.23558	1.20661	1.29335
7ps1	1.00046	1.01027	0.918312	0.864301	0.918054
7a0x	1.8673	2.04598	1.94932	2.13433	1.89491
7si0	1.28024	1.66095	1.43374	2.50204	1.2482
7ryv	2.97764	2.74975	2.39169	3.32436	3.04915
7mu4	4.2478	4.21314	4.12839	4.07569	4.17278
7skz	3.10556	2.28426	2.39483	2.95894	2.49653
7bh8	5.15609	4.67411	4.92554	5.50349	5.72775
7bbj	1.17915	1.2782	1.17768	1.33366	1.31541
7rlx	1.72229	1.39894	1.76058	1.40507	2.49872
7sbu	4.45057	4.50268	3.85012	4.28761	4.2633
7q0g	4.52713	4.68774	4.19584	4.32156	4.67097
7q0i	1.90337	1.80059	2.33655	2.02976	1.70327
7u0e	10.1568	9.12113	9.84636	9.68928	9.54952
7so5	3.74152	3.71667	3.71184	3.89813	3.72414
7tcq	0.630548	0.60654	0.631287	0.446672	0.657409
7l7r	1.60527	2.93343	1.5866	1.17317	1.26697
7n4j	4.96634	5.75112	6.12739	6.36288	4.80328
6xlz	1.56119	1.46521	1.56065	2.04766	1.65481
7u09	4.20314	4.44838	3.66386	4.48115	4.45742
7t0k	3.83036	3.77427	3.69869	3.74807	3.78278
7e3o	3.36626	3.2087	3.76354	3.17514	3.0534
7rnj	0.772725	0.777667	0.831496	0.780796	0.831057
7qf1	3.5488	2.82929	3.36096	2.59689	2.6888
7n3e	0.744426	0.891563	0.672649	0.687027	0.850118
7sjs	1.2346	1.28892	1.22989	1.18244	1.06416
7vyt	2.7785	2.62875	4.33403	2.3052	4.53095
7pr0	4.12252	3.79137	3.41965	3.87756	3.83111
7amq	3.67045	3.77634	3.38164	3.79571	3.53798
7o30	2.71056	2.46974	3.27404	3.06876	2.89535
7x9e	3.16442	4.96644	2.78283	2.80932	4.27168
7s5r	1.30956	1.13487	2.17658	1.23226	1.65311
7qf0	2.40096	1.13082	0.73888	0.826356	1.16021
7u2d	4.20285	3.80493	4.04225	3.78116	3.64817
7kpj	2.62972	2.67076	2.62332	2.75465	2.65422
7s5q	0.998341	0.973295	1.1694	0.820648	0.953074
7mzg	0.749189	0.77325	0.768594	0.748204	0.828063
7zf6	1.43684	1.66308	1.51802	1.47764	1.68865
7mzh	0.540534	0.678302	0.844945	0.540418	0.623066
7np1	5.43898	5.53742	5.3666	4.82367	5.45601
7rxj	2.62968	2.34032	2.89992	2.6402	2.39237
7s0x	2.15513	3.58072	2.98666	1.48537	1.79822
7daa	2.52546	2.40597	2.58063	2.46759	3.0966
7l79	2.06043	1.32736	1.19588	1.31725	1.29044
7rah	1.94867	2.3711	2.06563	2.13799	1.97695
7rt9	1.41973	1.72842	1.36067	1.57641	1.48854
7stz	0.846148	1.10256	0.496327	0.574803	0.674162
7rqp	5.66982	5.45723	5.45368	5.2361	5.25268
7mlh	2.6297	2.53278	2.50728	2.70346	2.72551
6xsw	3.09019	1.70032	1.88375	1.43066	1.68001
7s8g	1.18133	1.10656	1.18968	1.19757	1.2511
7n8q	1.79085	1.83424	1.73607	1.86634	1.7055
7lf7	2.63746	2.27789	2.61274	2.36978	2.10736
7jkm	3.44851	3.47602	3.8833	3.73869	3.86531
7qu1	1.80557	1.78157	1.23737	2.04806	1.52421
8d36	3.61533	3.52433	3.33	2.63622	3.3125
7mzf	1.74968	1.22681	1.53519	1.70531	1.4265
7vsw	1.67826	1.62259	1.69407	1.69568	1.70609
7dk2	9.70114	9.31746	9.43217	9.71791	9.30019
7fjs	2.31817	2.50493	1.80901	2.51144	2.28659
7seg	1.80351	1.7694	1.72168	1.54078	1.72318
7fgj	1.28525	1.20702	1.41318	1.08439	1.32683
7rxi	2.86371	2.88311	2.55264	2.54167	2.77929
7kql	3.32923	3.70382	3.56168	3.20031	3.75334
7s8h	1.68578	1.10378	1.15777	0.939748	1.48698
7a3u	2.44907	2.1909	2.30164	2.19983	2.37755
7v5n	2.97722	3.02472	2.7199	2.78389	2.80489
7arn	1.13235	1.23468	1.14849	1.21849	1.39146
7s4g	1.06488	1.07794	1.20173	1.27305	1.37619
7mzk	0.506089	0.367375	0.435843	0.413623	0.467572
7s11	4.37203	4.87926	4.76039	4.54202	4.69755
7e5o	2.58461	2.1107	1.92498	2.11863	2.4826
7u0a	3.8256	3.62225	3.79073	4.03103	4.02082
8dcc	2.16709	2.31901	2.249	2.19474	2.459
7u0b	2.1407	3.5401	2.92179	3.4053	4.64933
7n3c	4.9315	5.67195	4.75309	6.81867	5.83201
7wkx	1.13809	1.01833	0.953546	1.11713	1.03168
7o4y	1.90673	1.90235	1.96045	1.55553	1.8717
7kba	5.1355	5.01221	5.31579	4.93015	4.97841
7kf0	2.12681	1.9107	2.10081	2.1032	2.03103
7bbg	2.1959	2.10467	2.50771	2.4041	2.2912
7cj2	3.10918	3.43167	3.34175	3.07774	3.41096
7o2z	2.55961	3.13771	2.2497	3.04716	2.51113
6xp6	1.15334	1.14593	1.26956	1.19441	1.15748
8d6z	3.89079	3.80095	3.77631	3.76884	3.46384
7f7e	4.0091	4.36694	4.15048	4.0991	2.50152
7su0	0.664254	0.856959	0.93343	0.463552	0.510147
7l7e	1.53939	1.52735	1.08246	1.52141	0.959445
7lfa	1.64716	1.9424	1.63385	1.69309	1.78955
7t7b	4.64658	4.79901	5.58538	4.59694	6.44016
7n08	2.16476	2.22452	2.00263	3.43368	1.87033
7wph	2.66688	2.73445	2.32969	2.6586	2.42544
7s13	2.71804	2.80758	2.94	2.86523	2.72972
7sn1	3.10962	3.19618	2.76475	3.06922	3.33786
7rm3	1.30817	1.44849	1.68088	1.47004	1.55692
7s3m	2.06459	2.02595	2.19869	1.96353	2.18285
7ps0	2.54238	2.38473	2.36188	2.26043	2.42627
7n6p	5.59885	5.43322	5.89437	6.59513	5.34732
7mrz	1.31668	1.14751	1.50104	1.43299	1.39126
7kkh	1.5553	1.66477	1.44222	1.58396	1.46631
7tp4	4.01332	4.13601	4.26108	4.21102	3.93219
7kn4	2.50513	2.38178	2.3327	2.2059	2.29188
7keo	5.29818	5.07233	5.82464	5.29587	4.91832
7pi7	0.862637	0.840495	0.610858	0.87746	0.727798
7e72	1.10533	1.12091	0.762458	0.901661	1.15039
7ora	2.10345	2.11877	2.11782	2.52071	2.12839
7n3d	4.4135	4.62014	4.45545	4.41806	4.6024
7n3f	1.47956	1.56698	1.32846	1.34327	1.35825
7lyw	3.71436	3.22441	3.59985	3.46569	3.92185
7urq	1.23239	1.31681	1.33894	1.23598	1.14822
7q4q	1.15762	1.17631	1.69807	1.2233	1.84722
7rta	1.43493	1.14583	1.1377	1.46882	1.41721
7doh	0.799284	0.706369	0.73322	0.716597	0.968604
7sem	1.83334	1.77792	1.93392	2.70429	1.97694
7fcp	3.11936	2.65573	1.7691	3.22055	2.1869
7tus	1.65937	2.05576	2.25982	3.74085	2.16213
7rda	1.74181	1.29483	1.65807	1.74596	1.08786
7mf7	1.77021	1.82322	2.20383	1.97031	2.0746
7tp3	3.57291	3.68177	3.4405	3.69138	3.47351
7ams	3.24273	3.57268	3.67312	3.55314	3.72286
6xsn	1.00166	1.16852	1.10315	1.04068	1.05738
7e9b	1.22986	1.27083	1.18403	1.25494	1.10169
7s0b	1.00956	1.06493	0.976097	0.909471	0.946026
7uen	1.27944	1.18553	1.16214	1.12291	0.960958
7tqa	2.42878	2.67535	2.76945	2.35955	2.54828
7vux	0.549229	0.498394	0.512651	0.567748	0.572343
7lfb	2.87367	1.24662	1.35181	0.959654	0.782181
7rew	1.958	2.47096	2.96862	2.29558	2.01541
7rxl	1.18978	0.669055	0.884286	1.73989	1.13244
7uem	3.26351	3.10027	3.08122	3.02451	3.14079
7ps4	4.35825	5.62558	5.38147	4.81633	4.84927
7qny	3.49664	4.54038	4.47032	4.23189	4.59672
7kf1	1.96456	2.32849	2.15476	2.37588	3.39774
7o33	0.802949	0.808956	0.791251	0.830479	1.02558
7bnv	7.21751	5.33705	6.29129	4.1675	6.65499
7n4i	2.07865	1.84664	2.68779	2.0603	2.1528
7phw	4.283	3.97188	5.08243	4.51617	4.43984
7k7r	1.76028	1.63796	1.74985	1.73602	1.74319
7n3h	1.01634	0.930364	1.16705	0.745343	0.906255
7bg1	2.11599	3.2521	2.39442	3.27865	3.09189
7rdk	4.79951	4.5888	4.91165	4.56576	4.59159
7f6z	0.55071	0.744288	0.683914	0.876556	0.636877
7rks	6.77997	6.95803	6.90023	6.62917	6.86404
7z0x	5.03608	4.3241	4.26697	4.94679	5.06204
7eyc	0.69351	0.630804	0.758929	0.766429	0.811227
6xm2	3.17766	2.96451	3.84285	2.87248	3.61487
7zf8	0.529557	0.503148	0.527919	0.612638	0.668461
7nab	3.86526	3.5434	3.00195	3.869	3.33537
7shu	2.03505	2.04305	1.92674	0.792277	1.04219
7z0y	6.43173	5.0868	6.90573	4.93063	6.3249
7vyr	1.13619	0.903986	0.981457	1.3523	0.980734
7ahu	2.61959	2.41141	2.4964	2.7382	2.95996
7lr4	3.19795	3.43331	3.38492	3.44154	3.03887
7pqy	4.47535	4.78977	4.26904	4.56915	4.37917
7mzj	0.361775	0.638137	0.42153	0.346013	0.311377
7u2e	4.20244	4.07454	3.73931	3.6195	3.36045
7phu	2.9104	3.21792	3.64594	3.9244	3.04232
7qu2	1.73875	1.64887	1.69309	1.98406	1.84669
7or9	2.6104	2.5025	1.9125	2.33122	2.48111
7st8	2.56654	2.48143	2.8167	2.62081	2.33645
7msq	3.25156	4.40401	3.65823	3.94467	4.30688
7zwi	2.15028	2.16726	2.16369	2.04022	2.12224
7lr3	1.81358	1.94666	1.77335	1.88408	1.78785
7rpt	0.652711	0.585316	0.647481	0.624204	0.646327
7n3g	1.72332	1.44189	1.51236	1.6085	1.33432
7te4	1.7635	1.79329	1.85617	1.88562	1.85637
7syy	2.34506	2.56327	3.15228	2.78604	3.17684
8cwv	0.696436	0.532874	0.584231	0.609925	0.549751
7ps6	2.69052	2.66395	2.91547	2.64647	2.43985
8dao	4.80288	5.56095	5.16868	4.21715	4.10446

## Sheet: ComMat N = 1
PDB ID	trial 1	trial 2	trial 3	trial 4	trial 5
7kyo	4.08315	4.52201	4.06463	3.85517	4.18245
7rqq	7.27761	7.22212	7.09801	7.04477	6.56025
7shz	1.29178	1.48427	2.03749	1.25171	1.51066
7b0b	3.9761	3.26083	4.15049	4.19773	3.68954
7m2i	0.88965	0.911794	0.707002	0.891984	1.03222
7kkz	4.98956	5.20093	5.02858	5.05647	5.11313
7ttm	4.90434	5.42213	5.35165	5.55576	5.02068
7e6p	1.88808	1.47702	1.56943	1.35772	1.62248
7mx8	5.38738	6.38323	7.47243	7.65137	5.52426
7mdp	4.58602	4.43568	4.09436	4.45301	4.30693
7qnx	1.77045	1.51704	1.56626	1.46371	1.748
7ow1	1.3027	1.31926	1.32077	1.32306	1.2762
7qez	0.918551	0.564351	0.876401	0.670029	0.863948
7n0u	1.71492	1.96334	1.76292	1.76654	1.80839
7rd3	2.05117	2.12193	2.5395	2.17203	2.05322
7rco	4.86168	4.66736	4.66896	4.23784	4.97258
7ps3	5.78822	5.14938	5.1622	5.56321	5.1372
7oo2	0.870381	0.946694	1.04752	0.876698	0.967292
7l77	2.3648	2.21282	2.32708	2.25301	2.14203
7nc0	2.41183	2.40636	2.04308	2.27117	2.44191
7shy	1.68892	1.82163	1.63138	2.31601	1.8699
7mdj	0.986017	0.840212	1.0863	0.875143	1.07005
7ryu	4.24223	3.99321	4.19284	3.69204	4.03019
7rqr	6.70288	6.99364	6.58677	6.93402	6.82446
7wpv	4.43374	3.25126	4.00523	4.29582	4.23992
7n04	2.58333	1.56004	2.4075	2.23581	2.176
7n0x	2.8829	2.61872	3.08317	3.32288	2.81892
7re7	1.27034	1.30769	1.25568	1.2081	1.28991
7ps1	0.642538	0.837653	0.798765	0.896756	0.8126
7a0x	2.38178	2.70667	2.22705	2.56002	2.02079
7si0	2.52313	1.86049	2.05664	1.86318	1.74
7ryv	1.81377	1.97207	1.93167	1.79602	1.38477
7mu4	2.31955	2.51079	2.65003	2.76895	2.42763
7skz	2.78293	3.0522	2.92714	2.86313	3.03825
7bh8	3.16178	3.17183	3.18311	3.42346	3.19755
7bbj	1.36191	1.46174	1.25442	0.952245	1.22261
7rlx	3.98517	3.74868	3.78887	3.52368	3.79403
7sbu	5.22458	5.05343	5.13814	5.24271	5.05382
7q0g	4.42626	4.41046	4.27569	4.20362	4.3267
7q0i	2.49991	3.18241	2.98179	3.13632	2.69964
7u0e	9.78801	10.565	10.1716	10.1448	10.1631
7so5	4.3173	3.90256	4.38001	4.23803	3.57366
7tcq	0.743084	0.857733	0.840647	0.755796	0.951042
7l7r	5.15924	5.20888	4.62068	5.16171	5.52827
7n4j	5.7009	5.24448	6.44083	5.51085	5.03435
6xlz	3.6227	6.28087	5.22749	5.8387	5.42354
7u09	5.70611	5.58635	5.52075	5.74331	6.15371
7t0k	3.82477	4.04452	3.91596	3.80324	3.82078
7e3o	3.17278	3.05507	3.27351	3.03662	3.28951
7rnj	0.735176	0.748925	0.65619	0.699807	0.65969
7qf1	3.06776	2.83858	2.89222	2.6997	2.80548
7n3e	0.830884	0.809266	1.10329	0.924022	0.900077
7sjs	2.78125	1.62813	3.2656	2.13433	2.53206
7vyt	2.78229	2.86406	2.3556	2.58912	2.44302
7pr0	6.69518	7.00442	6.21636	7.66471	6.96998
7amq	4.00825	4.02018	3.79598	3.8282	4.13286
7o30	3.25301	3.05527	3.14526	3.02464	3.38788
7x9e	2.73866	3.54725	3.79143	2.86102	4.70185
7s5r	2.09752	2.57945	2.06603	1.62423	1.1684
7qf0	1.24051	0.892111	1.1216	1.25907	1.05748
7u2d	4.25795	4.382	4.30962	4.26676	4.01432
7kpj	2.20821	2.24416	2.42049	2.26176	2.09749
7s5q	2.74984	2.778	3.03157	2.96978	2.77327
7mzg	0.710988	0.649488	0.813984	0.959465	0.834901
7zf6	3.74619	3.66096	3.57708	3.36298	3.46477
7mzh	0.637035	1.56902	0.940565	1.09269	0.975628
7np1	5.3635	5.44047	5.59841	5.4362	5.4527
7rxj	2.41171	2.72105	3.01474	2.58347	2.62788
7s0x	2.56005	3.56252	3.10635	3.19391	2.58667
7daa	3.20845	3.33909	3.27995	3.39551	3.39069
7l79	1.74167	1.80259	1.66164	1.3876	1.76523
7rah	1.53058	1.5826	1.44346	1.36988	1.68264
7rt9	1.84572	1.76586	1.60897	2.10788	2.01161
7stz	1.13025	1.20665	1.10039	1.03544	1.17302
7rqp	5.93943	6.11826	6.22022	6.11269	6.15986
7mlh	3.23208	2.99014	3.25811	3.66923	2.93335
6xsw	1.47609	1.4848	1.53916	1.48354	1.56578
7s8g	1.89823	1.62105	1.89665	2.02305	1.8578
7n8q	2.70675	3.10577	2.91485	2.73546	3.01105
7lf7	2.36333	2.16118	2.2276	2.17801	2.06227
7jkm	4.76576	4.67919	4.77023	4.9147	4.89142
7qu1	2.14335	2.03495	2.20459	2.21058	1.85856
8d36	8.74465	8.21883	8.21529	8.5795	8.18835
7mzf	1.51023	1.58525	1.70848	1.64872	1.79987
7vsw	1.43922	1.43009	1.51038	1.28725	1.58062
7dk2	10.3594	10.1203	10.0035	9.83274	10.2038
7fjs	2.84739	2.64422	2.61085	2.69904	2.8413
7seg	2.98793	3.35957	2.9766	3.04383	2.8778
7fgj	1.21169	1.02086	0.895228	1.13194	1.24864
7rxi	2.38995	1.87278	2.06687	1.80515	1.92046
7kql	2.39964	2.39837	2.43465	3.1587	2.8465
7s8h	2.7784	2.72567	2.56155	2.42171	1.84177
7a3u	2.71846	2.98732	3.04194	3.53101	2.88952
7v5n	2.79938	3.22135	2.83154	2.78251	2.67731
7arn	1.37346	0.806046	1.27129	0.996179	1.27644
7s4g	0.990798	0.992763	0.950237	1.13256	0.994865
7mzk	0.727092	0.705248	0.722772	0.878974	0.622871
7s11	5.30118	5.79176	5.8223	5.50081	5.98986
7e5o	2.72297	2.75045	2.80802	2.72934	2.58345
7u0a	6.03146	6.01208	6.04922	6.08429	5.81192
8dcc	2.96022	3.06584	3.04754	2.91869	3.10566
7u0b	2.08491	2.15518	2.7045	2.13813	1.94262
7n3c	8.0461	7.62939	7.56658	8.1958	7.73898
7wkx	1.11576	0.970829	1.08682	1.16049	1.21945
7o4y	1.53706	1.67006	2.73341	1.67312	1.77037
7kba	3.9895	3.90806	4.22383	3.88718	4.0586
7kf0	0.910384	0.88521	1.77613	0.83228	0.948721
7bbg	2.04461	1.88366	1.92591	1.64481	2.24403
7cj2	3.45559	3.76957	3.65529	3.6347	3.77662
7o2z	2.99488	2.84153	1.9238	1.74738	3.00236
6xp6	1.75667	1.93236	1.81447	1.66731	1.70488
8d6z	5.85956	5.40744	5.71993	6.1261	5.46056
7f7e	4.66243	5.2173	4.74947	4.75559	5.14539
7su0	0.931552	1.40465	1.18083	0.717178	1.17572
7l7e	3.8603	3.8076	4.34572	4.2103	4.05327
7lfa	1.7749	1.48078	1.63955	1.42538	1.84308
7t7b	3.64062	3.20749	3.81187	3.44463	3.46857
7n08	3.06136	2.1904	2.28785	2.23328	1.73538
7wph	2.83228	2.96384	3.39243	2.91257	3.18863
7s13	4.20271	3.96166	3.77447	4.12093	4.30032
7sn1	4.96752	4.75606	4.7889	4.3549	4.9681
7rm3	1.3655	1.15961	1.47776	1.26169	1.37945
7s3m	2.32334	2.5584	2.22251	2.77573	2.85119
7ps0	2.49285	2.57449	2.57441	2.4317	2.54429
7n6p	6.83457	7.05609	6.88096	7.30091	7.07873
7mrz	1.34159	1.25058	1.19419	1.20148	1.21443
7kkh	1.48894	1.41577	1.34326	1.37957	1.64576
7tp4	4.58562	5.06481	5.11049	4.32425	4.67166
7kn4	2.24379	2.47609	2.56164	2.63138	2.75375
7keo	3.56321	3.75021	3.61273	3.17614	3.77058
7pi7	0.644074	1.43232	1.39176	1.4896	1.33616
7e72	1.04073	0.883154	0.806365	1.11986	0.972735
7ora	2.91232	3.0098	2.68737	2.65896	3.0741
7n3d	3.6905	3.18291	3.46712	3.6413	3.43132
7n3f	1.71191	1.60468	1.47649	1.52164	1.33158
7lyw	2.55332	2.51614	2.33056	2.34263	2.35461
7urq	2.68848	2.36676	2.64232	2.90203	2.61796
7q4q	2.15678	1.955	2.00437	2.05191	1.90193
7rta	1.82875	2.24949	2.17106	1.93087	1.98284
7doh	0.979328	0.895564	0.871705	0.900388	1.00645
7sem	5.51421	5.93087	5.55457	5.76366	5.82523
7fcp	4.41208	3.3199	2.70556	2.00375	2.03897
7tus	1.69578	1.727	3.83569	2.05123	1.85238
7rda	2.37394	2.39009	2.2905	2.93696	2.47834
7mf7	2.1101	2.24229	2.24567	2.46795	2.72794
7tp3	5.72443	5.22925	4.67055	5.93982	4.98091
7ams	3.79783	3.8215	3.609	3.65884	3.55056
6xsn	0.755051	2.20729	0.686092	0.800451	1.82869
7e9b	1.622	1.55904	2.69075	2.85181	2.51065
7s0b	1.89948	3.40987	1.86943	1.7822	3.11336
7uen	1.43158	1.47558	1.69173	1.50596	1.61977
7tqa	2.93834	2.76673	3.15257	3.30652	3.02059
7vux	0.742475	0.793858	0.668759	0.541161	0.703061
7lfb	1.28255	2.39057	1.20708	0.92998	0.97215
7rew	3.59937	3.94415	3.67917	3.68921	3.48074
7rxl	2.03293	2.67359	2.08933	1.79877	3.21466
7uem	2.40352	2.34523	2.39473	2.21386	2.23215
7ps4	4.88809	5.32973	5.43455	4.4948	4.28247
7qny	4.90399	5.00249	4.9805	5.07919	4.92524
7kf1	2.79873	2.87922	3.27477	2.67249	2.67733
7o33	1.6353	1.24468	1.48972	1.61006	1.33133
7bnv	5.82722	5.36998	6.07567	5.38947	5.77618
7n4i	2.04406	1.90377	1.94974	2.42488	2.33952
7phw	4.892	4.53919	5.03101	4.65236	4.72207
7k7r	1.49007	1.6142	1.46874	0.94475	1.06943
7n3h	1.73196	1.44175	1.60648	2.00931	1.52664
7bg1	1.06856	0.909306	1.02186	0.959836	0.943637
7rdk	4.60933	5.51656	5.36704	5.25968	4.45789
7f6z	0.9114	1.14933	0.966455	1.18293	0.857221
7rks	6.91151	7.40232	7.03357	7.46085	7.50865
7z0x	5.39724	4.55618	4.35843	4.39778	4.53593
7eyc	1.27435	1.26414	1.17512	1.16548	1.10109
6xm2	4.61965	4.26147	4.32575	4.51447	4.51393
7zf8	0.452324	1.05844	0.911136	0.900725	0.817975
7nab	4.80552	4.25535	4.25556	4.31664	3.99473
7shu	1.94049	2.08521	1.6008	2.27011	1.82557
7z0y	5.01882	4.70085	4.93695	5.13715	5.51888
7vyr	1.50931	1.50442	1.87556	1.48793	1.24501
7ahu	2.49118	2.894	3.04643	2.89757	2.75855
7lr4	2.76102	2.86191	2.69321	2.80414	3.06082
7pqy	4.58541	4.58261	4.27272	4.39246	4.3706
7mzj	0.420655	0.630022	0.810031	0.930206	0.690447
7u2e	4.30557	4.03463	4.22996	4.1763	4.51589
7phu	4.4022	4.09306	4.52953	4.09829	3.57394
7qu2	2.88602	2.83836	2.91068	2.9405	3.05242
7or9	4.03966	3.90324	4.10511	3.96029	4.0307
7st8	1.65966	1.5229	1.82555	1.73014	1.73662
7msq	7.80245	8.18532	8.44857	8.41036	7.2186
7zwi	2.83251	2.82343	2.87458	2.9247	2.89759
7lr3	1.37322	1.23475	1.14712	1.30404	1.25218
7rpt	0.815986	0.716451	0.731731	0.837008	0.754255
7n3g	4.332	4.6114	4.82421	4.44411	4.23386
7te4	3.03555	1.86624	2.37521	3.27876	1.8059
7syy	2.2858	2.58145	2.52912	2.58327	2.48091
8cwv	0.756003	0.818686	0.874874	0.916177	0.871817
7ps6	3.67551	3.45093	4.35417	3.73256	3.37702
8dao	8.70704	11.0983	10.7177	10.758	11.0072

## Sheet: AFM 2.2 (N=32)
PDB ID	Model 1	Model 2	Model 3	Model 4	Model 5
7kyo	3.99876	3.83555	3.91631	3.89391	4.00009
7rqq	7.98872	8.14757	8.18736	7.93294	7.93179
7shz	1.18881	1.84122	2.57741	1.9027	1.16233
7b0b	2.60086	2.58408	1.51668	2.82474	2.49458
7m2i	1.8099	1.71398	1.70587	1.80088	1.69835
7kkz	5.63528	5.73622	5.7854	5.60566	5.77616
7ttm	2.39852	1.03785	2.45112	2.57133	2.31167
7e6p	0.83633	0.777489	0.785023	0.625792	0.727937
7mx8	8.15578	8.31179	8.15356	8.08612	8.01474
7mdp	4.19619	4.29345	4.38399	4.13142	4.19238
7qnx	1.26213	1.63941	1.23836	1.58191	1.51792
7ow1	2.60307	0.589239	0.679913	0.486401	0.685632
7qez	0.554085	0.52114	0.43545	0.627328	0.5759
7n0u	1.0362	1.05367	1.43673	1.22675	1.26068
7rd3	5.51285	5.75876	5.62234	5.59855	5.58388
7rco	4.522	4.50621	4.55533	4.57638	4.48989
7ps3	1.12156	0.906951	1.02897	4.51353	0.871259
7oo2	0.519225	0.445808	0.454787	0.451433	0.46503
7l77	3.34078	3.32432	3.35608	3.21153	3.05339
7nc0	1.55214	1.48444	1.49324	1.48428	1.46294
7shy	1.26463	1.91525	2.06837	1.7058	1.37446
7mdj	1.68886	1.57084	1.21427	1.71318	0.759466
7ryu	2.1529	1.3026	1.66374	2.16789	1.44299
7rqr	8.0192	8.34024	8.23588	7.88712	8.05289
7wpv	3.31904	3.68616	3.72497	3.18655	3.144
7n04	1.1243	1.63368	1.57894	1.58802	4.70821
7n0x	2.49569	2.74117	3.33406	3.14664	3.27449
7re7	1.41359	1.4603	1.20311	1.24652	1.26672
7ps1	2.26711	1.45718	1.90514	1.30768	1.41018
7a0x	0.51845	0.496512	0.531113	0.479116	0.44913
7si0	1.32163	1.93695	2.11781	1.93536	1.4054
7ryv	2.46055	2.7522	2.56211	2.42633	2.7801
7mu4	3.88558	1.85875	1.83014	1.61564	1.70406
7skz	1.63078	2.47221	2.22282	1.67906	1.32469
7bh8	5.07941	4.29211	3.97173	4.50217	4.78976
7bbj	1.14603	1.13476	1.06508	1.14194	1.10268
7rlx	2.3604	2.40152	2.16828	1.92925	2.19811
7sbu	0.644486	0.835499	0.678978	0.619404	0.908421
7q0g	4.85088	4.57388	4.70846	4.58334	4.65668
7q0i	1.52238	1.14959	5.24317	1.54215	1.06768
7u0e	11.2359	11.4901	10.855	11.4618	11.1084
7so5	3.77441	3.78136	3.77416	4.12939	3.75331
7tcq	0.295754	0.363363	0.344839	0.326983	0.304972
7l7r	0.671068	0.680194	0.638376	0.671153	0.701034
7n4j	3.57851	2.29026	3.64925	2.281	2.26544
6xlz	6.4217	6.76334	6.67464	6.559	6.59332
7u09	5.14257	4.82806	5.14868	4.47025	4.80611
7t0k	3.97519	3.94171	4.03206	4.13075	4.12632
7e3o	3.05911	4.04501	3.78714	3.91418	3.18571
7rnj	0.528986	0.492673	0.521876	0.49612	0.486643
7qf1	3.75512	3.53127	3.80152	3.70029	3.59429
7n3e	0.977978	1.03231	0.902048	1.17251	1.12038
7sjs	0.921816	0.921438	0.944677	0.875851	0.851414
7vyt	1.33425	1.35905	1.333	1.57273	1.60737
7pr0	9.27182	3.52303	9.28135	9.83616	9.16736
7amq	3.2605	3.01469	2.65997	3.86377	2.77188
7o30	3.01694	3.10822	2.85326	2.46771	2.84865
7x9e	2.31075	5.37199	1.89268	2.9309	2.0486
7s5r	1.33589	1.5035	1.54027	1.50244	1.62135
7qf0	0.370015	0.581852	0.435704	0.902506	0.553027
7u2d	4.69093	4.8868	4.71375	4.62803	4.49724
7kpj	0.282434	0.292438	0.316883	0.293219	0.260757
7s5q	2.72962	2.74621	1.03611	1.79179	2.48169
7mzg	0.917696	0.840937	0.983938	1.31237	0.836071
7zf6	3.49183	3.70011	3.36465	3.10006	3.04969
7mzh	0.320733	0.492644	0.83423	0.600397	0.491139
7np1	5.16626	5.20633	5.23126	5.22931	5.1881
7rxj	0.434936	0.90234	0.74679	2.64872	0.459881
7s0x	1.40229	1.37176	1.08609	1.27146	1.20272
7daa	0.337859	0.339975	0.276413	0.204045	0.229728
7l79	1.03797	3.62355	3.59467	2.49702	1.27387
7rah	0.819023	0.620348	0.853522	0.84313	0.594469
7rt9	1.15377	1.40891	1.1989	1.36446	1.12014
7stz	0.398048	0.454648	0.369808	0.396303	0.456912
7rqp	5.88688	6.38032	5.92643	5.78384	5.85013
7mlh	2.44682	2.38259	2.3274	3.01954	2.57395
6xsw	0.648234	0.564982	0.726313	0.557291	0.90289
7s8g	0.931933	0.714657	0.688886	0.713681	0.679396
7n8q	2.39977	2.48881	2.49286	2.96486	1.71547
7lf7	2.38825	2.56377	1.90363	1.85446	1.8141
7jkm	3.65716	3.6464	3.57776	3.62142	3.54707
7qu1	1.29344	1.21186	1.16935	1.05894	1.16159
8d36	4.87693	7.97036	7.97459	7.73292	3.88289
7mzf	0.594536	0.588804	0.72945	0.678509	0.567291
7vsw	1.87524	1.87871	1.87746	1.85854	1.8468
7dk2	9.24933	9.16933	9.42734	9.082	9.05839
7fjs	2.27653	2.29664	2.35027	2.23445	2.24813
7seg	1.43907	1.42207	1.5136	1.62385	1.48581
7fgj	0.855476	0.776155	0.772106	0.878033	0.868544
7rxi	2.51677	2.44791	1.04777	2.48553	2.30635
7kql	2.10921	1.45071	1.96571	1.69746	1.43745
7s8h	3.0346	4.92933	5.00682	1.31046	4.81865
7a3u	3.24612	4.84523	5.57148	5.06129	3.34208
7v5n	3.31729	3.00493	3.11593	3.09611	3.45075
7arn	0.775018	0.758052	0.871273	0.792436	0.826929
7s4g	0.830259	0.762012	0.792603	0.852386	0.87519
7mzk	0.673333	0.699348	0.618655	0.739522	0.719292
7s11	4.9344	4.76868	4.8563	3.92431	3.88716
7e5o	2.46754	0.887772	2.49949	0.927101	1.84073
7u0a	6.63005	6.26812	6.61695	5.18661	5.57632
8dcc	2.94269	3.50207	3.41813	3.85813	3.7145
7u0b	2.33708	3.12924	3.9654	2.45391	2.77905
7n3c	6.5916	6.23263	6.69028	6.20454	7.01889
7wkx	0.857662	0.682783	0.84257	0.791411	0.742242
7o4y	1.68388	1.56954	0.984265	1.71919	1.64965
7kba	2.89453	3.1126	4.30314	3.65665	4.11448
7kf0	1.84069	1.79716	2.01866	1.73368	1.62797
7bbg	3.39547	3.32546	3.3965	3.49449	3.35232
7cj2	1.84032	3.03817	1.8144	1.83689	1.71807
7o2z	2.40552	2.35891	2.04304	2.42988	2.31516
6xp6	1.30958	1.27224	1.24876	1.25296	1.21421
8d6z	2.43226	2.52951	2.33468	2.62252	2.64582
7f7e	1.60989	1.62625	1.92045	1.55086	1.6567
7su0	2.11785	2.01958	2.06907	1.96166	2.15391
7l7e	3.02469	2.52392	1.34075	1.56966	1.83548
7lfa	1.80129	1.81972	1.90258	1.80308	1.83008
7t7b	1.32441	1.29111	1.59197	1.46974	1.37451
7n08	1.94158	2.21381	2.1621	2.64366	2.08126
7wph	1.83755	1.81249	1.96344	2.197	2.1243
7s13	1.21897	1.40622	0.689619	1.33935	1.26106
7sn1	1.33847	1.36866	1.1183	1.18699	1.27074
7rm3	0.689799	0.663436	0.776992	0.720288	0.626925
7s3m	2.48378	2.86301	2.38608	2.46969	2.275
7ps0	0.98171	0.636237	0.603129	1.15451	0.60044
7n6p	5.9468	5.57016	5.70105	6.21571	5.70221
7mrz	0.605608	0.511948	0.585634	0.448089	0.523318
7kkh	0.724474	0.734955	0.838701	0.753615	0.673976
7tp4	4.30711	4.54043	4.45333	4.55518	4.82124
7kn4	3.38284	3.42784	3.39343	3.42294	3.42516
7keo	3.77088	3.84432	4.06138	3.79331	3.88412
7pi7	0.391477	0.375133	0.415358	0.40381	0.46078
7e72	0.92838	0.911923	0.857991	0.82989	0.855169
7ora	2.95162	2.13993	2.06797	3.19225	2.12251
7n3d	3.95682	3.80706	3.97138	4.01297	4.03311
7n3f	1.22856	1.25967	1.16696	1.19981	1.23885
7lyw	4.00099	3.66963	3.20216	3.4849	3.44496
7urq	2.75941	2.75553	2.4965	2.58045	2.52432
7q4q	1.05434	1.08752	0.946228	1.06567	1.07821
7rta	0.976027	0.950681	1.09912	0.933736	0.871296
7doh	0.324915	0.355842	0.278346	0.333877	0.352055
7sem	1.90457	2.44375	2.32139	1.96915	2.02296
7fcp	0.883185	5.04094	1.51258	1.31513	1.4113
7tus	0.59903	0.61602	0.577638	0.673089	0.595168
7rda	5.80845	6.05519	5.82185	5.51982	5.80666
7mf7	2.12564	2.11792	2.27739	2.2703	2.24539
7tp3	2.85818	2.57352	2.5256	2.63979	2.61261
7ams	3.07926	2.90996	2.64839	3.2085	3.77722
6xsn	0.647647	0.785917	0.995253	1.13952	0.875856
7e9b	1.00056	0.927098	1.41673	0.917892	1.1322
7s0b	4.67262	4.30777	3.6742	3.46928	3.79403
7uen	1.45797	1.31613	1.2225	0.598912	1.30857
7tqa	2.33237	2.31473	2.37094	2.37861	2.33947
7vux	0.566499	0.416237	0.394985	0.549508	0.496201
7lfb	1.28075	1.15913	1.28413	1.2479	1.1118
7rew	1.38193	1.39061	1.34855	1.48655	1.3865
7rxl	0.396014	0.504906	0.367411	0.507228	0.462445
7uem	0.379699	0.474688	0.524427	0.451244	0.501224
7ps4	1.13483	1.67929	1.49871	1.39539	1.17936
7qny	5.26594	5.60076	5.54158	5.62032	5.59528
7kf1	2.80846	2.86699	2.76269	2.89442	2.80901
7o33	1.23547	1.17778	1.05199	0.933024	1.17979
7bnv	4.83397	4.60235	5.23547	4.36388	4.67976
7n4i	2.60745	2.58605	2.38363	2.59151	2.53742
7phw	2.01883	2.00701	1.93798	2.06879	2.67677
7k7r	0.465618	2.74822	0.631599	2.82222	0.615734
7n3h	2.37898	2.47427	1.50887	2.15336	2.34952
7bg1	1.72543	1.81003	2.55762	1.87122	1.71679
7rdk	4.18889	3.47322	4.43352	5.34965	4.2626
7f6z	0.893256	0.765434	0.989275	0.710409	0.88292
7rks	4.94185	4.92737	5.05744	4.85668	4.94388
7z0x	6.91378	6.32222	6.65043	6.69403	6.25004
7eyc	1.04544	1.19484	1.00671	1.20924	0.968079
6xm2	4.3829	4.41284	4.44924	4.49211	4.38066
7zf8	1.15165	0.770563	1.33425	1.06103	0.905014
7nab	3.0807	3.19272	3.64939	1.90046	3.03948
7shu	1.48027	2.05629	2.41579	2.3454	1.7482
7z0y	6.05906	6.19973	5.37491	5.77199	6.24455
7vyr	0.507365	0.60955	0.550695	0.618277	0.809917
7ahu	2.19928	1.9579	2.10623	2.35362	2.06485
7lr4	2.62856	2.78636	2.32878	2.35687	2.49903
7pqy	4.90046	4.65693	4.79456	4.65993	4.74102
7mzj	0.520618	0.556011	0.479789	0.59709	0.571851
7u2e	4.91931	5.03799	5.08184	5.09636	4.92418
7phu	4.33481	3.9232	4.22583	4.13093	4.08762
7qu2	1.67633	1.86409	1.92647	2.07493	2.02754
7or9	4.21403	4.20677	4.15054	4.08091	4.0812
7st8	2.21114	2.26556	2.12946	2.25225	2.23103
7msq	8.64428	6.75756	6.5873	6.80632	7.80938
7zwi	2.04534	1.1919	1.8111	2.20206	1.28747
7lr3	0.972278	0.925137	0.79872	0.985241	0.964945
7rpt	0.730879	0.793729	0.848276	0.798393	0.799432
7n3g	4.0084	4.21385	4.12096	4.3735	3.97924
7te4	0.973983	0.97412	1.13087	0.999264	1.0265
7syy	1.76958	1.90722	1.86093	1.82148	1.889
8cwv	0.883664	0.840321	0.975975	0.781068	0.845071
7ps6	1.79389	2.2214	3.08602	2.67893	2.37364
8dao	9.21878	8.85144	9.32355	7.58284	8.99401

## Sheet: AFM 2.2 (N=1)
PDB ID	Model 1_1	Model 1_2	Model 1_3	Model 1_4	Model 1_5	Model 1_6	Model 1_7	Model 1_8	Model 1_9	Model 1_10	Model 1_11	Model 1_12	Model 1_13	Model 1_14	Model 1_15	Model 1_16	Model 1_17	Model 1_18	Model 1_19	Model 1_20	Model 1_21	Model 1_22	Model 1_23	Model 1_24	Model 1_25	Model 1_26	Model 1_27	Model 1_28	Model 1_29	Model 1_30	Model 1_31	Model 1_32	Model 2_1	Model 2_2	Model 2_3	Model 2_4	Model 2_5	Model 2_6	Model 2_7	Model 2_8	Model 2_9	Model 2_10	Model 2_11	Model 2_12	Model 2_13	Model 2_14	Model 2_15	Model 2_16	Model 2_17
7kyo	4.0501	4.06734	3.99876	4.07716	4.04916	3.97827	3.94456	3.96844	3.99252	3.94958	4.00084	3.96926	3.95803	3.96603	3.9602	3.96452	3.96647	4.05947	3.99646	3.99377	3.96875	4.03911	4.0637	4.06817	3.95548	4.00274	4.02178	4.00474	3.98742	4.0589	4.00571	4.0106	3.87083	3.89209	3.83555	3.86292	3.84238	4.02679	3.87237	3.90274	3.89788	3.86857	3.87855	3.99211	3.86918	3.8696	3.86504	3.87728	3.91478
7rqq	8.10148	7.98872	8.02852	8.10477	8.03608	7.98493	8.05813	7.98294	7.97309	8.0525	8.09334	8.05576	7.99286	8.04833	7.98934	8.00641	7.9799	8.03756	8.02916	8.00707	8.06295	8.04971	8.04336	7.93465	7.98541	8.02693	7.97546	7.97783	8.00781	8.03693	8.04757	8.05179	8.18934	8.15015	8.14757	8.15179	8.15058	8.12183	8.1394	8.15809	8.14892	8.10384	8.13177	8.13508	8.12104	8.11659	8.15384	8.1781	8.09973
7shz	1.35365	1.34151	1.18881	1.59688	1.47046	1.23912	1.37453	1.26302	1.38172	1.45488	1.19906	1.28004	1.34941	1.42643	1.40595	1.29499	1.47854	1.55156	1.2559	1.30192	1.21808	1.443	1.37412	1.20982	1.39972	1.19168	1.71524	1.27336	1.55059	1.09609	1.49093	1.37494	1.89474	2.18149	1.84122	2.07315	2.05967	1.91366	1.78179	1.99697	1.84955	1.97654	2.10602	1.85135	2.01328	1.89817	1.75018	2.15254	1.99358
7b0b	2.73529	2.6879	2.60086	3.19539	2.87276	2.99076	4.26284	2.6251	3.01431	2.46301	2.60866	2.3668	2.88044	2.54835	2.50864	4.28497	2.19352	4.46143	2.57567	4.56529	2.75857	2.33937	3.88363	2.93657	4.20116	2.53559	3.44839	2.87678	2.9367	2.70764	4.23791	2.79477	2.58408	2.61646	2.73106	2.69028	2.75527	2.65918	4.41645	2.74396	2.90368	4.79901	2.80427	2.72655	2.75439	3.54882	2.95611	2.72624	2.94481
7m2i	1.8099	1.82168	1.82248	1.83521	1.81984	1.80784	1.82454	1.79851	1.81597	1.81614	1.81175	1.81329	1.82758	1.81112	1.8244	1.81019	1.81455	1.81606	1.81586	1.82258	1.82402	1.82039	1.81514	1.81344	1.81793	1.81687	1.82386	1.83628	1.82272	1.81974	1.8264	1.81237	1.74174	1.74026	1.71398	1.73027	1.74704	1.74681	1.74352	1.74525	1.70595	1.77375	1.7444	1.71911	1.74468	1.75243	1.71618	1.76054	1.75278
7kkz	5.66168	5.9013	5.63528	5.71728	5.72499	5.61325	5.89182	5.79388	5.68523	5.76788	5.68196	5.65446	5.74956	5.69749	5.75319	5.71233	5.68385	5.65179	5.68868	5.80248	5.76867	5.63917	5.75113	5.79616	5.78681	5.71133	5.57731	5.70898	5.72796	5.86372	5.72825	5.82237	5.73691	5.74323	5.76667	5.73622	5.72242	5.71042	5.71872	5.70975	5.71859	5.69953	5.70132	5.7246	5.71157	5.72303	5.73497	5.72321	5.71478
7ttm	2.60134	2.59772	2.39852	2.40118	2.36468	2.48915	2.59089	2.46303	2.65518	2.43486	2.58843	2.48639	2.48156	2.5088	2.60624	2.40505	2.39387	2.53264	2.61077	2.57034	2.52751	2.4969	2.49151	2.48907	2.46476	2.47598	2.47284	2.52065	2.60418	2.5381	2.44402	2.46504	1.03785	2.35534	2.11972	2.36472	2.2693	1.03654	2.27173	2.1621	2.28244	2.14438	2.19866	2.19274	2.1936	2.29086	2.23651	0.87748	1.0649
7e6p	0.873854	0.83633	0.861708	0.849325	0.814115	0.829869	0.828528	0.853335	0.822688	0.834854	1.79429	0.8157	0.875735	0.834989	0.824036	0.828999	0.824032	0.84497	0.846595	0.833537	0.840527	0.864713	0.860159	0.848313	0.841952	0.87877	0.862616	0.83765	0.820262	0.825032	0.842887	0.855271	0.833375	0.777489	0.82418	0.787521	0.8025	0.805386	0.813129	0.790473	0.787271	0.807821	0.839726	0.797967	0.84739	0.821115	0.812913	0.807102	0.804065
7mx8	8.26997	8.29045	8.15578	8.2755	8.20109	8.25804	7.80423	8.39769	8.36583	8.30508	8.29982	8.01787	8.35832	8.2027	8.22015	8.30993	8.32921	7.75124	8.37412	8.22021	8.35089	8.1303	8.35761	8.28267	8.34012	8.28159	8.26771	8.23503	8.35991	8.33626	8.3253	8.38217	8.31179	8.41607	8.44724	8.43409	8.28178	8.45697	8.48839	8.38621	8.4055	8.37041	8.42549	8.47981	8.30813	8.47697	8.41841	8.21652	8.40532
7mdp	4.23194	4.23554	4.19619	4.20252	4.21492	4.20644	4.22167	4.22445	4.21182	4.23307	4.19926	4.21221	4.19195	4.21578	4.21557	4.26324	4.20308	4.23957	4.23096	4.26263	4.21461	4.23335	4.20684	4.27406	4.27119	4.22325	4.21322	4.25067	4.22153	4.23182	4.20597	4.21906	4.33784	4.3244	4.29345	4.3153	4.29506	4.38063	4.29273	4.31041	4.29832	4.31356	4.30739	4.31561	4.32005	4.30991	4.29057	4.28743	4.32276
7qnx	1.26213	1.37226	1.35017	1.40644	1.31884	1.27703	1.31572	1.27926	1.31107	1.38941	1.24955	1.40187	1.27382	1.37993	1.39666	1.36797	1.45043	1.32496	1.28867	1.50582	1.28113	1.40422	1.38354	1.32283	1.3081	1.28953	1.38359	1.28282	1.39513	1.30348	1.35736	1.35317	1.71251	1.72021	1.74753	1.63941	1.65156	1.59557	1.63406	1.59941	1.6588	1.69241	1.64921	1.66001	1.63629	1.6565	1.64157	1.63323	1.67621
7ow1	2.61667	2.60307	2.63749	2.61023	2.6466	2.55618	2.59647	2.64298	2.54675	2.64015	2.56453	2.50203	2.58869	2.58474	0.489939	2.69451	2.58519	0.534901	1.07609	0.541499	0.554988	2.6418	0.489122	0.543064	2.59769	0.705889	0.571671	1.04031	2.65069	2.68763	2.60644	2.65674	2.70329	2.57609	0.589239	2.65667	2.62357	0.577207	0.59248	0.593839	2.61583	0.622413	2.64342	2.58219	2.65606	0.575965	0.573779	0.581466	0.568001
7qez	0.581386	0.57942	0.574101	0.554085	0.600527	0.591496	0.596993	0.551927	0.578842	0.60291	0.596072	0.586174	0.613856	0.587789	0.584797	0.571293	0.597936	0.558825	0.581114	0.593507	0.587741	0.557104	0.580004	0.610232	0.56092	0.583229	0.584217	0.577353	0.592678	0.616665	0.551828	0.571165	0.552352	0.536457	0.52114	0.523636	0.570277	0.57163	0.568793	0.582242	0.555054	0.541046	0.558107	0.540665	0.531543	0.498149	0.544851	0.544887	0.547575
7n0u	1.03708	1.0362	1.12918	1.06245	1.02298	1.11223	1.03626	0.997489	1.10219	1.02371	1.09853	1.0415	1.03485	1.05897	0.990741	1.10082	1.01282	0.977987	1.01517	1.07071	1.06034	1.04729	1.06809	1.11841	1.05043	0.974944	0.999888	1.08989	1.08946	1.17646	1.07803	1.06139	1.06319	1.05367	1.05505	1.12671	1.07648	1.03904	1.01283	1.03654	1.09294	1.08038	1.06355	1.07491	1.03217	1.0769	1.06199	1.0343	1.04124
7rd3	5.51285	5.79293	6.00745	6.22572	5.51119	5.92522	5.95567	6.01995	5.53323	5.60773	5.87656	5.80422	5.61517	5.96287	6.02041	5.51401	6.00423	5.72215	5.64405	5.98322	5.7043	5.6322	5.76425	5.57981	5.60096	5.78184	5.79068	5.75304	5.66468	5.92948	5.74748	5.53304	5.95735	5.81794	5.90822	5.75876	6.09433	5.85917	5.83264	5.67591	5.77227	5.79184	6.04621	5.87505	5.83441	6.00567	5.93515	5.89187	5.91189
7rco	4.522	4.93387	4.88299	4.8026	4.85663	4.85143	4.56889	4.82346	4.92592	4.55714	4.8749	4.84187	4.93121	4.91229	4.9157	4.55273	4.89187	4.48493	4.84866	4.84299	4.96164	4.89519	4.94565	4.84153	4.44806	4.53034	4.83981	4.94891	4.84594	4.80002	4.92512	4.82529	4.56893	4.9608	4.8448	4.50621	4.47859	4.54149	4.95634	4.52426	4.54139	4.93939	4.5073	4.49898	4.53944	4.49252	4.96274	4.5088	4.5431
7ps3	1.12156	4.53477	2.80057	4.4335	4.56032	4.58906	4.42384	4.60551	4.64461	4.52027	4.40286	4.56282	2.14034	4.69505	4.51741	4.48235	4.58573	4.73087	4.13747	4.71992	4.71399	4.28848	4.61958	4.51784	4.71904	4.14671	3.34361	3.51275	4.24731	4.47269	4.57108	4.57099	0.906951	4.24814	1.31417	0.947964	4.37118	1.32487	4.28509	4.16139	0.922274	4.62021	1.26408	1.43569	1.37332	0.924216	1.21421	0.943716	4.41015
7oo2	0.529333	0.519225	0.561737	0.571555	0.556585	0.536605	0.554956	0.545229	0.555841	0.56236	0.569677	0.536522	0.560918	0.577705	0.552899	0.563651	0.539546	0.580491	0.529687	0.549645	0.542019	0.597602	0.536744	0.560271	0.5258	0.527647	0.545841	0.550457	0.523493	0.559759	0.546283	0.554653	0.454401	0.479844	0.445808	0.460179	0.455278	0.468257	0.454298	0.470339	0.455022	0.466607	0.477237	0.476117	0.452329	0.472375	0.493261	0.474846	0.454215
7l77	3.41933	3.41419	3.37914	3.34078	3.34468	3.28324	3.31938	3.73044	3.50037	3.65477	3.55893	3.52776	3.59073	3.46701	3.47519	3.39401	3.41187	3.52502	3.42112	3.41934	3.30772	3.33875	3.19567	3.46128	3.74427	3.36624	3.20474	3.55436	3.30994	3.41363	3.44794	3.47972	3.38525	3.37531	3.58482	3.32432	3.58379	3.44714	3.38263	3.39872	3.45443	3.50787	3.29932	3.34067	3.18312	3.12841	3.23256	3.37381	3.198
7nc0	1.55579	1.55214	1.55979	1.56328	1.57159	1.55771	1.56515	1.57399	1.556	1.56546	1.56921	1.57562	1.55551	1.56535	1.56993	1.54982	1.54996	1.56575	1.57055	1.57148	1.57229	1.56908	1.54839	1.5694	1.54594	1.56655	1.55393	1.5704	1.56288	1.55156	1.55656	1.55738	1.50828	1.51053	1.48444	1.51043	1.49783	1.48844	1.48387	1.49906	1.49379	1.50994	1.48611	1.49808	1.49784	1.4797	1.51405	1.51436	1.50281
7shy	1.50945	1.70098	1.2806	1.26463	1.21126	1.45464	1.41202	1.26503	1.29869	1.32042	1.31002	1.46154	1.39603	1.45564	1.4935	1.22535	1.26063	1.16504	1.36515	1.38504	1.22519	1.43626	1.23497	1.40374	1.0705	1.18972	0.78604	1.18543	1.19272	1.38328	2.61348	1.50725	1.98629	1.95219	1.91525	2.00879	1.8254	2.11914	1.99172	1.87125	1.88719	2.04246	1.73594	2.06956	1.84147	1.91858	2.0205	2.05471	1.78525
7mdj	1.74691	1.71586	1.68886	1.72562	1.68098	1.70317	1.70888	1.7064	1.72797	1.69415	1.69226	1.7055	1.73292	1.51471	1.71164	1.7269	1.73735	1.70128	1.72134	1.73098	1.63679	1.70835	1.71266	1.71002	1.70433	1.71838	1.71409	1.72836	1.75363	1.72343	1.72939	1.71324	1.57084	1.61661	1.62955	1.58662	1.57272	1.67145	1.59464	1.6982	1.33311	1.50462	1.64618	1.62208	1.61866	1.60499	1.40574	1.48057	1.53725
7ryu	2.34958	2.25454	2.1529	2.22407	2.28216	2.19848	2.40058	2.17736	2.40083	2.3979	2.39499	2.09291	2.2582	2.29384	2.37736	2.30236	2.4212	1.84115	2.26518	2.05807	2.16567	2.21156	2.40458	2.31196	2.31653	1.94384	2.2607	2.27754	2.16032	2.12101	2.42055	2.11948	1.3026	1.31	2.33761	1.90079	1.95428	1.33117	1.28843	1.97065	1.30523	1.51148	1.39731	1.29631	1.57505	1.41662	2.13093	1.27527	1.31831
7rqr	8.13932	8.03509	8.43558	8.0192	8.1671	8.11227	8.10748	8.13914	8.01132	7.96227	8.02882	8.13289	8.05552	8.12987	8.05764	8.1507	8.20603	7.99796	8.16069	8.08873	8.1135	8.10388	8.06233	8.09664	8.14187	8.03475	8.10181	8.04969	8.3335	8.1289	8.07601	7.95842	8.35894	8.67261	8.36771	8.34024	8.6601	8.4483	8.59624	8.41721	8.58275	8.59015	8.60383	8.38858	8.64644	8.55655	8.39079	8.65917	8.45194
7wpv	3.87854	3.35169	3.74641	3.31904	3.82849	3.61285	3.30244	3.29909	3.4464	3.26539	3.48607	3.26559	3.51593	4.27201	3.34892	5.21297	3.23635	3.43544	3.30837	3.94673	3.23918	3.31274	3.89232	3.93335	3.87571	3.29833	3.44853	3.36532	3.37899	5.03239	3.28038	3.69886	4.36398	3.68616	4.53523	4.7606	3.79792	4.19475	4.51691	3.85681	3.98902	4.57961	3.65296	4.64736	3.92311	4.901	4.57334	3.98935	4.04619
7n04	1.21526	1.28759	1.1243	5.52419	1.31897	1.34601	1.33124	1.21787	1.294	1.52201	1.22695	1.36915	1.12468	1.09487	1.35191	6.08198	1.31762	1.29921	1.19093	1.15611	1.14663	1.19213	1.34912	1.34506	1.23141	1.28371	4.51025	1.39052	6.01008	1.72838	1.19859	1.16855	1.66976	1.63368	5.12844	1.67692	1.81044	1.84205	1.64885	2.56517	2.20682	1.58449	1.83312	1.66591	2.34555	8.25808	1.37056	1.55215	1.76299
7n0x	2.87436	2.65744	2.49569	3.36317	3.86853	3.30659	3.11567	3.06672	2.82846	3.28613	2.78258	2.99784	3.44755	3.10563	2.84071	3.09137	2.99616	2.80597	3.13061	3.11168	3.01035	3.38015	3.05974	2.84396	2.72564	3.37566	3.05795	3.00865	2.76711	2.88359	2.98204	2.88652	3.4318	2.74117	2.97311	3.29455	3.41016	2.79521	3.49356	2.9461	2.89834	3.05318	3.15491	3.38578	2.77729	2.83449	2.88763	3.14228	2.72739
7re7	1.46571	1.41359	1.45522	1.46692	1.40897	1.45741	1.45815	1.4725	1.39738	1.43837	1.44496	1.50135	1.46192	1.45877	1.41012	1.46005	1.4825	1.42857	1.42816	1.43627	1.47269	1.4406	1.45847	1.41879	1.44796	1.45636	1.47984	1.41337	1.44743	1.40526	1.38797	1.43511	1.4603	1.70713	1.47866	1.6082	1.5958	1.69056	1.45179	1.52133	1.4393	1.76789	1.58591	1.69184	1.70675	1.71405	1.60613	1.65083	1.74866
7ps1	2.29743	2.26711	2.32127	2.30829	2.22944	2.26563	2.27018	2.28753	2.26319	2.25699	2.2857	2.24167	2.31517	2.32952	2.29619	2.27615	2.30908	2.30402	2.24891	2.30077	2.33047	2.253	2.3125	2.31236	2.27844	2.29146	2.31155	2.26387	2.28485	2.26702	2.26852	2.28303	1.45718	2.07803	2.06155	2.26447	2.29159	2.26502	2.23655	1.64458	2.12019	2.28231	2.23824	2.23182	2.25418	2.30246	2.13003	1.53613	2.20953
7a0x	0.557705	0.51845	0.551008	0.557445	0.529539	0.531829	0.555394	0.558231	0.55523	0.532717	0.545183	0.534707	0.535984	0.53258	0.517822	0.531496	0.544045	0.538261	0.539708	0.545281	0.544085	0.548975	0.547209	0.536644	0.541232	0.513337	0.544164	0.525811	0.557122	0.556033	0.537689	0.505498	0.496512	0.507272	0.523629	0.505087	0.504239	0.499501	0.495035	0.477492	0.480657	0.487203	0.49662	0.523913	0.493374	0.522503	0.490976	0.482447	0.515778
7si0	1.50904	1.36772	1.32163	1.42229	1.26529	1.38583	1.36474	1.40587	1.1866	1.42006	1.24858	1.23407	1.46404	1.33053	1.45392	1.49875	1.79235	1.54485	1.41635	2.69376	1.47497	1.35684	1.46416	1.8059	2.70311	1.46993	1.46344	1.30167	1.42386	1.38422	1.40408	1.45288	1.93695	2.1213	2.05283	2.07348	1.89081	2.05071	2.07003	2.06598	1.99564	1.97021	1.87683	2.10202	2.1874	2.11094	2.11107	2.08766	1.91209
7ryv	2.88169	2.68362	2.65076	2.46055	2.94122	2.66095	2.51372	2.45947	2.71721	2.63749	2.67382	2.7127	2.51648	2.60991	2.75296	2.53794	2.52046	2.52261	2.6437	2.65169	2.68591	2.54059	2.64321	2.68523	2.76202	2.6224	2.59451	2.55527	2.64288	2.68325	2.63574	2.65497	2.93843	2.79831	2.7522	3.37881	3.61613	3.46063	2.9271	4.06155	3.0333	2.87912	2.88626	3.48018	3.62054	2.9693	3.65634	3.54671	3.51797
7mu4	3.97516	3.88558	3.97712	3.94107	3.99538	3.97645	3.83107	3.96629	3.90247	3.88189	3.87798	3.92798	3.88459	3.9046	3.86198	3.46261	3.97686	1.62239	3.91413	3.87983	3.87549	3.87854	4.04184	3.88702	3.90826	3.94095	3.89042	3.88503	3.84578	3.95793	3.93802	3.97222	2.03739	1.85875	1.98219	1.92466	1.86081	3.7724	2.02585	3.99617	2.05337	3.77467	2.08473	2.13144	3.48872	1.91907	1.85227	2.37753	2.2249
7skz	2.25607	2.35452	2.0408	1.63078	2.20927	2.1018	2.29908	2.27988	2.09706	2.22285	2.21482	2.22813	2.15008	2.12137	2.1071	2.2445	2.61333	2.04811	2.18416	2.16578	2.14039	2.5148	2.4284	2.24124	2.16825	2.20675	2.07297	2.21104	2.27793	2.16061	2.26776	2.1221	2.47221	2.58501	2.47611	2.54825	2.23072	2.10678	2.33586	2.58778	2.18114	2.37787	2.24164	2.28346	2.63806	2.27288	2.49176	2.32711	2.8699
7bh8	5.07941	5.25898	6.41019	6.52348	3.68287	4.68569	6.39186	5.45644	6.60778	5.20689	6.51748	5.1752	6.2246	6.19159	5.09659	6.39411	4.62005	5.19014	6.25979	5.25857	5.25185	5.05292	6.47669	5.20622	6.2433	5.24421	6.21604	5.23439	5.17665	6.03383	5.20813	5.19583	4.47009	4.40789	4.29211	4.89317	4.34511	4.43846	4.49996	4.52195	4.69903	4.56338	4.84441	4.54421	4.66732	4.25137	4.76469	4.46674	4.83738
7bbj	1.14603	1.16168	1.14959	1.16363	1.14548	1.1355	1.14847	1.13339	1.15386	1.15497	1.15565	1.13321	1.12878	1.14127	1.13883	1.13478	1.14295	1.1529	1.15238	1.13735	1.14976	1.14999	1.15117	1.13049	1.15252	1.14021	1.1466	1.12923	1.13805	1.13169	1.15439	1.13374	1.13772	1.13606	1.13934	1.13476	1.1444	1.13496	1.14045	1.13028	1.14703	1.14625	1.14728	1.10958	1.14506	1.12239	1.13767	1.11192	1.11763
7rlx	3.18699	3.63069	2.3604	2.65055	2.40578	3.62241	2.28686	2.37156	3.66052	3.63989	3.08711	2.35065	2.77911	3.64544	2.95989	3.11044	2.97416	3.00956	2.35257	2.31162	2.32589	3.2987	3.60562	3.56547	2.80554	2.43822	2.85841	2.32542	2.68695	3.78285	2.34591	3.11725	2.40599	2.40152	2.44483	2.46109	2.41334	2.47637	2.4137	2.36644	2.45478	2.41994	2.40798	2.50189	2.43644	2.43874	2.40297	2.42445	2.42817
7sbu	0.685808	0.673564	0.644486	0.689119	0.691289	0.677825	0.665208	0.672471	0.670722	3.75495	0.685019	0.660076	0.66764	0.655429	0.655081	0.657379	0.662127	0.661813	0.660545	0.664433	0.662626	0.668478	0.66722	0.666866	0.686346	0.684531	0.672411	0.637461	0.651619	0.697445	0.641556	0.640904	4.23471	0.835499	4.21845	0.970889	4.27949	4.17509	4.3191	0.778113	4.29425	4.21486	1.02838	4.24325	4.17526	0.906189	0.811776	4.24023	4.2228
7q0g	5.90891	4.85088	5.1021	5.10749	4.81044	4.6343	4.76821	4.66167	5.81308	5.35554	4.79189	4.80599	5.80196	4.72547	5.12888	4.94934	4.83367	4.77515	5.5042	4.95976	4.91046	5.7211	4.88619	4.78708	4.90454	5.08456	4.77042	4.70957	5.03474	5.29846	4.75107	5.03012	4.72821	5.30539	4.57388	4.69988	5.1318	4.61687	5.07675	5.24511	4.60302	4.55698	4.50707	4.65371	4.75304	4.7	4.58255	4.70456	4.65252
7q0i	4.85906	1.52238	4.96212	5.01726	1.48928	1.59771	5.55833	4.82202	5.4829	5.0381	4.97952	5.12624	3.24375	5.34736	4.8994	5.09566	5.17611	5.29898	4.9809	4.9789	5.23993	4.81003	5.13971	5.08487	1.44674	1.00342	4.94537	3.2106	5.07146	5.09822	1.49087	3.27079	5.12593	1.14959	5.20852	5.00021	5.02258	5.13685	1.0314	5.04855	5.18524	1.14393	4.97491	1.07658	5.07144	5.36944	5.17011	3.15686	1.19285
7u0e	11.5198	11.517	11.2359	11.3747	11.5161	11.5707	11.5985	11.566	11.302	11.5795	11.4005	11.3797	11.5126	11.4111	11.5958	11.6982	11.4192	11.4866	11.2744	11.5954	11.5153	11.3113	11.5521	11.2729	11.7707	11.5838	11.6838	11.5656	11.5267	11.4456	11.4688	11.5073	11.6629	11.8757	11.4901	11.6545	11.5842	11.8012	11.5161	11.8957	12.0266	11.7531	11.9165	11.614	11.9549	11.7415	12.1614	11.7719	12.1697
7so5	3.85749	3.78825	3.90428	3.77441	3.87347	3.96275	3.90477	3.7643	3.81298	3.75072	4.01611	3.72859	3.8791	3.91392	3.86228	3.77618	3.75027	3.76624	3.7446	3.72297	3.69733	3.86026	3.88775	3.99613	3.9119	3.88902	3.69656	3.69005	3.92447	3.86779	3.95385	4.05054	3.87293	3.82638	3.78136	3.84	3.80276	3.82337	3.77231	3.80231	3.87739	3.91474	3.80543	4.05551	3.73998	3.79301	3.75561	3.81932	3.79916
7tcq	0.297993	0.295754	0.309711	0.335801	0.314674	0.315859	0.363691	0.306342	0.365098	0.315839	0.295393	0.33264	0.332222	0.313105	0.368306	0.371454	0.358192	0.31502	0.345292	0.365048	0.337194	0.370404	0.333167	0.308806	0.292322	0.334462	0.338447	0.319856	0.324402	0.315591	0.361344	0.310246	0.363363	0.387762	0.981467	0.389304	0.374914	0.332097	0.358724	0.32947	0.349605	0.306817	0.340202	0.345889	0.335976	0.352244	0.396919	0.375029	0.35596
7l7r	0.674907	0.678675	0.671068	0.693422	0.681915	0.693253	0.642949	0.675398	0.657577	0.683352	0.676436	0.705775	0.664799	0.66525	0.685441	0.70616	0.687121	0.706796	0.673223	0.664834	0.678203	0.684125	0.701256	0.690306	0.669695	0.673063	0.686913	0.68017	0.690624	0.716617	0.674702	0.639121	0.730992	0.697641	0.680194	0.712909	0.746493	0.708316	0.741287	0.753158	0.678898	0.711965	0.688949	0.699698	0.73698	0.72375	0.735278	0.697615	0.760466
7n4j	3.57851	4.70873	4.69635	6.4409	3.07608	5.47909	4.65588	5.40865	4.78062	4.05603	4.93447	4.96642	5.58976	4.19251	2.31581	4.95687	4.64147	2.47218	3.83752	5.26915	5.37748	2.38491	5.56215	4.23467	2.4028	2.23454	4.18359	5.35048	5.37011	5.21207	4.73538	2.31491	2.29026	4.55709	3.62517	2.36849	2.23883	4.37193	2.34399	3.86946	3.8616	5.15814	4.90253	2.29496	5.01128	2.68191	4.11983	3.06192	4.78478
6xlz	6.45152	6.4217	6.51601	6.49545	6.45398	6.52077	6.48458	6.45269	6.46238	6.41909	6.43718	6.52071	6.45703	6.46333	6.48025	6.43504	6.43323	6.50859	6.45888	6.44417	6.45582	6.49383	6.41325	6.4544	6.45501	6.43796	6.42271	6.40625	6.45752	6.46194	6.43015	6.45447	6.76767	6.865	6.76334	6.84527	6.79519	6.79018	6.83132	6.75165	6.77139	6.79069	6.80288	6.86669	6.77194	6.81458	6.74629	6.74875	6.81353
7u09	5.50039	5.44973	5.14257	5.29269	5.17053	5.32126	5.13694	5.26692	5.26404	5.31316	5.29527	5.32346	5.39954	5.37013	5.33942	5.51577	5.27178	5.2584	5.36442	5.42618	5.52017	5.28075	5.28456	5.29373	5.23184	5.25901	5.55739	5.24504	5.20669	5.34144	5.42123	5.634	5.41475	4.82806	5.75163	5.21039	4.99383	5.0684	4.99281	4.88279	5.49914	5.61069	5.68249	4.76496	5.47386	4.97096	5.3281	4.78163	4.79892
7t0k	4.12458	4.13999	3.97519	3.98468	4.19473	4.1676	4.05569	4.10827	4.15248	4.07089	4.00713	4.13081	4.10007	4.06217	4.04245	4.12168	4.01515	4.09531	4.11649	4.05515	4.11172	4.10336	4.08599	4.04495	4.24048	4.08367	4.1629	4.10227	4.09068	4.08955	4.1425	4.12203	4.15194	4.1098	3.94171	4.14803	4.1067	4.13917	4.13003	4.09625	4.09238	4.12933	4.09627	4.11334	4.0903	4.08747	4.06907	4.0602	4.0543
7e3o	3.83582	3.36441	3.93774	3.05911	3.09389	2.984	3.84299	3.85218	3.01451	3.08242	3.06534	3.0449	3.22902	1.84209	3.17132	3.16172	2.99021	3.6483	3.63441	2.92619	3.86854	3.26225	3.19297	3.06868	3.35658	3.03188	4.09422	3.91294	2.9924	2.97493	3.16404	3.15178	4.22559	4.09896	4.14147	4.04501	5.00835	3.5371	5.13395	5.30126	4.15388	5.33553	4.37748	4.14699	4.21328	4.14351	5.15258	4.07752	4.07258
7rnj	0.534072	0.528986	0.545524	0.541679	0.55181	3.17681	0.53501	0.521042	0.52667	0.519942	0.52506	0.508201	0.533181	0.541665	0.584029	0.532594	0.541611	0.544749	0.52835	0.536225	0.522403	0.529657	0.525898	0.532532	0.535809	0.530768	0.534172	0.541144	0.507684	0.542582	0.518734	0.531682	0.508221	0.492673	0.50703	0.512066	0.491657	0.491942	3.03174	0.495489	0.492761	0.506035	0.517657	0.505554	0.514051	0.485775	0.48357	0.508581	0.50299
7qf1	3.75512	3.83955	3.7721	3.77267	3.78517	3.79265	3.80102	3.8137	3.75661	3.69412	3.6594	3.74788	3.76172	3.79951	3.61377	3.6379	3.67791	3.71745	3.72806	3.69951	3.76256	3.6538	3.80422	3.78374	3.81929	3.85022	3.82609	3.83864	3.6753	3.73332	3.72883	3.62957	3.53127	3.55681	3.54781	3.58007	3.47947	3.55734	3.58922	3.65784	3.55698	3.59876	3.57929	3.68341	3.58303	3.52461	3.63343	3.56165	3.63916
7n3e	0.992941	0.977978	0.978916	1.04583	1.24681	0.999317	1.00252	0.985506	1.02512	1.00994	1.01554	0.962944	1.02803	1.00614	1.00318	1.2036	1.00081	1.02779	0.990853	1.1795	0.990023	0.961007	0.992822	1.01816	1.0188	0.996282	0.986416	0.9991	1.00042	0.986885	1.03464	1.00478	1.10466	1.11338	1.11368	1.03231	1.06686	1.08874	1.09694	1.11734	1.09481	1.14048	0.991515	1.12584	0.974143	1.10455	1.12897	1.10951	1.16573
7sjs	0.923936	0.93196	0.921816	0.944345	0.944824	0.956435	0.940176	0.905624	0.926042	0.941767	0.912244	0.877943	0.962495	0.94545	0.920433	0.922692	0.941372	0.913886	0.9396	0.931718	0.894697	0.914594	0.915377	0.93372	0.92999	0.943588	0.942654	0.925308	0.930647	0.931757	0.91929	0.950721	0.925336	0.928559	0.921438	0.936708	3.87045	0.927084	0.946536	0.931758	0.952251	0.91348	0.938178	0.968382	0.916881	0.92393	0.944293	0.90993	0.929708
7vyt	1.50102	1.35433	1.33425	1.38045	1.30707	1.34621	1.51669	1.29733	1.53998	1.32427	1.43773	1.3026	1.5172	1.36201	1.74101	2.02118	1.33568	1.35571	1.36474	1.33014	1.35329	1.46772	1.48761	1.36353	1.35871	1.86951	1.43158	1.35383	1.34605	1.65201	1.30885	1.30883	1.45919	1.52261	1.35905	1.54796	1.47079	1.68875	1.38564	1.40068	1.34874	1.27224	1.55212	1.33479	1.36412	1.63448	1.47273	1.35021	1.42172
7pr0	9.45861	9.50945	9.27182	9.47985	9.52684	9.48616	9.4531	9.61735	9.62929	9.33739	10.9474	9.52444	9.36955	9.80809	9.61028	9.43075	9.68029	10.599	9.3837	9.47633	9.63482	9.62842	10.3495	9.37625	9.41613	9.49838	9.47359	9.52207	9.52678	10.5818	9.5386	9.38241	8.28965	3.59916	8.93481	3.52303	8.47971	7.06342	3.80558	8.59915	8.67593	5.53965	8.29169	8.57339	3.51322	3.24654	8.27645	8.51536	3.44497
7amq	4.10201	3.2605	3.97323	3.66067	3.74859	3.14979	2.4085	3.87568	3.78223	4.06963	4.11582	2.82692	3.89992	4.04057	3.7056	2.52947	3.91969	3.72089	2.49828	4.06056	3.37182	2.57615	3.83954	3.80336	2.87125	3.74596	3.44673	4.10303	3.55022	4.09699	2.74844	3.98753	3.98689	4.14581	3.01469	3.90003	3.86423	3.73654	3.18485	3.94674	4.05457	3.99174	4.03699	3.74111	3.07618	3.8119	4.05483	4.23176	4.08148
7o30	3.10808	3.01694	3.07082	3.03906	2.79764	3.05841	3.06773	2.86029	3.06342	3.05093	2.90707	3.06295	3.05239	3.02373	3.05398	3.03898	3.05605	3.07188	3.06442	3.08081	3.02396	3.09362	2.83778	2.99192	3.00151	3.00195	3.10344	3.04714	3.03634	3.12706	3.04242	3.08622	3.14495	3.10822	3.11563	3.16941	3.0997	3.14527	3.17141	2.91812	2.98995	3.06305	3.14739	2.89173	3.14541	3.1324	2.98344	3.00439	2.94122
7x9e	2.31075	2.499	2.39285	2.4165	3.46437	2.12535	1.97784	2.02514	2.50263	2.11029	2.33993	2.4763	2.53619	2.33085	2.36981	2.25704	2.16131	2.31102	2.13798	2.07352	2.16536	2.20637	2.27307	2.15086	2.01432	2.27583	2.45858	2.43878	2.96146	2.17607	2.30257	2.24859	5.43563	5.37199	5.47017	5.43619	5.47942	5.26081	5.49442	5.33497	5.46059	5.31477	5.52587	5.37834	5.496	5.52697	5.4967	5.43671	5.46716
7s5r	1.33589	1.41252	1.39092	1.37549	1.38711	1.38201	1.40979	1.32768	1.34163	5.3978	1.4288	1.41838	5.83536	1.41775	1.50909	1.4997	1.31806	1.35192	1.50438	1.46438	1.28259	1.34956	1.3768	1.35347	1.39404	1.40241	1.39542	1.36584	1.40732	5.89211	1.53249	1.33103	2.31069	1.5035	1.50979	1.53332	4.13267	1.56217	1.5146	1.5634	5.20756	1.63511	3.48585	1.54595	5.89131	1.48542	1.43191	5.64229	1.57063
7qf0	0.370015	0.420278	0.461577	0.400117	0.364992	0.543804	0.406252	0.344792	0.395275	0.443129	0.362508	0.459959	0.383273	0.620365	0.410311	0.340226	0.373398	0.368337	0.4911	0.431198	0.37639	0.429496	0.437004	0.433601	0.435761	0.482518	0.349513	0.429695	0.483958	0.372081	0.436223	0.47774	0.652686	0.591045	0.581852	0.729749	0.691102	0.596701	0.823213	0.626	0.627878	1.30076	1.57053	0.581135	2.00036	0.553446	0.698845	0.742085	0.585754
7u2d	4.69093	4.69752	4.8005	4.7355	4.85875	4.8185	4.84846	4.86241	4.80719	4.81238	4.8198	4.78413	4.84793	4.78819	4.86871	4.83162	4.84688	4.78463	4.9007	4.86818	4.8242	4.86089	4.8485	4.81364	4.91075	4.87902	4.79358	4.59876	4.70501	4.79448	4.73895	4.63359	4.8868	4.89329	4.91971	4.92167	4.94762	4.83336	5.01283	4.90612	4.92017	4.9526	4.91812	4.98106	4.85753	4.89513	4.93899	4.90499	4.92915
7kpj	0.282984	0.282434	0.298099	0.302693	0.308653	0.289031	0.291696	0.304935	0.279559	0.291454	0.300463	0.290021	0.289023	0.292857	0.301203	0.292953	0.307434	0.32195	0.307391	0.292584	0.296093	0.278691	0.298345	0.279588	0.300343	0.29631	0.281874	0.304219	0.307186	0.29316	0.270548	0.291253	0.302036	0.297407	0.292438	0.304918	0.313152	0.291679	0.290545	0.300831	0.301594	0.289495	0.295639	0.310683	0.308261	0.288641	0.301609	0.310989	0.292078
7s5q	2.89681	2.80563	2.82793	2.72962	2.69079	2.89074	2.45529	2.93901	2.77792	2.83561	3.20491	2.63054	2.81036	2.84663	2.68754	2.59847	2.75907	2.70263	2.68914	2.73983	2.69571	2.72784	2.85099	2.98404	2.99656	2.77883	2.33954	2.96181	2.73343	2.79175	1.77727	2.72442	2.74621	3.02263	2.97157	2.93823	3.10072	2.91926	3.11856	2.78311	2.91211	2.84575	3.04721	2.99524	3.04293	2.93848	3.11315	2.76799	3.0586
7mzg	2.38318	2.39361	0.917696	1.11654	1.17699	0.973832	0.746718	0.972411	2.38013	2.39505	1.00103	0.812009	2.38335	0.9968	0.654339	1.09257	2.39415	1.72246	1.07172	0.973297	1.05028	2.38805	0.804078	0.98015	2.38777	2.38577	0.695506	0.904814	2.38334	1.00073	0.968838	2.37602	1.14475	0.840937	0.857341	0.859213	1.00687	0.803292	0.86946	0.955626	0.923838	0.957571	0.870989	0.875253	0.959145	0.991832	1.11203	0.85877	0.91359
7zf6	3.56676	3.73155	3.64127	3.49183	3.40832	3.37855	3.8086	3.75952	3.88506	3.57649	3.35044	3.46358	3.76023	4.18159	4.01306	3.41446	4.08145	4.02851	3.50894	3.56088	3.50741	3.513	3.3571	3.57292	3.82702	3.3185	3.89662	3.33393	3.59034	3.73237	3.5948	3.15514	4.03776	3.77726	3.94069	3.70011	4.05927	3.88587	3.87838	3.79102	3.83255	3.79383	3.94053	3.71465	3.99317	3.8616	3.85079	3.79037	3.93191
7mzh	0.330591	0.320733	0.329777	0.327422	0.33643	0.328745	0.33437	0.319721	0.334851	0.35335	0.326396	0.337391	0.334442	0.338234	0.358873	0.365635	0.317704	0.34733	0.331588	0.331691	0.321583	0.309431	0.341271	0.336705	0.330507	0.323396	0.33041	0.333172	0.324202	0.329753	0.352702	0.338444	0.510011	0.492644	0.493553	0.513253	0.532732	0.519571	0.520048	0.515087	0.486654	0.426406	0.497743	0.51381	0.508127	0.384452	0.477374	0.483934	0.502348
7np1	5.18781	5.17176	5.18745	5.16626	5.15214	5.17395	5.20286	5.20747	5.193	5.19002	5.18668	5.16762	5.18862	5.16407	5.15656	5.18074	5.20107	5.1694	5.19156	5.16954	5.19474	5.17349	5.17177	5.18375	5.19443	5.17343	5.18819	5.19525	5.15518	5.18255	5.1813	5.19347	5.2371	5.21866	5.21595	5.20633	5.23625	5.24021	5.21899	5.23081	5.23891	5.22503	5.22953	5.23514	5.25838	5.20739	5.22959	5.22256	5.23774
7rxj	0.57593	0.434936	1.44956	0.715748	0.589661	1.14408	0.969843	0.470633	0.503265	0.517729	1.38752	0.88085	1.22904	1.85865	0.609753	0.908447	0.454365	0.501181	2.09764	0.691207	0.468501	0.53989	1.15719	1.9923	2.02272	1.00113	1.87897	0.476012	1.93939	1.53703	1.80606	1.89633	0.90234	0.990208	1.8151	1.83775	1.4419	1.487	1.60696	1.88044	1.38868	1.8354	1.91143	1.92988	1.77438	2.63118	1.79197	2.94908	1.74641
7s0x	1.43714	1.66607	1.40229	1.44338	1.65285	1.21289	1.49306	1.20328	1.55355	1.46248	1.59426	1.32903	1.64128	1.30194	1.51543	1.3995	1.27515	1.76812	1.43847	1.60573	1.51776	1.42955	1.87552	1.30823	1.6396	1.58125	1.66321	1.79752	1.61451	1.8262	1.58354	1.67186	1.37176	1.55578	1.50289	1.47356	1.44669	1.76204	1.43048	1.34521	1.44592	1.35029	1.27789	1.4568	1.48826	1.32871	1.39435	1.38434	1.096
7daa	0.361274	0.348326	0.337859	0.35912	0.346755	0.39519	0.337384	0.329451	0.357319	0.354343	0.346043	0.37671	0.36281	0.341364	0.358626	0.382058	0.34763	0.386932	0.335918	0.35512	0.354902	0.356594	0.381688	0.335447	0.365983	0.319386	0.351416	0.33291	0.374886	0.358138	0.350202	0.369187	0.400895	0.339975	0.340693	0.368519	0.319892	0.361604	0.301586	0.477275	0.541037	0.271212	0.293214	0.366165	0.340381	0.38097	0.32844	0.386977	0.335929
7l79	2.44301	3.56692	1.03797	1.27525	2.39816	3.58073	3.5621	2.44738	3.59028	2.49611	3.55091	3.5503	3.58401	3.59613	3.59251	2.45915	2.45354	2.54787	2.46064	3.565	3.59634	2.45805	3.53696	3.58118	3.5558	3.55846	3.59301	3.51088	3.53262	3.60305	3.55416	3.56682	3.65276	3.69389	3.6729	3.62355	3.64256	2.32779	3.67658	3.64488	2.33595	3.57904	3.63726	3.66841	3.63668	3.64045	3.63579	3.59734	2.34779
7rah	0.864999	0.819023	0.858841	0.855264	0.912978	0.888489	0.9822	0.758189	0.81152	0.80674	0.832657	0.830802	0.777106	0.786126	0.907196	0.827975	0.790052	0.816798	0.835421	0.830421	0.818935	0.833904	0.837141	0.823519	0.829323	0.819087	0.780568	0.843937	0.871727	0.828009	0.869157	0.780073	0.67456	0.620348	0.623033	0.634133	0.580689	0.617135	0.606056	0.674695	0.625743	0.565322	0.562765	0.615061	0.6411	0.722133	0.654121	0.600448	0.619122
7rt9	1.15377	1.45143	1.5575	1.54203	1.46146	1.5202	1.13376	1.46066	1.42858	1.51095	1.45844	1.51537	1.53716	1.51892	1.46179	1.47546	1.494	1.14742	1.52955	1.49187	1.12451	1.55206	1.5589	1.45693	1.50944	1.52361	1.49741	1.46255	1.54403	1.46718	1.4771	1.44326	1.40891	1.4322	1.42532	1.45205	1.17757	1.42648	1.40271	1.44439	1.39676	1.41495	1.41368	1.43293	1.41636	1.43301	1.42675	1.45406	1.44122
7stz	0.399568	0.398914	0.410107	0.398048	0.408047	0.396627	0.417011	0.40972	0.398364	0.413144	0.400133	0.41982	0.42425	0.416628	0.401347	0.411034	0.388021	0.392379	0.405673	0.395483	0.388808	0.406555	0.404981	0.417145	0.405262	0.404681	0.402872	0.399947	0.40209	0.402369	0.416987	0.403779	0.46612	0.454648	0.455797	0.459712	0.44742	0.465673	0.460107	0.455382	0.45542	0.473257	0.474693	0.446519	0.460435	0.469935	0.465922	0.454433	0.473355
7rqp	6.01606	5.88688	5.94888	5.92166	5.84425	5.89337	5.97022	5.96835	5.93076	5.88107	5.92069	5.90274	5.91547	5.95129	5.97293	6.01369	5.89934	5.89324	5.96627	5.98625	5.87819	5.95489	5.85371	5.96239	5.94732	5.97016	5.95701	5.94158	5.99785	5.88042	5.93142	5.82148	6.39483	6.38032	6.40863	6.39316	6.35762	6.28393	6.38477	6.39826	6.33165	6.26149	6.38839	6.22872	6.32506	6.458	6.3311	6.33282	6.35938
7mlh	2.66388	2.65833	2.60572	2.44682	2.37882	2.67848	2.66809	2.72561	2.67785	2.53435	2.5947	2.75838	2.59176	2.71945	2.61103	2.5868	2.61429	2.84809	2.61079	2.68367	2.45707	2.65108	2.6361	2.41398	2.75773	2.65165	2.62609	2.64456	2.62202	2.66348	2.6348	2.60225	2.75609	2.38259	2.58333	2.60481	4.39396	2.67798	2.28567	2.50477	2.5624	2.29683	2.51752	2.52898	2.61388	2.56383	2.70393	2.39288	2.50558
6xsw	0.661098	0.648234	1.0263	0.683864	0.684619	0.613074	0.664396	0.908751	0.677067	1.04112	0.64564	0.643591	0.644334	0.651986	1.04817	0.749289	0.893694	0.665919	0.5892	1.0218	0.861915	0.600286	0.613464	0.652162	0.660113	0.95527	0.802622	0.92657	0.667811	0.887597	1.12173	0.877302	0.588659	0.606085	0.585024	0.564982	0.5772	0.810409	0.603173	0.590266	0.602014	0.612582	0.654029	0.557711	0.620416	0.615628	0.615051	0.581006	0.575252
7s8g	0.945853	1.00292	0.931933	0.968878	0.991897	0.898515	1.00385	0.943149	0.900706	0.975505	0.915741	1.00635	0.797523	0.944491	0.914434	0.964329	0.967718	0.946803	0.981546	0.97368	0.967305	0.950775	0.978885	0.827914	0.770585	0.952499	0.968632	0.959528	0.954161	0.979684	0.964132	0.97691	0.721506	0.714657	0.724755	0.899933	0.871358	0.88365	0.730544	0.77725	0.739056	0.873514	0.811786	0.915428	0.882697	0.876936	0.882078	0.749476	0.758542
7n8q	2.66797	3.57501	3.6381	2.39977	3.66185	2.5198	3.62504	2.69367	2.08899	3.61845	2.56912	3.67433	3.65249	2.54601	3.67189	2.3982	3.60448	2.7744	3.63279	3.64914	1.56331	3.58695	2.31011	3.65785	3.64542	2.91378	3.68069	3.62228	2.52492	3.64392	3.6872	3.63133	2.82494	2.53057	2.65209	2.48881	2.73734	2.82126	2.62662	2.66011	2.49224	2.71355	2.73456	2.84209	2.74951	2.92244	2.52249	2.84942	2.63974
7lf7	2.47745	2.44463	2.41705	2.38825	2.43783	2.44222	2.26661	2.37728	2.37495	2.44903	2.41128	2.42099	2.42823	2.37884	2.47413	2.47453	2.42329	2.4032	2.42667	2.47063	2.28511	2.28569	2.36588	2.45927	2.28126	2.42798	2.44784	2.42794	2.28904	2.44773	2.41715	1.98157	2.57236	2.56377	2.58244	2.62081	2.58751	2.08446	2.54155	2.65569	2.56706	2.6203	2.59062	2.67873	2.60431	2.64134	2.53334	2.5902	2.58444
7jkm	4.2589	4.6268	3.65716	3.68751	3.65802	3.67764	3.63486	3.61734	3.82376	5.21146	3.8002	3.67975	4.78507	4.47091	3.61151	3.88444	3.63721	4.83423	3.78927	4.53193	4.28716	3.61678	4.52976	3.88151	4.41926	4.64452	3.87425	4.42458	3.90323	3.99351	3.50557	3.74946	3.98435	4.55828	3.6464	4.47329	4.28674	3.64794	4.52561	4.16669	4.73483	3.78803	4.33063	4.36327	4.41431	4.36427	4.9081	3.76512	4.10284
7qu1	1.62207	1.48111	1.29344	1.43313	1.27552	1.45537	1.66941	1.42402	1.55736	1.33369	1.5868	1.358	1.64683	1.55439	1.52964	1.55183	1.42686	1.45026	1.68208	1.45623	1.62509	1.423	1.65814	1.8034	1.34704	1.51875	1.68175	1.69316	1.64225	1.26755	1.78729	1.48132	1.22224	1.27997	1.21186	1.22808	1.19119	1.16704	1.23169	1.29463	1.19717	1.28529	1.20586	1.18311	1.21024	1.24695	1.19091	1.2081	1.19014
8d36	4.87693	8.66322	8.54876	8.74557	8.75175	9.5415	8.47663	8.48855	8.63047	8.66182	8.47248	8.47287	8.51145	8.51456	5.84089	8.49377	8.45038	8.46994	8.60515	8.54109	8.72696	8.71021	8.46279	8.70755	5.80247	8.56024	8.46176	8.71354	8.53947	4.54215	8.47391	8.6189	8.0428	8.08755	8.48428	7.97036	8.35296	8.40267	8.28846	8.13668	8.19096	8.65904	8.03039	8.06694	8.27553	8.03179	8.31832	8.83724	8.29826
7mzf	0.594536	0.622102	0.767576	0.625311	0.623182	0.621916	0.750931	0.754937	0.619447	0.595631	0.620287	0.753226	0.565207	0.628765	0.63485	0.621592	0.614186	0.612409	0.638729	0.638328	0.609506	0.645217	0.74838	0.773632	0.653052	0.614372	0.623227	0.648119	0.637466	0.635327	0.62619	0.634279	0.603934	0.588804	0.593895	0.605746	0.606056	0.610284	0.599487	0.58561	0.591735	0.584258	0.586868	0.605586	0.604129	0.5983	0.585332	0.593926	0.58592
7vsw	1.89019	1.92801	1.90113	1.87524	1.91984	1.91511	1.93628	1.91365	1.91631	1.88435	1.89215	1.93666	1.91533	1.92695	1.89062	1.91303	1.89359	1.91196	1.91798	1.91386	1.9098	1.92175	1.92102	1.89771	1.88445	1.90872	1.91866	1.90724	1.91048	1.9036	1.91308	1.9084	1.90286	1.8839	1.89658	1.87871	1.88867	1.89295	1.88988	1.88366	1.89867	1.86036	1.89698	1.90902	1.8889	1.907	1.91115	1.89328	1.8885
7dk2	9.29885	9.2584	9.27029	9.24933	9.32529	9.32751	9.32751	9.23903	9.25531	9.30297	9.32191	9.27836	9.26632	9.31399	9.3097	9.26543	9.32156	9.30433	9.31191	9.30312	9.30096	9.29842	9.2965	9.29587	9.30418	9.28386	9.27695	9.26421	9.29709	9.27587	9.30813	9.24408	9.16933	9.19094	9.17677	9.20398	9.10927	9.19127	9.18197	9.19478	9.18867	9.19953	9.36452	9.19897	9.35332	9.23139	9.26	9.20877	9.17188
7fjs	2.28361	2.27653	2.28706	2.30266	2.2732	2.29309	2.30631	2.2714	2.27404	2.27805	2.28727	2.27251	2.27193	2.28152	2.29485	2.28247	2.28323	2.27888	2.28919	2.28699	2.28317	2.2833	2.27057	2.28577	2.29534	2.27291	2.27287	2.28629	2.28736	2.26806	2.27355	2.29647	2.31363	2.29664	2.31082	2.3298	2.30773	2.32695	2.32076	2.31999	2.32031	2.30582	2.31241	2.32007	2.32411	2.31901	2.32756	2.32445	2.33015
7seg	1.43907	1.45652	1.46738	1.49143	1.44558	1.46667	1.44747	1.4797	1.46048	1.47713	1.41473	1.44681	1.47651	1.49973	1.45506	1.43684	1.46116	1.50274	1.44599	1.48515	1.47963	1.47492	1.54352	1.48944	1.49236	1.45212	1.46831	1.4778	1.58682	1.4542	1.54999	1.44319	1.43115	1.47391	1.49511	1.42207	1.50004	1.46671	1.42878	1.41349	1.39834	1.47282	1.47994	1.43115	1.48341	1.45303	1.40934	1.41412	1.47489
7fgj	2.45544	0.855476	1.02062	0.967259	1.0055	0.866847	0.85572	0.926428	0.96538	0.967842	0.875823	0.99521	0.819211	1.01975	0.965284	0.966153	0.998392	0.96833	0.941096	0.845393	0.810619	2.3966	0.91079	0.930304	1.01456	1.0295	0.839558	0.837424	0.986422	0.983177	0.85269	0.960111	0.803199	0.776155	0.803643	0.789184	0.812001	0.884234	0.78732	0.803984	0.800773	0.792391	0.829658	0.770696	0.794631	0.806598	0.795215	0.791508	0.789718
7rxi	2.54492	2.5639	2.59185	2.51677	2.56285	2.63793	2.61954	2.56567	2.60424	2.58645	2.57712	2.55102	2.54487	2.50796	2.56011	2.61099	2.55828	2.58274	2.58645	2.54585	2.56704	2.5251	2.56524	2.55865	2.59442	2.55417	2.42641	2.56551	2.55516	2.59388	2.55377	2.6077	2.49645	2.5534	2.44791	2.49903	2.57066	2.5781	2.59609	2.4773	2.44124	2.658	2.48661	2.40301	2.56521	2.42521	2.49346	2.41874	2.50073
7kql	2.12247	2.18256	2.10921	2.17873	2.15806	2.20359	2.12004	2.2011	2.1501	2.1344	2.13104	2.09958	2.12682	2.11737	2.08843	2.13503	2.13696	2.1277	2.20923	2.21104	2.13556	1.98129	2.15191	2.17657	2.21022	2.1904	2.17591	2.13953	2.18537	2.18772	2.21966	2.16501	1.917	1.69276	1.95421	1.45071	1.66125	2.17239	1.92934	1.49092	1.48219	1.45295	1.3573	1.80535	1.74986	3.08353	1.51063	1.75089	1.24068
7s8h	5.44669	3.91112	5.06987	3.0346	5.40019	4.86782	5.54779	4.89654	5.46459	4.93582	3.0237	5.14351	5.26721	5.31201	5.18362	4.95121	3.67369	4.66903	5.46073	5.31391	5.25842	5.15417	5.16687	5.40606	5.11947	4.83464	5.35723	5.20491	5.34868	5.16917	3.21947	4.88876	5.28198	5.09814	4.92933	5.09308	5.17597	5.34138	4.98997	5.53013	5.41897	5.42645	5.62346	5.35691	5.11537	5.63342	5.31619	5.5625	5.08813
7a3u	3.47047	8.49413	8.34025	3.24612	8.4659	8.48994	8.37133	8.44569	8.51134	3.96651	4.41354	7.99219	3.98259	8.49284	3.77067	3.55141	8.60351	8.65457	8.56972	8.65125	8.47581	7.92461	7.57781	3.49738	8.21096	8.53783	8.40127	8.57835	4.13916	8.45403	8.49763	4.07628	4.84523	7.66464	6.50592	6.15437	5.93698	7.06855	6.89048	8.06337	7.74905	6.54376	5.92743	7.37711	8.19047	4.36048	5.27304	5.29027	5.85238
7v5n	3.39216	3.48487	3.31729	3.34899	3.46613	3.33714	3.48901	3.40147	3.37834	3.43364	3.40329	3.39116	3.45139	3.39963	3.42843	3.32788	3.41153	3.26108	3.40213	3.39056	3.41623	3.41105	3.37479	3.4488	3.40601	3.3928	3.38002	3.41933	3.37909	3.32185	3.40453	3.37141	3.00493	3.25261	3.13078	3.22107	3.23779	3.18299	3.16705	3.23221	3.14782	3.16548	3.20315	3.25394	3.15133	3.23211	3.20065	3.24694	3.28075
7arn	0.779602	0.775018	0.775676	0.83257	0.768965	0.739641	0.799501	0.738054	0.767102	0.767495	0.774035	0.777636	0.775641	0.772613	0.76311	0.747789	0.744601	0.761302	0.78541	0.753908	0.757888	0.830839	0.757251	0.777687	0.760463	0.777791	0.773396	0.746765	0.767702	0.789985	0.751261	0.774364	0.802702	0.795624	0.758052	0.790187	0.806067	0.778467	0.799935	0.777315	0.805336	0.783747	0.772719	0.789607	0.730806	0.788069	0.753595	0.767037	0.744228
7s4g	0.866015	0.854842	0.830259	0.849359	0.847534	0.855415	0.860436	0.844377	0.823118	0.846172	0.864039	0.859938	0.841793	0.858546	0.8332	0.864217	0.847307	0.836596	0.864124	0.86516	0.869322	0.860134	0.86194	0.870021	0.83506	0.836594	0.856182	0.840461	0.853039	0.866148	0.837748	0.856886	0.762012	0.779706	0.778064	0.777839	0.776489	0.767948	0.775447	0.783214	0.77834	0.767446	0.758319	0.781141	0.752907	0.792412	0.774383	0.778287	0.773913
7mzk	0.688774	0.677989	0.673333	0.680487	0.735005	0.677908	0.666851	0.648564	0.692222	0.671427	0.684263	0.700065	0.676262	0.673868	0.67751	0.691046	0.641181	0.661143	0.72101	0.66896	0.674239	0.67745	0.690986	0.650289	0.689976	0.679498	0.681185	0.675418	0.673292	0.68769	0.690424	0.660804	0.709332	0.699348	0.722942	0.714055	0.750404	0.718432	0.750456	0.714514	0.681311	0.716902	0.728362	0.71177	0.728893	0.710708	0.704508	0.73747	0.712117
7s11	5.10892	5.05708	5.12081	4.9344	5.16242	5.1113	4.80561	5.09629	5.13972	4.98093	5.06803	4.80468	4.5776	5.05452	4.64971	4.99997	5.15058	5.01492	5.03177	5.06416	4.81401	5.08268	5.12989	5.10511	5.09455	4.92033	5.10011	5.05993	5.05897	5.12346	5.05881	3.83379	5.00821	4.77562	4.76868	4.93899	4.99803	5.04475	4.72235	4.97549	5.0694	5.01931	4.91625	4.94865	4.86453	5.00492	4.8941	4.91837	4.84525
7e5o	2.53345	2.46754	2.52233	2.48519	1.20418	2.498	2.43686	2.50435	1.07325	2.53542	2.48626	0.6769	1.69601	1.18175	0.910513	2.51395	1.21979	1.22944	2.47104	1.38076	2.47962	1.29026	0.837829	2.44028	0.866064	2.45952	0.864186	1.22584	2.45914	2.45269	0.955169	0.963511	0.976778	0.887772	1.15975	2.58865	0.968292	2.60041	2.61776	2.5901	2.62326	2.53202	0.895353	0.895232	2.55957	2.59972	0.983065	1.15209	2.6439
7u0a	6.90647	7.00695	6.63005	7.00411	5.98852	6.95744	5.79902	5.79302	5.34318	6.93787	6.8671	6.97117	5.49784	6.86372	6.93642	6.75844	6.93543	6.90317	7.01713	6.68176	6.91834	7.08452	7.0235	5.62855	7.02913	5.92719	6.84732	6.54433	7.00932	6.87785	5.55827	5.82326	7.09364	7.23178	6.26812	7.23396	7.08444	7.0736	7.08353	7.0953	7.17035	7.11573	6.13551	6.204	7.10191	6.31222	7.05987	6.98525	6.4845
8dcc	2.96346	2.94269	3.63445	3.32392	3.72243	3.58023	3.36075	3.53315	3.08638	3.65276	2.73784	3.85212	3.47431	3.61412	2.86954	2.64441	3.23055	2.67477	3.4387	3.04106	2.86738	3.47341	3.51311	2.92105	2.93213	3.68372	3.51983	2.97324	3.55839	2.9454	2.93497	3.82815	3.8914	3.50207	3.83898	3.67363	3.65967	3.96147	4.22009	3.76186	3.86557	3.9046	4.22963	4.02534	3.53406	3.53459	4.06638	4.13651	3.9148
7u0b	3.69047	4.12188	3.64901	2.33708	4.33756	6.56908	4.05758	4.22501	4.20937	4.19955	4.11763	3.93366	4.06867	2.56741	4.31911	4.06572	4.03481	2.28243	3.79459	3.788	3.99233	3.94776	7.16333	3.37707	3.97921	3.68924	4.28082	4.17392	2.87499	3.22598	4.03714	3.58038	4.12493	3.9379	4.02386	3.12924	2.67611	3.94648	3.93039	4.16303	4.00595	3.02595	4.07217	4.0007	3.59427	3.22386	2.78327	3.0411	4.24279
7n3c	6.5916	7.10086	6.73025	6.89131	7.57694	7.18105	7.21108	7.27898	7.00877	6.97269	6.83276	7.57999	6.68118	7.21238	6.95056	7.00771	7.28836	7.32975	6.89658	7.05358	7.53971	7.06905	7.06323	7.08041	6.85135	6.91781	7.32062	7.54268	6.9428	7.34125	7.01226	7.00383	6.94812	7.0664	7.1068	6.23263	6.90544	6.85492	6.87017	6.78197	7.11583	6.94129	6.77808	7.08756	6.26788	6.93845	6.71757	6.98812	7.19653
7wkx	0.871006	0.860476	0.857662	0.862783	0.860527	0.86328	0.855207	0.864221	0.852787	0.864455	0.877047	0.724632	0.865385	0.861614	0.866101	0.856399	0.851366	0.864078	0.870537	0.85648	0.86217	0.864007	0.850025	0.865966	0.850778	0.757157	0.859107	0.875306	0.879767	0.868116	0.861632	0.854828	0.682783	0.868043	0.69676	0.703305	0.698269	0.690905	0.692971	0.673283	0.683581	0.693567	0.677587	0.728096	0.712736	0.687115	0.697619	0.705682	0.693552
7o4y	1.68646	1.7495	1.68388	1.75651	1.62287	1.78742	1.76762	1.77216	1.70936	1.75699	1.76823	1.73309	1.75489	1.77992	1.76004	1.65094	1.74451	1.72235	1.64923	1.72353	1.75398	1.68934	1.73867	1.69389	1.74253	1.68121	1.68761	1.73549	1.67853	1.73495	1.70885	1.65649	1.56954	1.6112	1.65437	1.649	1.65813	1.65512	1.6845	1.6572	1.64583	1.62191	1.63356	1.64394	1.65938	1.63648	1.63111	1.61523	1.61947
7kba	3.11005	3.7429	3.83949	2.89453	2.95253	4.02886	2.18584	4.3576	4.46855	3.77096	4.07857	4.27632	2.97593	3.99043	4.18084	2.81315	2.94444	4.16546	2.54929	3.92717	2.82237	3.33304	3.69805	3.32712	2.97879	4.16125	3.92127	4.05635	4.04905	3.44631	4.02214	4.02331	3.42006	3.54474	3.64969	3.1126	2.98466	3.74112	3.8731	3.0216	4.28533	3.94088	3.20176	3.92399	2.69552	2.93322	3.99777	3.94184	3.94623
7kf0	1.8472	1.87088	1.84069	1.88339	1.84225	1.86938	1.95227	1.92262	1.87305	1.90847	1.64449	1.88822	1.86624	1.89611	1.91218	1.95205	1.9525	1.86068	1.83395	1.92234	1.86616	1.89058	1.82623	1.86122	1.9331	1.88052	1.93204	1.9159	1.8595	1.92683	1.90158	1.86029	1.84516	1.81737	1.84702	1.79716	1.82501	1.79226	1.79508	1.85405	1.82273	1.79842	1.85566	1.80772	1.80725	1.82377	1.82137	1.78868	1.7597
7bbg	3.43095	3.40841	3.39547	3.45589	3.44919	3.38906	3.55558	3.53857	3.43384	3.44236	3.40086	3.35404	3.40298	3.41163	3.58653	3.54662	3.44443	3.51701	3.53895	3.44261	3.53446	3.37268	3.45548	3.43759	3.39593	3.41689	3.65416	3.40731	3.41471	3.57543	3.50152	3.52372	3.45986	3.47925	3.4855	3.32546	3.43118	3.39018	3.48267	3.13668	3.48885	3.48731	3.44194	3.42582	3.4707	3.44071	3.479	3.27567	3.51876
7cj2	3.13628	3.14658	1.84032	1.85688	3.10503	3.18953	3.21975	3.19337	3.03895	3.01747	3.19644	3.19652	3.0162	3.18345	3.01665	3.08704	1.76178	3.17975	1.79756	3.14897	1.85373	3.05967	3.24132	2.063	3.16795	3.1865	1.72049	3.00082	3.00433	3.13153	3.21005	1.93845	3.03817	3.29286	3.11491	3.14116	3.14503	3.13235	1.71427	3.16368	1.95913	3.14106	1.67387	1.62914	1.63436	3.15388	1.68785	2.95299	1.67759
7o2z	3.8982	2.40552	2.45277	2.71969	2.57998	2.45669	2.37362	2.38612	2.49677	2.43912	2.74271	2.45142	2.46441	2.44555	2.42354	2.9655	2.43794	2.44113	2.46985	2.51261	2.51585	2.44403	2.47595	2.38677	2.76033	2.43325	2.43516	2.46728	2.99823	2.45378	2.44756	2.75336	2.90623	2.35891	2.39262	2.38241	2.40429	3.9296	2.42815	3.95778	2.48611	2.40522	2.38352	2.40556	3.99648	3.96781	3.96463	2.40324	2.42095
6xp6	1.30958	1.34366	1.31565	1.37179	1.31402	1.33957	1.29321	1.34679	1.27492	1.38001	1.32075	1.3927	1.32036	1.32398	1.31358	1.3445	1.33925	1.36946	1.35227	1.33739	1.3985	1.36776	1.31023	1.35092	1.32271	1.35631	1.35897	1.37014	1.33856	1.36216	1.35183	1.32482	1.37836	1.27224	1.29487	1.29011	1.27611	1.35292	1.31622	1.31462	1.33295	1.36458	1.35194	1.26985	1.35309	1.35895	1.32259	1.36081	1.34736
8d6z	2.54827	3.08043	2.43226	2.46575	2.27557	2.52023	2.38954	2.48169	2.40212	2.56989	2.37209	2.34838	2.75676	3.33023	2.46713	2.26767	2.641	2.31599	2.24678	2.21077	2.25799	2.30035	2.3633	2.31957	2.35927	2.33713	2.356	2.32303	2.53139	2.27355	2.67243	2.76426	2.58046	2.68968	2.52951	2.60113	2.51334	2.80875	2.64948	2.71738	2.48775	2.59612	2.21184	2.57424	2.59982	2.73219	2.35096	2.82069	2.45176
7f7e	1.79698	1.8542	1.73063	1.60989	1.74976	4.57647	1.4914	1.7082	2.00196	1.83068	1.76128	4.53728	1.81051	4.64543	4.60929	2.53987	1.94795	4.68009	1.85437	1.66041	4.60318	4.68385	1.74942	1.4864	1.74445	1.57387	1.76548	1.79109	1.59184	3.90757	1.82023	1.76642	4.25905	1.66303	1.77374	1.62625	1.7197	1.76141	2.01354	1.62859	1.58023	1.60752	1.64712	1.92443	1.57486	1.54399	1.66026	1.78395	1.84247
7su0	2.15071	2.12565	2.12543	2.11785	2.10109	2.14538	2.08394	2.1159	2.08493	2.13313	2.15079	2.14668	2.11497	2.12646	2.0657	2.12205	2.13142	2.09883	2.11758	2.12511	2.10313	2.062	2.07433	2.14695	2.11745	2.12762	2.15207	2.11424	2.11243	2.08168	2.08336	2.15055	2.02944	2.11739	2.12848	2.01958	2.1144	2.16762	2.0584	2.07937	2.05795	2.03427	2.14491	2.01634	2.13382	2.04102	2.13459	2.00516	2.09552
7l7e	3.25224	3.02469	3.58759	3.03314	2.96456	3.47947	3.20283	2.77776	3.48708	2.60517	2.46631	2.71856	3.00833	2.39522	2.48447	3.07363	3.03494	2.89113	3.16089	2.54576	2.67466	3.33281	2.7332	2.83047	2.84077	2.86538	2.64933	3.03674	2.67758	2.86121	2.91096	2.91952	2.88221	2.71821	2.52392	2.52409	2.60665	2.58165	2.56512	2.7031	2.71077	2.65955	2.62874	2.82077	2.74496	2.67982	2.57941	2.54978	2.92407
7lfa	1.83467	1.80129	1.81732	1.83426	1.82111	0.73695	1.82042	1.819	1.82582	1.80796	1.82352	1.79485	1.82176	1.80855	1.79904	1.831	1.81146	1.77944	1.82684	1.81094	1.83343	1.82765	1.83921	1.82375	1.81305	1.84329	1.8124	1.81762	1.81483	1.81869	1.8132	1.79678	1.82301	1.83345	1.81972	1.83464	1.81204	1.81965	1.83451	1.82169	1.83274	1.82203	1.82764	1.8441	1.83195	1.83451	1.82616	1.81802	1.82482
7t7b	2.62666	1.32441	1.43397	4.43434	3.60772	1.81902	3.62354	1.72712	1.87876	1.88596	1.33324	1.98372	1.35394	1.53044	1.35962	1.40032	3.61798	1.51406	3.26952	4.44741	1.30599	1.73729	2.22285	1.71944	1.9386	4.4487	4.14782	4.48542	1.68116	4.30223	1.46166	4.55915	1.94948	3.96105	2.03104	1.29111	1.47419	1.62642	1.39914	1.7073	1.40184	1.8314	1.34826	1.35721	2.06038	2.11883	1.55544	2.33475	1.64385
7n08	2.04986	1.98459	1.94158	2.04207	1.98411	1.91543	1.90909	2.01399	1.92395	1.93321	1.94201	1.87197	2.11771	1.93207	2.01601	2.02231	1.90827	2.03321	2.0177	1.89736	2.02321	1.97694	1.9174	1.89809	2.01159	1.94428	1.9813	1.97181	2.01609	1.93669	1.95846	1.93387	2.42347	2.217	2.21381	2.34772	2.2142	2.3011	2.41895	2.29977	2.31904	2.31338	2.36235	2.157	2.2003	2.27876	2.25485	2.43264	2.31155
7wph	1.83755	2.07332	2.20538	1.96126	1.97711	2.04356	1.75835	2.20595	2.05594	1.77029	1.97468	2.05826	1.96654	1.91465	1.96422	1.80162	1.99401	2.03805	1.80111	1.94458	1.76355	1.96143	1.77228	1.9979	2.05085	2.09993	1.98103	1.78029	1.84647	1.84264	2.07495	2.05315	2.20742	1.81249	2.09974	2.04275	2.13351	2.17559	1.55297	2.11947	2.19734	2.03461	2.11361	1.74889	2.06747	1.92058	1.71816	2.08769	2.07217
7s13	1.311	1.21897	1.30557	1.27765	1.27192	1.11674	1.4299	1.24924	1.28533	1.25596	1.49411	1.33282	1.19079	0.733425	1.27398	1.27602	1.25401	1.40146	1.28128	1.28125	1.43464	1.2344	1.34045	1.25714	1.3079	1.38555	1.36247	1.27527	1.27845	1.29337	1.26502	1.26106	1.41663	1.40622	1.42788	1.42304	1.43364	1.42005	1.41511	1.41574	1.4195	1.40457	1.4434	1.43334	1.4231	1.42429	1.41498	1.41851	1.41714
7sn1	1.57349	1.58798	1.33847	1.58194	1.53043	1.62322	1.55774	1.53843	1.53229	1.51489	1.58934	1.48824	1.59943	1.61841	1.54809	1.60137	1.58983	1.60765	1.56961	1.53396	1.56103	1.59715	1.38083	1.59062	1.33446	1.5602	1.37756	1.55348	1.58142	1.56464	1.54725	1.56353	1.5594	1.37508	1.36866	1.50557	1.58741	1.31106	0.793073	0.679548	0.740997	1.41495	1.5932	1.39635	1.40082	0.69117	1.37406	1.53878	1.56563
7rm3	0.698602	0.707961	0.697399	0.689799	0.676369	0.671408	0.700806	0.673741	0.662094	0.696586	0.693592	0.678274	0.708915	0.69388	0.655361	0.662319	0.672053	0.680238	0.695263	0.658784	0.667886	0.677388	0.681411	0.68302	0.710239	0.691095	0.68456	0.692839	0.672002	0.687357	0.672711	0.66674	0.685226	0.671997	0.70208	0.663436	0.699813	0.67482	0.670654	0.687933	0.654828	0.667155	0.655846	0.66967	0.693186	0.660852	0.657816	0.673621	0.686138
7s3m	3.07863	2.68286	2.72803	2.48378	3.90833	2.62016	4.63838	5.38234	2.5026	5.26958	3.34889	5.35573	2.91465	2.91909	3.38138	2.89969	2.88798	5.26999	5.29971	2.59921	4.26927	4.32606	5.23054	5.28009	5.40074	2.82954	5.30278	2.33271	2.65671	4.78641	5.35021	4.29993	5.31563	5.16322	2.86301	5.17953	5.18727	2.98187	4.94821	5.30756	5.24202	2.58681	5.00593	4.58061	5.17705	5.15414	2.76635	5.2938	5.18968
7ps0	1.12736	1.07948	1.15092	0.98171	1.11059	1.14081	1.08343	1.16231	1.18572	0.947426	1.15592	1.16156	0.979578	1.32499	0.948798	0.860504	1.2113	1.13244	1.33429	1.40141	1.00731	0.934797	1.36145	1.05958	0.850472	1.18928	1.37093	1.14714	1.18229	0.914675	1.19967	1.34472	0.64138	0.636237	1.25856	0.694344	0.719489	1.23379	0.721726	1.00301	0.601278	1.01092	1.08654	0.773425	0.950602	0.966976	0.917136	0.990274	1.24415
7n6p	6.06061	6.02761	6.20662	5.9468	5.82433	6.20194	6.24331	6.02459	5.87524	5.78999	6.05662	6.21571	6.05283	6.11658	6.07281	5.87437	5.99593	5.86	6.00567	5.8051	5.9457	6.17096	5.66797	6.0325	5.9849	6.1278	5.9064	6.13006	6.21446	6.13875	6.16022	5.79664	6.29824	6.23707	6.3512	5.57016	6.05295	6.36229	6.02772	6.01642	6.0559	6.14557	6.36923	6.2904	6.00461	6.23096	6.41444	6.45519	6.2435
7mrz	0.626119	0.605608	0.677611	0.670419	0.618269	0.625689	0.654497	0.660973	0.619612	0.614345	0.592977	0.605594	0.59292	0.631807	0.660473	0.671746	0.606116	0.645187	0.625267	0.589548	0.589148	0.707775	0.646452	0.611427	0.667849	0.586729	0.683247	0.607412	0.615088	0.649079	0.604392	0.639729	0.553688	0.511948	0.553116	0.546697	0.505834	0.491184	0.494129	0.538884	0.531444	0.533975	0.532623	0.510127	0.550386	0.530145	0.562465	0.544951	0.508696
7kkh	0.724474	0.740888	0.740689	0.762342	0.775842	0.729684	0.750251	0.714155	0.716412	0.711949	0.710002	0.747739	0.705695	0.710149	0.733495	0.698469	0.735205	0.730031	0.732634	0.723878	0.741706	0.721954	0.697128	0.70884	0.741015	0.728461	0.739518	0.744272	0.727308	0.699983	0.728105	0.729572	0.737066	0.756298	0.735255	0.734955	0.751935	0.749357	0.741914	0.767687	0.732031	0.757507	0.716074	0.745683	0.725708	0.728056	0.744987	0.757166	0.74121
7tp4	4.30711	5.26743	4.53876	4.52379	4.44573	4.58664	4.49152	4.79141	4.56979	4.07619	5.07479	4.7487	4.6965	4.43212	4.58439	4.47654	5.23938	4.27609	4.70555	4.86035	4.62995	4.13249	4.59868	4.45584	4.42516	4.26949	4.53593	4.5402	4.35698	4.4592	4.45237	4.4227	5.77143	4.54043	5.12437	4.72658	4.57716	4.43007	5.12363	4.09453	4.56451	4.4956	5.48073	4.34088	4.63849	4.71184	5.20567	4.58773	4.59989
7kn4	3.41908	3.40784	3.38284	3.39608	3.40473	3.41638	3.38101	3.37973	3.40865	3.39174	3.40038	3.39452	3.41775	3.40064	3.37648	3.39035	3.3709	3.37241	3.39709	3.40284	3.38689	3.39817	3.40599	3.42345	3.37297	3.40148	3.40134	3.39191	3.44952	3.39933	3.41705	3.42402	3.4537	3.46968	3.42784	3.45583	3.45992	3.43807	3.44304	3.43184	3.46317	3.47326	3.44591	3.46716	3.45251	3.47522	3.4745	3.44788	3.41485
7keo	3.85758	4.77369	3.77088	4.72099	3.80359	4.93302	3.72261	3.77596	3.68191	4.01614	3.87656	4.52655	3.76966	3.90049	4.71206	3.98199	4.0473	3.83749	5.00571	4.59888	3.70451	3.67648	4.73285	3.92674	3.80749	4.66651	3.9918	4.75336	4.78873	4.93833	3.98338	4.91976	4.68409	4.55308	3.84432	3.85936	4.63825	3.84091	3.85128	4.59385	4.47982	4.53689	4.60332	4.4169	3.82308	4.66262	4.68473	4.60777	3.82155
7pi7	0.404125	0.391921	0.391477	0.407544	0.412209	0.388569	0.39053	0.41712	0.392141	0.386271	0.379945	0.422408	0.392434	0.364114	0.403131	0.415524	0.399277	0.400666	0.395219	0.392808	0.447793	0.372842	0.414809	0.395328	0.422767	0.484709	0.569294	0.388688	0.421841	0.404288	0.483577	0.438066	0.377223	0.410384	0.38462	0.375133	0.377112	0.396774	0.404362	0.420848	0.392082	0.409264	0.448935	0.395328	0.399089	0.407767	0.411461	0.376273	0.387604
7e72	0.947125	0.949686	0.92838	0.941543	0.93627	0.934831	0.927981	0.939863	0.887115	0.898079	0.892569	0.884164	0.937886	0.892121	0.89692	0.920994	0.940752	0.944786	0.936054	0.936673	0.894472	0.94734	0.895278	0.92227	0.874991	0.93273	0.955342	0.910571	0.963743	0.937512	0.904911	0.918344	0.936102	0.911923	0.918696	0.928262	0.922855	0.92745	0.912969	0.928489	0.906033	0.932114	0.927942	0.919011	0.899568	0.901559	0.931515	0.908232	0.915243
7ora	2.95162	3.34406	3.29292	3.43459	2.79056	3.3486	3.33847	2.9534	3.28477	3.31368	2.2049	2.95062	2.20575	2.22199	3.43603	3.14272	2.16522	3.45433	2.64008	3.17406	2.99191	2.1867	2.19627	2.22307	3.39354	3.3576	2.18104	3.24618	3.38735	2.19255	3.34487	3.38015	3.00312	2.13993	3.1661	3.08289	3.1536	3.3587	3.14544	3.0958	3.31492	3.20835	3.02621	3.1843	3.18857	3.17916	2.81946	3.19993	3.10922
7n3d	3.991	4.16623	4.1105	3.95682	4.06412	4.07563	3.7664	4.03617	3.99079	4.2273	3.97943	4.08808	3.95118	4.24803	4.16909	4.16424	4.02029	4.19525	4.02835	4.10703	4.21978	4.1225	4.16034	4.02506	4.11224	3.95364	4.16272	4.05562	4.16077	4.12629	3.87017	4.12616	3.87509	3.8741	3.80706	4.02551	3.89224	3.83677	3.99719	3.89961	4.01392	4.02559	3.9506	3.83965	3.78157	3.90381	3.82993	3.86133	3.8955
7n3f	1.23496	1.24416	1.24866	1.22856	1.22874	1.23149	1.21653	1.23214	1.26288	1.22131	1.21302	1.22096	1.26118	1.24908	1.21292	1.2583	1.26684	1.26408	1.26578	1.23884	1.23543	1.24806	1.23665	1.22679	1.27081	1.26072	1.25419	1.24551	1.24162	1.23742	1.23738	1.23123	1.32938	1.2711	1.25967	1.26476	1.2515	1.26167	1.24201	1.27954	1.25839	1.26589	1.26048	1.265	1.2876	1.28574	1.2799	1.2405	1.2794
7lyw	4.03183	4.00099	4.05633	4.06737	3.98439	3.90085	4.0213	3.92748	4.00215	3.86548	4.05123	4.0074	3.9574	3.68659	3.6021	3.87097	3.99254	4.01381	3.89267	4.00328	3.66156	3.55204	4.09097	3.98931	3.86961	3.77569	3.71938	4.13648	3.80961	3.96402	3.79884	3.85483	4.3792	4.12443	4.26425	3.66963	4.21672	4.00182	3.91301	4.34356	3.616	4.02871	4.49908	4.33265	3.77918	3.99838	4.6593	3.89744	4.62763
7urq	2.94149	2.75941	2.95092	2.94703	2.95936	2.70037	2.77036	2.66585	2.79732	2.79374	2.75725	2.94886	2.82696	2.93045	2.86971	2.93381	2.7346	2.71941	2.59783	2.91307	2.88481	2.8836	2.64081	2.79121	2.69786	2.81053	2.74179	2.70256	2.72679	2.70911	2.87694	2.71405	2.80002	2.76593	2.75553	2.78898	2.78987	2.80535	2.78983	2.81329	2.77928	2.70937	2.8718	2.80961	2.83647	2.77933	2.76908	2.82257	2.76716
7q4q	1.09108	1.05434	1.1444	1.16604	1.11574	1.13979	1.16181	1.15824	1.07893	1.13089	1.087	1.14659	1.1251	1.10322	1.14307	1.15449	1.13555	1.14192	1.13136	1.16041	1.15562	1.06627	1.15765	1.15645	1.15152	1.13871	1.14344	1.14795	1.13344	1.09493	1.14408	1.14701	1.94599	1.10219	1.08752	1.96181	1.94567	1.94293	1.95554	1.97455	1.90712	1.95068	1.90184	1.89576	1.9658	1.96668	1.90274	1.15951	1.95241
7rta	0.981353	0.976027	0.98093	1.00121	0.985333	0.990361	0.996251	0.97517	0.983926	0.978445	0.985493	0.990559	0.981443	1.00392	0.993563	0.99056	0.969659	1.00102	1.02093	0.979766	0.997631	0.975673	0.985998	0.993148	0.976364	0.992614	0.98978	1.00492	1.00027	0.987015	1.00402	0.987571	0.968136	0.950681	0.958059	0.990404	0.976076	0.977644	0.973644	0.984741	1.00267	0.957066	0.971834	0.98588	0.998414	0.973034	0.989761	0.949756	0.997314
7doh	0.341814	0.324915	0.335215	0.341385	0.324166	0.337018	0.337842	0.344934	0.342845	0.348786	0.334215	0.333748	0.339945	0.351864	0.342904	0.333078	0.338825	0.343524	0.331736	0.332181	0.349256	0.337977	0.340754	0.33975	0.337246	0.336862	0.339174	0.334148	0.346707	0.338235	0.35295	0.330154	0.36413	0.355842	0.372853	0.362706	0.361087	0.382007	0.367671	0.370115	0.37494	0.36404	0.372948	0.375371	0.366875	0.36712	0.378123	0.384924	0.371468
7sem	2.03133	1.92812	1.90457	2.18884	2.06943	2.00409	2.08459	2.13597	2.21497	2.02327	2.10395	2.11475	2.0364	2.2054	2.12302	2.0341	2.17993	2.0398	1.93008	2.02194	2.16615	2.08107	2.05503	2.03533	2.07343	2.09138	2.04705	2.17591	1.96428	2.11107	1.93792	1.98926	2.50697	2.44375	2.46687	2.48335	2.53734	2.52627	2.48427	2.53526	2.45501	2.35751	2.60456	2.54375	2.48093	2.44847	2.41253	2.39894	2.51408
7fcp	1.4042	1.19318	0.883185	1.05382	1.05286	0.947661	1.15354	1.17253	0.922402	0.955374	1.10258	0.9923	1.10274	1.09486	1.00105	1.43514	1.19242	1.3256	1.18342	1.06613	0.95011	0.982656	1.16583	0.951132	0.933072	1.67033	1.03566	4.94775	1.61006	0.837772	1.03762	0.991917	5.05718	5.04094	5.11422	5.14178	4.88989	4.84061	5.1676	4.81679	5.10957	4.7173	5.07777	5.23632	4.76749	5.09574	5.06258	4.75997	4.9509
7tus	0.615988	0.601055	0.59903	0.617149	0.597082	0.611794	0.607957	0.597092	0.609949	0.611018	0.605498	0.610619	0.600916	0.609741	0.624374	0.592082	0.59121	0.611011	0.60845	0.610417	0.616381	0.612989	0.600263	0.628607	0.608895	0.62118	0.600626	0.599239	0.615021	0.626212	0.604036	0.588445	0.748738	0.61602	0.624712	0.624944	0.6048	0.658628	0.772763	0.599756	0.585342	0.623104	0.75012	0.742822	0.614241	0.621599	0.622559	0.721731	0.618272
7rda	5.80845	6.49635	5.95746	5.9899	5.91457	5.92679	5.92997	6.25823	6.02934	5.67767	5.88941	5.70519	5.94428	6.15643	5.6777	6.11376	6.02871	6.06924	6.4304	5.62351	6.06742	5.73058	5.9275	6.076	5.94993	5.73507	6.4534	5.91926	6.01731	6.51081	6.22283	6.06979	6.24366	6.18047	6.19375	6.05519	6.1232	6.09835	6.04905	6.11397	5.95949	5.83664	5.91816	5.82221	6.00326	5.77919	5.84884	5.9782	5.71532
7mf7	2.27552	2.12564	2.1756	2.12581	2.06768	1.95285	2.13187	2.15009	2.22842	2.12263	2.1298	1.96954	2.10759	2.13038	2.15044	2.13861	2.30262	2.12351	2.29408	2.15756	2.11342	2.13495	2.11705	2.15443	2.08352	2.16636	2.10234	2.13386	2.10044	2.25353	2.10972	1.98841	2.19634	2.16533	2.17335	2.11792	2.21347	2.13191	2.17579	2.16616	2.11741	2.19308	2.1712	2.16644	2.15968	2.17555	2.15237	2.10091	2.13696
7tp3	2.85818	6.18226	6.18204	3.51724	6.33112	2.8213	2.71609	5.71961	2.82334	2.90355	6.05416	5.45225	2.77423	2.90646	2.79826	6.17258	2.79126	2.75008	2.77306	6.32962	6.18938	6.27634	2.79495	2.78989	6.01971	2.71213	2.79503	2.83951	2.82779	2.85207	2.84452	5.82953	2.74134	2.68476	2.57352	2.58623	2.57618	2.63428	2.63277	2.71437	2.77698	2.59795	2.81893	2.57772	2.22419	5.90088	2.51058	2.66418	2.71518
7ams	4.45965	3.07926	4.2357	3.22402	3.91428	3.75109	3.60136	4.21904	3.96464	2.98823	4.12016	3.16781	3.20797	3.26905	3.37736	3.02525	4.32798	3.01604	3.98932	3.36575	3.04657	2.69161	4.52832	3.45768	3.14122	3.97251	4.24882	4.01767	3.83438	3.28886	3.88056	3.06133	2.90996	4.25287	3.75468	4.09332	3.82346	3.63024	4.22218	4.13115	4.28574	4.17116	3.81954	4.04732	4.18044	3.62446	3.40663	4.40228	3.6348
6xsn	0.697372	0.683085	0.658736	0.647647	0.587492	0.676355	0.656016	0.709822	0.687357	0.643319	0.695414	0.685619	0.638531	0.602927	0.647715	0.730908	0.645425	0.665256	0.627671	0.657664	0.596762	0.643428	0.704254	0.685953	0.705138	0.609767	0.623009	0.656797	0.642507	0.658127	0.687029	0.66584	0.785917	0.843116	0.93474	0.818688	0.956515	0.925491	0.857719	0.915066	0.930309	1.10094	0.961124	0.840506	0.819262	0.851743	0.851763	1.03574	0.940126
7e9b	1.03852	1.04744	1.00056	1.1137	1.09826	1.15688	1.05213	1.01022	1.0721	1.11553	1.07681	1.02442	1.04906	1.02567	1.08924	1.11209	1.12409	1.11549	1.07386	1.01358	1.02646	1.10579	1.01852	0.970777	1.06427	0.988023	1.06363	1.08101	1.07471	1.08004	1.07172	1.09025	0.947679	0.982187	0.934234	0.927098	0.90635	0.958354	0.978085	1.03613	0.921021	0.949176	0.985643	0.989147	1.07755	1.02726	1.10167	0.907357	0.974853
7s0b	4.67262	4.77783	4.79188	4.70889	4.7093	4.68069	4.69343	4.74639	4.75998	4.70206	3.72192	4.6821	4.64991	4.02145	4.78291	4.70804	4.71463	4.71282	4.77267	4.74321	4.76495	4.68439	4.63487	4.79895	4.22147	3.57203	4.77077	4.73522	4.68393	4.79301	4.79771	4.8026	4.30777	4.75747	4.68059	4.70126	4.74872	4.77637	4.62468	4.70298	4.67784	4.24649	4.6272	4.72003	4.70299	4.70048	4.71347	4.75344	4.80751
7uen	1.50122	1.4642	1.45797	1.49924	1.44164	1.49926	1.46407	1.49111	1.47178	1.53168	1.51625	1.44935	1.51366	1.45503	1.44801	1.47245	1.45637	1.50213	1.4915	1.52221	1.48078	1.46645	1.44233	1.47659	1.45072	1.51395	1.53702	1.48313	1.43388	1.45984	1.43507	1.46027	1.4362	1.31613	1.33141	1.38293	1.3218	1.31847	1.33281	1.32027	1.34796	1.33825	1.36333	1.39639	1.32995	1.35978	1.32956	1.31765	1.29834
7tqa	2.33237	2.34128	2.36242	2.33496	2.33136	2.32163	2.33282	2.3409	2.34063	2.32578	2.35066	2.33989	2.32394	2.34979	2.33979	2.34899	2.33202	2.34571	2.33967	2.33432	2.3414	2.33507	2.34402	2.34704	2.34171	2.34025	2.34042	2.34478	2.35257	2.34424	2.3462	2.33382	2.33438	2.31473	2.32909	2.31478	2.30481	2.33409	2.32912	2.30231	2.33369	2.33104	2.3269	2.32667	2.33691	2.31528	2.34276	2.33278	2.31264
7vux	0.59081	0.566499	0.573104	0.582575	0.562681	0.577745	0.583987	0.591304	0.597325	0.598627	0.588737	0.589417	0.572496	0.605879	0.616638	0.614631	0.574501	0.601255	0.603595	0.60288	0.58314	0.599661	0.572008	0.595652	0.593946	0.6028	0.596058	0.614472	0.582231	0.589054	0.574971	0.600838	0.416237	0.424964	0.444286	0.42215	0.419068	0.450312	0.442856	0.422876	0.429267	0.418272	0.413708	0.443932	0.422175	0.407727	0.432295	0.457074	0.424813
7lfb	1.32258	1.39264	1.3038	1.28075	1.28704	1.36041	1.28949	1.33261	1.36109	1.30684	1.28043	1.26536	1.32365	1.34112	1.26711	1.27389	1.29901	1.33278	1.32508	1.31714	1.24412	1.29078	1.37558	1.33284	1.28547	1.33026	1.25678	1.26447	1.37847	1.32788	1.26953	1.31736	1.18053	1.15913	1.19398	1.17358	1.18083	1.16405	1.16546	1.14511	1.18813	1.19657	1.21773	1.19931	1.2064	1.17701	1.21004	1.18132	1.21852
7rew	1.54046	1.3882	1.38193	1.81175	1.69233	2.62337	2.67252	1.40081	1.31398	1.39282	2.66393	1.41082	1.37847	1.40459	1.40416	2.70266	1.38679	1.4116	1.36158	1.41087	1.31412	1.40273	1.38453	1.33855	1.44317	1.40591	1.38192	1.31598	1.33831	1.34683	1.28339	1.48579	1.39061	1.76358	1.79129	1.72944	1.73825	1.76282	1.73555	1.39996	1.78264	1.72516	1.7278	1.71047	1.7886	1.77238	1.75923	1.76899	1.716
7rxl	0.459212	0.462714	0.396014	0.451896	0.465059	2.66552	2.60711	0.446341	2.29384	0.459563	0.418249	2.56786	0.405533	0.479575	1.90281	0.465823	2.67762	0.455489	0.424154	0.477669	0.451195	0.41839	0.435671	2.70753	0.409758	2.66858	0.441185	0.420603	0.419836	0.560531	0.451101	2.66475	0.504906	2.49457	2.55967	0.745565	1.21577	0.414977	0.989213	0.397695	2.51639	0.690372	2.51603	1.87788	2.49238	0.457506	0.863612	2.44907	0.472423
7uem	0.379699	0.402814	0.397596	0.405711	0.404687	0.364608	0.368837	0.376123	0.390291	0.408255	0.397116	0.392041	0.373224	0.375141	0.410032	0.393262	0.408352	0.385891	0.371315	0.431314	0.378197	0.416158	0.38472	0.418828	0.389428	0.416953	0.411727	0.388974	0.389936	0.387356	0.37869	0.402694	0.491968	0.474688	0.475691	0.505145	0.502861	0.488868	0.494033	0.403969	0.404126	0.410155	0.421736	0.493842	0.505747	0.390838	0.492512	0.408412	0.496642
7ps4	1.13483	1.2021	1.38088	1.60797	2.11077	2.19939	1.09042	1.18902	1.51595	1.91124	1.18637	1.25449	1.60683	1.00479	1.77624	1.57554	1.71126	1.23982	1.72337	1.21554	1.29787	1.44722	1.35816	2.12726	2.11047	1.30526	1.3457	1.31299	1.39171	1.37498	1.04173	1.13496	2.85997	1.67929	2.11392	2.81287	2.46554	2.87377	2.77482	1.72141	2.36211	2.65636	2.79751	3.00156	2.70664	2.95225	2.67158	2.95264	2.05312
7qny	5.26594	5.43634	5.64916	5.42515	5.64556	5.43421	5.48479	5.54287	5.48042	5.44393	5.43981	5.24141	5.4466	5.41778	5.23086	5.46151	5.24725	5.24359	5.61571	5.20856	5.62639	5.5901	5.26694	5.57894	5.58191	5.41562	5.49685	5.5551	5.26865	5.66594	5.46347	5.66842	5.61824	5.63586	5.62489	5.60076	5.6584	5.65421	5.6325	5.69397	5.64573	5.63384	5.64302	5.63978	5.64803	5.65361	5.63677	5.64526	5.66443
7kf1	2.88093	2.80846	2.83572	2.9182	2.90288	2.96268	2.86426	2.8742	2.88264	2.89838	2.90095	2.89706	2.89989	2.99479	2.9022	2.98488	2.96625	2.83557	2.90281	2.97305	2.96028	2.98564	2.96449	2.88984	2.91869	2.88458	2.84628	2.94373	2.82986	2.91301	2.83993	2.88081	2.86699	2.94394	2.97353	2.87612	2.91446	3.09548	2.85772	2.92411	2.86647	2.93178	2.93081	2.84948	2.9506	2.97475	2.88286	2.93361	2.86971
7o33	1.3659	1.23547	1.31469	1.24501	1.34132	1.37487	1.32416	1.398	1.2576	1.35772	1.22887	1.35004	1.28406	1.30018	1.21781	1.1995	1.17002	1.3367	1.3272	1.22123	1.25325	1.21468	1.35532	1.20406	1.30065	1.2627	1.27417	1.33154	1.34206	1.34958	1.24268	1.17761	1.18625	1.22223	1.17778	1.18335	1.20732	1.15128	1.08291	1.2048	1.18538	1.18652	1.06469	1.19233	1.18209	1.20154	1.18699	1.215	1.2376
7bnv	7.43392	5.00781	4.83397	5.0458	4.91336	5.02158	5.08503	4.74919	6.33861	5.10469	4.76966	7.49235	5.9726	4.84955	4.77478	5.373	4.75799	7.51033	5.10028	6.52526	5.18595	4.91684	4.92083	5.03066	4.9116	4.95426	7.67196	5.16916	5.0756	6.19904	4.80276	5.06441	4.63565	5.07715	4.74863	4.60235	5.72	6.17406	4.62975	4.58775	5.56814	4.76263	4.67157	5.44493	4.75442	4.69088	4.99245	6.21966	5.26774
7n4i	2.70719	2.74464	2.68715	2.60745	2.7325	2.70535	2.58417	2.62114	2.68852	2.62944	2.62165	2.67287	2.60561	2.61442	2.71031	2.69063	2.69388	2.59145	2.73374	2.74533	2.63644	2.69978	2.65337	2.5647	2.72265	2.67703	2.5648	2.68432	2.73559	2.73102	2.61618	2.62855	2.64731	2.58605	2.61847	2.68924	2.67829	2.62038	2.63575	2.63574	2.69342	1.32447	2.67382	2.62165	2.68888	2.6698	2.65158	2.62186	2.62927
7phw	2.6144	2.22527	2.01883	2.62083	2.77052	2.67647	2.66517	2.06736	2.50225	2.20438	2.55684	2.70627	2.77066	2.32485	2.5884	2.51926	2.71464	2.00529	2.8752	1.86146	2.71761	2.67501	2.55695	2.74664	1.80968	2.49929	2.6547	2.08497	2.63902	2.00322	1.77652	2.55449	2.58495	2.27264	3.2501	2.00701	2.76116	2.28268	2.56489	2.50465	2.70508	2.58493	1.93078	2.60959	2.42911	2.3923	2.56653	2.09688	2.26156
7k7r	0.465618	2.13082	2.78372	2.71576	2.78374	2.50082	2.37609	2.85795	0.535134	2.79712	1.50921	0.538185	2.74847	2.85479	2.83753	2.81432	2.70187	2.69698	2.35889	2.7983	2.84556	2.82272	2.81467	1.16691	0.556815	2.55407	2.74246	2.76624	2.77205	2.82182	2.70082	2.77967	2.83909	2.76029	2.89005	2.74822	2.77973	2.61186	2.87219	2.74796	2.81106	2.7481	2.779	2.80721	2.79646	2.76077	2.90585	2.80591	2.55798
7n3h	2.46695	2.67064	2.37898	2.49498	2.43961	2.40844	2.47229	2.46748	2.41862	2.67517	2.37805	2.59259	2.43023	2.42935	2.31059	2.42956	2.42218	2.59553	2.59713	2.46026	2.31757	2.51774	2.33489	2.27661	2.46113	2.75999	2.53819	2.42469	2.52936	2.3404	2.3978	2.58583	2.59942	2.56572	2.67282	2.47427	2.2572	2.16163	2.66973	2.3011	2.3318	2.70009	2.31317	2.70835	2.67317	2.65513	2.51775	2.65954	2.70971
7bg1	1.85839	2.44362	2.22757	1.72543	1.73553	2.23523	1.7227	1.8375	2.34767	1.87309	2.55384	1.73087	2.41108	2.24656	1.81211	2.32232	1.74441	1.6778	2.5138	1.65865	1.75693	1.7515	1.79839	1.67939	1.65681	1.77621	2.39589	1.72642	1.71107	1.74448	2.36258	1.73355	2.69021	2.64871	1.81003	2.62502	2.66657	1.75749	2.61423	2.68276	2.64882	2.5861	2.65795	2.60627	2.73892	1.90061	2.63375	2.51021	2.58627
7rdk	5.15923	4.74799	4.50125	4.18889	4.53798	3.8416	4.77242	4.73	4.86455	4.20305	5.81052	4.59235	3.81525	5.60222	4.71897	4.72869	5.20939	4.09587	5.57069	4.8288	5.00502	4.84311	4.19071	4.05474	4.50536	5.00056	4.11898	5.45722	4.46577	4.94982	4.19833	5.36644	3.47322	4.34812	4.232	4.00745	3.11488	4.03551	3.38556	3.83889	3.57683	3.63674	3.12745	3.88714	3.30013	4.47465	2.95525	3.29136	3.19642
7f6z	0.893256	1.08441	0.913016	0.949055	0.944409	1.01801	0.926969	0.862312	0.953656	0.876335	1.05893	0.980668	1.03567	1.07688	1.01496	0.99979	0.89228	0.969144	1.11456	0.980783	0.996357	0.995362	0.930732	0.974989	0.896255	0.969603	0.933657	1.17038	0.995841	0.967704	0.977308	1.01398	0.834787	0.765434	0.817316	0.834197	0.903343	0.849929	0.767956	0.84878	0.80216	0.789012	0.8014	0.763252	0.886677	0.818174	0.79507	0.783177	0.807224
7rks	5.04049	4.94185	4.99938	5.05337	5.23776	5.03683	4.84688	4.98601	4.95035	5.03066	5.26543	5.40806	5.02995	4.98475	4.88197	5.38766	4.87198	4.96654	4.91719	4.83909	4.89943	5.1255	4.92833	5.16986	4.95472	5.09696	5.02027	5.00151	5.26583	5.12535	4.89289	4.92984	4.94845	5.03769	4.93225	4.92737	5.00377	5.01658	4.98063	4.96431	4.85406	4.98956	4.90806	5.09926	4.99102	4.92195	5.03259	4.964	5.03634
7z0x	6.91378	6.91844	6.92158	7.08895	7.05552	6.75253	7.2373	7.59944	6.91875	7.4679	6.77557	7.40422	6.88093	7.38768	7.3055	7.68665	7.48593	7.16235	6.8668	7.59539	7.46147	7.35628	7.24719	7.16427	7.43126	7.60557	7.37497	7.08236	7.52445	7.62882	7.40018	7.0334	7.31665	6.4362	6.32222	7.39457	7.16971	7.64118	7.3903	6.1901	7.27451	6.30519	7.19944	7.39083	6.16775	7.0447	6.30486	6.97756	7.14576
7eyc	1.10961	1.06461	1.04544	1.07241	1.09629	1.03788	1.04851	0.979729	1.06847	1.03027	1.06533	1.0419	1.07241	1.07491	1.0664	1.03222	1.12453	1.05615	1.0398	1.06821	1.07949	1.03452	1.00632	1.0593	1.06869	1.11127	1.10328	1.07846	1.02323	1.05008	1.10578	1.08246	1.19934	1.19989	1.19484	1.22216	1.1711	1.19719	1.24613	1.24068	1.19323	1.22191	1.20605	1.23385	1.22677	1.25585	1.173	1.19977	1.19858
6xm2	4.51114	4.3829	4.48426	4.5971	4.4126	4.43292	4.43491	4.61691	4.58607	4.46726	4.66348	4.64655	4.41452	4.47282	4.49503	4.49142	4.36845	4.45389	4.48908	4.44824	4.51931	4.49965	4.50552	4.50048	4.46979	4.48433	4.41224	4.46625	4.65069	4.6277	4.48962	4.47244	4.43722	4.4498	4.41284	4.43829	4.38659	4.41428	4.341	4.43386	4.44143	4.35042	4.36843	4.42655	4.43417	4.41507	4.47544	4.4268	4.42497
7zf8	1.15165	1.17063	1.24373	1.24108	1.16514	1.20439	1.25749	1.27005	1.26616	1.21219	1.27375	1.29009	1.15013	1.16707	1.26401	1.1337	1.26714	1.27397	1.1241	1.25515	1.19993	1.15622	1.13573	1.1916	1.12185	1.31536	1.29683	0.827916	1.18371	1.26801	1.12983	1.26748	1.07157	1.07694	1.12989	0.770563	1.10209	1.18914	1.06481	1.2007	1.13408	1.14331	1.19895	1.12238	1.08077	1.20807	1.11171	1.20114	1.21202
7nab	3.61117	3.50556	3.0807	3.0952	3.33118	2.23496	2.95419	2.94884	3.36621	3.48094	3.0677	3.08491	3.08992	3.19439	2.90425	2.95815	3.36973	3.48741	3.27574	3.36458	3.05033	2.99006	3.28399	3.33911	3.30659	3.48783	3.17006	3.28955	3.18207	3.36167	3.09419	3.03244	3.70357	3.51374	3.19272	3.75663	3.615	3.64893	3.8464	3.71521	3.66207	3.5719	3.40264	3.47884	3.62508	3.69945	4.0702	3.45225	3.88828
7shu	1.48027	1.86667	1.8444	1.61661	1.82419	1.66253	1.8574	1.55672	1.71802	1.78822	1.71276	1.65472	1.64436	1.71142	1.64613	1.58807	1.93566	1.70677	1.88356	1.59309	1.47419	1.65513	1.80202	1.89567	1.77138	1.44949	1.8037	1.75544	1.62122	1.78555	1.90254	1.75741	2.05629	2.24176	2.20343	2.17771	2.08296	2.20646	2.00504	2.21765	2.05815	2.18449	2.18384	2.19193	2.09472	2.05447	2.13079	2.06318	2.08758
7z0y	6.05906	6.24893	6.91211	6.88264	6.36341	7.05799	6.14751	6.06068	6.21661	6.19404	6.09372	6.04331	6.18439	6.22185	6.24437	6.37601	6.15697	6.45354	5.97795	6.32028	5.94702	6.23267	6.19454	6.27349	6.12476	6.07242	6.30479	5.8932	6.06158	7.0347	6.19135	5.9694	6.40988	6.5297	6.19973	6.44032	6.42419	6.33971	6.29188	6.56162	6.43887	5.24689	6.43409	6.4019	6.47544	6.44719	6.32669	6.37586	6.56665
7vyr	0.551353	0.519545	0.507365	0.534495	0.491366	0.526462	0.51208	0.546477	0.51443	0.51686	0.543555	0.530413	0.553391	0.520299	0.56323	0.579373	0.544788	0.517138	0.517652	0.542638	0.504595	0.51288	0.545578	0.533457	0.525995	0.534007	0.511126	0.525151	0.54436	0.535336	0.518884	0.534456	0.60955	0.611945	0.62169	0.652643	0.666944	0.626727	0.625567	0.629547	0.621215	0.615487	0.627695	0.588006	0.610197	0.598293	0.634037	0.589264	0.615164
7ahu	2.24057	2.19928	2.22341	2.25619	2.18046	2.17189	2.20849	2.21203	2.25972	2.18972	2.19041	2.24721	2.23832	2.24071	2.18967	2.20238	2.12451	2.16546	2.27859	2.23361	2.22687	2.13648	2.22978	2.12477	2.23083	2.21706	2.20212	2.26041	2.20329	2.17897	2.15058	2.25822	2.03595	1.9579	2.12782	2.07411	2.11433	2.04533	2.02972	2.08405	2.05176	1.84444	1.34333	2.05557	2.04389	2.08077	2.08597	2.029	1.91215
7lr4	2.65394	2.62856	2.71374	2.70705	2.70972	2.69032	2.71657	2.70362	2.68443	2.7605	2.65505	2.7444	2.62125	2.67068	2.68899	2.65438	2.69907	2.69606	2.67724	2.69014	2.7223	2.67385	2.73506	2.73825	2.73929	2.66792	2.74065	2.70828	2.72171	2.72512	2.59572	2.74101	2.79911	2.78636	2.80995	2.78939	2.77093	2.82752	2.80246	2.81149	2.79421	2.80207	2.78406	2.81513	2.77459	2.8065	2.77783	2.77911	2.74447
7pqy	6.03539	4.90046	5.19516	5.19794	4.89229	4.70418	4.86044	4.7369	4.77191	5.59144	4.86807	4.8893	5.92797	4.81243	5.27811	4.94206	4.90605	4.8485	5.6165	5.05812	4.99031	5.82778	4.96322	4.89225	4.9971	5.17127	4.83078	4.79635	5.1047	5.39624	4.83937	5.04035	4.80375	5.39536	4.65693	4.74849	5.21355	4.6621	5.16056	5.31226	4.68094	4.62309	4.59425	4.76159	4.82728	4.77935	4.67057	4.83427	4.72421
7mzj	0.532881	0.523969	0.520618	0.525868	0.574802	0.526528	0.510928	0.497722	0.533176	0.515721	0.529569	0.542206	0.519668	0.516175	0.521841	0.537599	0.488861	0.504165	0.564514	0.514373	0.516517	0.521472	0.530653	0.495406	0.533925	0.528371	0.526102	0.514226	0.526019	0.534064	0.531548	0.510611	0.55806	0.556011	0.585333	0.568335	0.606612	0.569414	0.60394	0.565026	0.538174	0.574015	0.579855	0.56736	0.577802	0.565856	0.558036	0.592324	0.557064
7u2e	4.93625	4.95526	4.93781	4.91931	4.91447	4.94642	4.83525	4.96044	4.99601	4.95703	5.01359	4.90329	4.8889	4.8925	4.92848	4.83904	4.93692	4.99571	4.95151	4.98132	4.93422	4.92347	4.9308	4.89106	4.91552	4.91812	4.93849	4.9922	4.94159	5.02487	5.10488	4.92963	5.07742	5.03799	5.1078	5.08817	5.12038	5.06599	5.06257	5.12069	5.07636	5.04473	5.16332	5.09479	5.13796	5.17768	5.0479	5.1026	5.11687
7phu	4.39377	4.35585	4.41781	4.33481	4.39082	4.25998	4.1967	4.43505	4.31786	3.99325	4.31533	4.46375	4.53879	4.31251	4.20279	4.3127	4.1969	4.19952	4.57236	4.59579	4.19135	4.26612	4.47204	4.39261	4.16317	4.25462	4.47016	4.22372	4.39568	4.30404	4.15183	4.28245	3.9232	4.1512	4.06727	4.24965	4.07984	4.01686	4.05186	4.13934	4.03796	3.9123	4.2302	3.95285	3.99248	3.99308	3.99925	4.04403	3.98751
7qu2	1.67633	1.88866	2.15796	1.90747	1.83229	4.54955	1.86737	1.78818	2.09163	2.01699	2.44137	1.61407	4.56678	4.60526	1.74767	1.93306	1.97428	1.97881	1.99835	1.75129	2.01704	1.90805	1.99255	1.69467	1.78329	1.72949	1.91981	1.89287	1.95942	2.0771	1.98664	4.46123	2.00901	3.23925	1.86409	3.25172	1.9792	2.02944	3.21151	1.97043	3.21844	3.24231	1.94461	1.98662	3.69019	3.04558	1.97283	3.2354	1.96168
7or9	4.21403	4.23537	4.21746	4.24265	4.21248	4.21718	4.2274	4.21567	4.22437	4.1922	4.2143	4.23425	4.23991	4.21462	4.25825	4.23137	4.24223	4.24825	4.21183	4.21917	4.23036	4.23934	4.2111	4.2594	4.23408	4.20767	4.22445	4.22508	4.24897	4.20631	4.20844	4.20191	4.23701	4.22097	4.20732	4.20677	4.25513	4.25292	4.23634	4.17261	4.20725	4.21146	4.19001	4.19672	4.17682	4.18827	4.20996	4.18514	4.21185
7st8	2.21114	2.21667	2.23485	2.24883	2.23162	2.23498	2.22821	2.23731	2.23481	2.24229	2.22262	2.24628	2.23709	2.22662	2.2563	2.23734	2.23936	2.2441	2.23982	2.25277	2.2413	2.23672	2.24094	2.24777	2.24514	2.22575	2.23851	2.2395	2.21872	2.2547	2.23794	2.23238	2.27778	2.26701	2.26556	2.28293	2.287	2.27536	2.2746	2.28567	2.27025	2.28928	2.27875	2.27002	2.28054	2.27431	2.2866	2.28242	2.27008
7msq	9.39008	8.99523	8.64428	9.01897	8.97841	8.82325	8.9395	9.37727	8.95745	8.62489	8.76542	8.09559	8.98311	8.23341	8.81993	9.06591	8.7882	9.1453	9.14976	9.20812	9.17459	9.21199	8.86538	9.07235	9.12145	8.11668	8.86875	8.73877	8.43638	9.1518	8.50605	9.07563	6.75756	8.05855	7.80555	7.51495	8.29414	8.01023	7.04239	8.3276	8.03042	7.7797	8.13569	7.69737	7.80038	7.6467	7.96175	7.83599	7.64641
7zwi	2.40914	2.43104	2.41078	2.04534	2.35684	2.30788	2.38706	2.42174	2.37362	2.35851	2.3629	2.39147	2.24171	2.37802	2.42512	2.37134	2.12245	2.10762	2.35508	2.3158	2.36468	2.30038	2.41278	2.12112	2.23819	2.4264	2.34309	2.38054	2.07526	2.38982	2.38172	2.34465	2.32076	2.36802	2.05543	1.1919	1.88768	2.36087	1.8273	2.29247	2.1225	2.36834	1.82216	2.34568	1.48219	2.30846	2.32005	1.34049	1.61793
7lr3	0.999066	0.977845	0.972278	0.994551	0.948818	1.00896	0.971812	0.963054	0.963107	0.98576	0.96081	1.10647	0.972277	0.966132	0.941065	1.01522	0.940806	0.956162	0.994939	0.979379	0.996113	0.972689	0.969816	1.00455	0.952217	0.940189	0.97636	0.995906	0.961099	0.947943	0.982278	0.975811	0.925137	0.94567	0.952052	0.967516	0.927208	0.925554	0.916765	0.942837	0.935225	0.970004	0.906703	0.955614	0.928885	0.964916	0.943977	0.910834	0.941311
7rpt	0.744055	0.737299	0.750287	0.730879	0.715803	0.740565	0.751101	0.757951	0.720113	0.712936	0.725178	0.735649	0.73211	0.747942	0.732138	0.748763	0.745042	0.738434	0.753651	0.724355	0.732785	0.734224	0.754069	0.739711	0.733914	0.726111	0.766939	0.738803	0.743035	0.730644	0.740489	0.744576	0.797245	0.816902	0.793729	0.798466	0.811713	0.812416	0.800192	0.813156	0.809729	0.837994	0.786976	0.79924	0.79112	0.806911	0.829239	0.805982	0.779974
7n3g	4.09546	4.0084	4.20227	4.18794	4.18482	4.18048	4.24061	4.17959	4.30684	4.23563	4.23234	4.11465	4.26575	4.12871	4.2521	4.26567	4.17893	4.15325	4.28264	4.22883	4.21484	4.28971	4.25418	4.21153	4.24343	4.26824	4.20431	4.14655	4.27241	4.27151	4.2413	4.2135	4.21385	4.24362	4.30941	4.48686	4.30171	4.24293	4.23521	4.45903	4.25066	4.44694	4.49935	4.22874	4.25993	4.342	4.21294	4.43945	4.53934
7te4	1.16704	1.05606	0.973983	1.12682	1.13118	1.12924	1.13067	1.72768	1.11686	1.12195	1.06515	1.05688	1.1371	1.04973	4.24212	1.07081	1.02176	1.22911	0.996753	1.06654	1.05094	1.12064	1.0963	1.08731	1.15575	1.09164	1.16036	1.13694	1.01924	1.06447	1.10349	1.06578	2.69526	0.97412	1.07892	1.01365	1.03639	1.02421	0.997252	1.12954	3.52275	1.08662	1.78897	1.11989	1.04869	1.00234	0.97174	1.10675	1.05404
7syy	1.76958	1.85312	1.90651	1.84595	1.90254	1.91231	1.79994	1.88263	1.90619	1.86094	1.9681	1.7202	1.88937	1.69045	1.75708	1.83969	1.84654	1.66699	1.60326	1.67272	1.90365	1.65902	1.70134	1.7044	1.77136	1.91139	1.83798	1.88076	1.96047	1.78331	1.79556	1.92926	1.90722	1.97496	1.95895	1.93135	1.96474	1.90879	1.91253	1.96482	1.96373	1.83703	1.78189	1.81661	1.87746	1.89454	1.98124	1.89908	1.88564
8cwv	1.86499	1.79101	1.76965	0.883664	0.959654	0.828854	1.79112	1.84889	0.878866	1.8908	1.89912	0.956647	0.932844	1.78814	0.859609	1.79361	1.85921	0.898952	0.899348	1.78318	1.79552	0.825945	0.867349	1.78532	0.933291	0.867515	0.900027	0.818522	0.898113	1.71416	1.59378	0.909788	0.876506	0.879216	0.868052	0.840321	0.90204	0.86829	0.836913	0.793065	0.866385	0.83245	0.866551	0.833277	0.90487	0.822892	0.857635	1.40683	0.863649
7ps6	2.81229	2.01842	2.99949	1.79389	2.92552	2.56402	2.37434	1.95726	1.91783	1.68216	1.8611	1.87544	1.61211	2.66078	1.93307	1.87064	1.68782	1.72415	1.74434	1.61944	1.64369	1.60503	1.96953	1.63717	2.9372	1.63879	1.78658	2.24761	1.66751	1.68663	1.83545	2.43439	3.23191	2.2214	2.53068	3.38151	2.01555	2.88651	3.22653	2.74985	2.92747	2.71796	2.63308	2.91331	2.89509	2.87846	2.82123	3.29471	2.10815
8dao	9.39987	9.49191	9.21878	9.32695	9.53191	9.44808	9.22292	9.4168	9.43912	8.2538	9.31722	9.33366	8.44541	8.77732	9.4808	9.53899	8.40315	8.33246	8.29913	9.38449	8.12493	9.32061	9.22446	9.39868	9.26153	9.55882	9.50022	9.49728	9.41479	9.45955	9.50439	9.54042	9.15731	9.01566	9.03552	8.85144	8.89659	8.98668	9.4649	8.30654	8.96433	8.97065	8.781	9.27143	9.14156	9.08505	8.85741	9.02737	8.84541
[truncated: 111 more columns]

## Sheet: AFM 2.3 (N=32)
PDB ID	Model 1	Model 2	Model 3	Model 4	Model 5
7kyo	3.97325	3.87426	3.80593	3.91107	3.84444
7rqq	7.80074	7.54316	7.37272	8.04365	7.49776
7shz	1.43984	1.11602	1.95108	2.04757	1.85151
7b0b	2.11071	1.67785	1.63774	1.78015	1.46511
7m2i	0.58489	1.63259	1.61374	1.60567	0.696867
7kkz	6.05833	5.84727	5.94325	5.74366	5.7858
7ttm	2.62017	2.2732	2.94085	3.15228	2.88799
7e6p	0.684529	0.604448	0.589281	0.635447	0.470761
7mx8	7.35822	7.30048	7.15197	7.4828	7.44756
7mdp	1.86434	2.06925	4.1499	4.12633	4.19529
7qnx	1.38772	1.48912	1.54218	1.53098	1.61284
7ow1	0.391097	0.894385	0.430129	0.367265	0.413323
7qez	0.616683	0.620057	0.635717	0.749696	0.683653
7n0u	1.08785	0.782774	1.60381	1.2978	1.68479
7rd3	5.56459	5.40209	5.56791	5.56703	5.78532
7rco	4.55674	4.53848	4.38599	4.49482	4.44424
7ps3	4.28124	4.71104	5.30378	4.24227	4.27135
7oo2	0.534103	0.588423	0.524816	0.619925	0.465466
7l77	3.28823	3.64424	3.02443	2.80076	2.99131
7nc0	1.50578	1.48704	1.44484	1.46913	1.40094
7shy	1.60587	1.39051	2.02361	1.71247	2.11581
7mdj	0.617133	0.613415	0.817556	0.70956	0.668871
7ryu	1.85836	2.11543	1.26939	1.30879	1.45058
7rqr	8.12297	8.7136	8.46832	8.38376	8.26343
7wpv	2.22808	3.05902	2.97759	3.27189	3.0451
7n04	2.3496	2.16337	1.79913	1.77251	2.6661
7n0x	3.24625	3.05145	3.75775	3.68601	3.62096
7re7	1.34651	1.34941	1.36275	1.40846	1.36362
7ps1	1.49201	2.24189	1.46953	1.66577	2.03438
7a0x	0.487415	0.464551	0.493776	0.488311	0.476707
7si0	1.67189	1.47886	2.21296	1.94517	2.10144
7ryv	2.32821	2.30515	2.51033	2.97717	2.54134
7mu4	3.62608	2.20816	1.67554	1.97611	1.56064
7skz	2.39414	1.98743	1.53463	1.91653	1.67101
7bh8	4.74304	5.79821	4.90716	5.29486	6.08002
7bbj	1.35396	1.41469	1.06882	1.25402	1.20903
7rlx	2.06814	1.74668	2.14475	1.9932	2.40403
7sbu	0.567695	0.580264	0.973402	0.801783	0.66511
7q0g	4.13006	4.50691	4.46722	4.49827	4.46402
7q0i	4.77875	5.08823	1.60839	1.01032	4.78281
7u0e	10.2904	10.9081	10.2849	10.4512	10.1505
7so5	4.05963	3.77753	4.15268	4.14065	3.90905
7tcq	0.370347	0.260725	0.290826	0.287254	0.459284
7l7r	0.594577	0.590348	0.633896	0.580076	0.579057
7n4j	2.19835	2.57892	2.43393	2.4125	2.06513
6xlz	6.13943	7.02041	4.40188	6.11103	6.49721
7u09	3.91752	5.15803	4.2576	4.5518	4.61004
7t0k	4.22217	4.02818	3.98208	4.09279	3.99687
7e3o	2.92891	3.03197	1.03263	0.72057	2.85368
7rnj	0.596707	0.578843	0.608012	0.490441	0.526353
7qf1	3.45129	3.18798	3.20151	3.217	2.92038
7n3e	0.99876	0.919942	1.11779	1.16676	0.983177
7sjs	0.592639	0.866207	0.736653	3.77816	3.79916
7vyt	1.18938	1.61513	1.62837	1.23115	1.43278
7pr0	9.45096	9.15518	3.95277	9.66041	4.42933
7amq	2.81382	2.5983	2.73542	2.8189	2.78827
7o30	2.86168	1.76704	3.1949	2.53584	2.86489
7x9e	2.12792	1.86086	1.35947	1.66238	1.50927
7s5r	1.86359	1.75722	2.60825	1.79949	2.2843
7qf0	0.508285	0.446733	1.04716	0.575891	0.577829
7u2d	4.10035	3.99403	4.25437	3.53691	4.17106
7kpj	0.321399	0.244948	0.314508	0.236591	0.287379
7s5q	1.47317	1.68649	1.62289	1.53192	1.40309
7mzg	0.605388	0.674058	2.12432	1.13611	0.908449
7zf6	1.88064	1.95948	1.7571	1.65558	3.06994
7mzh	0.376236	0.78619	0.374339	0.323334	0.367141
7np1	5.27557	5.27102	5.23451	5.29532	5.23589
7rxj	0.685563	0.601078	2.0422	0.764814	1.91765
7s0x	1.00724	0.8549	2.42032	1.9595	1.61221
7daa	0.31794	0.396854	0.308346	0.422281	0.164801
7l79	2.29789	2.34065	2.20404	3.55729	2.25824
7rah	0.572001	0.646447	0.664273	0.593037	0.535035
7rt9	1.1531	1.28491	1.43958	0.967292	1.0146
7stz	0.532644	0.446161	0.657794	0.547319	0.848088
7rqp	5.94385	6.06466	5.54047	6.05409	6.39007
7mlh	3.03584	1.80928	2.68831	2.98946	3.10568
6xsw	1.31234	0.705873	1.48595	1.18638	0.77073
7s8g	1.01818	0.951909	0.724895	0.680222	0.675634
7n8q	2.21002	2.6247	3.34102	1.1947	1.57359
7lf7	2.06945	2.18658	2.90894	2.37376	2.031
7jkm	3.22141	3.3001	3.05937	3.26777	3.14044
7qu1	1.19795	1.03515	1.14768	1.0875	1.04981
8d36	5.18053	6.44551	8.12511	3.67642	3.8039
7mzf	0.680779	0.514693	0.706543	0.518792	0.682297
7vsw	1.19666	1.82494	1.61283	1.65639	1.58044
7dk2	8.9327	9.04027	9.02425	8.91058	8.92635
7fjs	2.07265	2.13925	2.14794	2.20544	2.19165
7seg	1.47214	1.44164	1.55322	1.50825	1.7334
7fgj	0.972204	0.793844	0.836684	0.746448	0.93038
7rxi	1.46167	1.45493	3.27389	3.07111	3.16925
7kql	2.01114	1.86884	1.06962	1.31182	1.26302
7s8h	4.78467	5.35886	3.53716	2.20657	2.4493
7a3u	4.56867	3.13666	7.95896	3.3471	3.359
7v5n	2.97307	3.13647	2.81965	2.80647	2.98469
7arn	0.91293	1.02748	0.794793	0.859468	1.19333
7s4g	0.95582	0.960178	0.803903	0.936716	0.8168
7mzk	0.855754	0.780447	0.764339	0.847206	0.780995
7s11	4.35909	4.87152	4.34458	4.41	4.34338
7e5o	0.745609	0.729783	1.50919	0.692752	1.34125
7u0a	4.52697	4.93543	5.01511	6.79106	5.94493
8dcc	3.46997	3.64166	4.08321	4.00404	4.24929
7u0b	2.74964	2.21832	4.31975	3.97071	2.53714
7n3c	6.1308	6.76711	5.94256	5.6229	5.79373
7wkx	0.919937	0.881389	1.08743	0.956632	0.953212
7o4y	1.74005	1.83481	1.67373	0.993794	1.8
7kba	4.60919	2.28993	1.98876	1.31123	1.18142
7kf0	1.54828	1.74162	1.7431	1.36572	1.61948
7bbg	3.74606	3.54524	3.32832	3.48228	3.48827
7cj2	3.06636	1.69032	1.88386	1.41109	1.65068
7o2z	2.32836	2.23707	2.01592	2.12071	2.0366
6xp6	1.26144	1.20195	1.25797	1.10142	1.28184
8d6z	2.40036	2.11665	2.48414	2.8678	2.51108
7f7e	1.40665	1.31952	1.6368	1.42204	1.322
7su0	1.74101	1.94509	1.74462	0.875456	0.728754
7l7e	1.33907	2.14754	1.32967	0.654445	1.5666
7lfa	0.89219	1.83678	1.76805	1.72966	0.908179
7t7b	1.46061	5.79545	2.71073	1.91276	1.99689
7n08	1.54777	1.5846	2.0717	2.27606	2.24892
7wph	1.95154	0.964556	2.05502	2.34818	2.14999
7s13	1.16084	0.670328	0.266237	0.512493	0.55728
7sn1	0.555856	0.584987	0.616945	0.624927	0.590817
7rm3	0.694492	0.740523	0.752043	0.740932	0.724886
7s3m	2.43383	2.3256	2.40552	2.4323	5.18945
7ps0	1.11496	0.656758	1.45997	1.1802	1.19961
7n6p	6.48474	7.01859	6.48484	6.41921	6.38537
7mrz	0.36626	0.453626	0.475853	0.464156	0.470801
7kkh	0.829544	0.812072	0.589938	0.690353	0.715252
7tp4	4.73182	5.21407	4.88407	5.52153	4.57897
7kn4	3.6012	3.56277	3.50694	3.54458	3.55649
7keo	3.46813	4.11715	3.62812	3.10171	3.89079
7pi7	0.578288	0.368424	0.646083	0.534212	0.613147
7e72	0.835778	0.669399	1.0556	0.673536	0.846583
7ora	3.19685	2.9065	3.2679	2.73641	3.24248
7n3d	3.76741	3.66911	3.69073	3.43559	3.84075
7n3f	1.07533	1.10813	1.25128	1.10854	1.17018
7lyw	3.79206	3.93287	3.79767	2.87771	3.39319
7urq	2.62278	2.85168	2.70599	2.45363	2.68013
7q4q	1.05516	1.10231	1.01954	1.06606	1.02407
7rta	0.830134	1.0142	0.89453	0.804094	0.980992
7doh	0.305703	0.298143	0.342505	0.381955	0.382583
7sem	2.13302	1.6786	2.13838	2.27234	2.10793
7fcp	4.81645	5.10404	1.35107	1.5515	1.44391
7tus	0.744644	0.526785	0.554072	0.557275	0.54082
7rda	5.81687	5.66822	5.93255	2.24146	5.62591
7mf7	1.89757	1.96495	2.10788	2.04649	1.87777
7tp3	2.64963	2.49731	2.55176	3.44117	2.51929
7ams	2.71409	2.71329	3.07066	3.42628	3.57936
6xsn	1.23293	1.10199	0.838384	0.925554	0.828627
7e9b	0.996697	0.811161	0.799638	1.26558	1.41937
7s0b	3.12283	2.22778	3.68724	3.866	3.99637
7uen	1.56794	1.43519	0.657405	0.467329	0.53204
7tqa	2.36289	2.3958	2.33874	2.41167	2.39388
7vux	0.64661	0.523264	0.542088	0.549253	0.454679
7lfb	1.21739	1.36281	1.19503	1.1967	1.16989
7rew	1.33068	1.45381	1.40153	1.37026	5.02516
7rxl	2.72896	0.408225	0.794319	0.951037	0.410493
7uem	0.500141	0.496577	0.552935	0.378435	0.37497
7ps4	2.39759	0.947637	0.562955	2.0072	1.10807
7qny	5.46217	5.46925	5.63095	5.56482	5.22053
7kf1	2.79366	3.30613	2.76201	2.67954	2.46766
7o33	1.04708	0.774014	1.12051	0.753327	0.891866
7bnv	4.36681	3.58514	5.78625	4.96146	4.12839
7n4i	2.66907	2.49328	2.55398	2.78718	1.64728
7phw	3.52765	3.11438	2.81308	2.90061	3.04562
7k7r	0.75355	2.76547	2.85084	3.14498	2.57644
7n3h	2.13847	1.46757	2.6497	2.1548	1.13032
7bg1	1.45163	1.5189	1.58487	1.52254	1.51921
7rdk	4.19206	4.53733	3.52826	4.61277	5.06509
7f6z	0.563035	0.655812	1.67453	0.683815	0.918023
7rks	5.15923	5.0873	5.17478	5.09374	5.12163
7z0x	7.00198	7.40821	7.20008	7.09877	6.16587
7eyc	0.952104	0.912696	0.838723	0.878891	1.0139
6xm2	4.39156	4.43227	4.49016	4.42841	4.42944
7zf8	1.19168	1.03768	1.1733	1.24764	1.08131
7nab	3.73311	3.7887	3.95009	4.2055	3.2273
7shu	1.69232	1.75046	2.00696	2.19563	1.84778
7z0y	3.40213	5.12604	3.48299	5.39313	3.3192
7vyr	0.816901	0.678533	0.677444	0.660689	0.673534
7ahu	1.94173	2.33695	2.18076	2.10902	1.97412
7lr4	1.56315	1.16597	2.86286	2.69851	2.65986
7pqy	4.28076	4.61567	4.5442	4.58726	4.52263
7mzj	0.713547	0.645684	0.602755	0.695598	0.636839
7u2e	4.79266	4.7115	4.69042	5.10578	4.55571
7phu	4.01437	3.70763	4.11616	3.84754	4.23057
7qu2	2.12571	2.07029	2.7468	2.19968	2.68663
7or9	4.12527	4.11576	4.163	4.09992	4.08374
7st8	2.2163	2.19713	2.20845	2.19439	2.20506
7msq	7.58529	8.53344	8.24635	8.45242	8.13113
7zwi	2.30891	1.99997	1.5356	1.75713	1.75295
7lr3	1.02906	0.98484	0.960463	0.963432	0.979579
7rpt	0.592862	0.652701	0.8193	0.801223	0.813404
7n3g	4.75662	3.83632	4.26201	4.23593	4.49707
7te4	1.04114	1.8374	1.09679	0.846759	0.913252
7syy	1.69553	1.59765	1.66243	1.94238	1.88849
8cwv	0.623129	0.898094	0.888912	0.747757	0.733089
7ps6	2.93521	2.05719	2.88755	3.10942	2.28348
8dao	8.58147	8.96519	9.2991	8.69594	8.56639

## Sheet: AFM 2.3 (N=1)
PDB ID	Model 1_1	Model 1_2	Model 1_3	Model 1_4	Model 1_5	Model 1_6	Model 1_7	Model 1_8	Model 1_9	Model 1_10	Model 1_11	Model 1_12	Model 1_13	Model 1_14	Model 1_15	Model 1_16	Model 1_17	Model 1_18	Model 1_19	Model 1_20	Model 1_21	Model 1_22	Model 1_23	Model 1_24	Model 1_25	Model 1_26	Model 1_27	Model 1_28	Model 1_29	Model 1_30	Model 1_31	Model 1_32	Model 2_1	Model 2_2	Model 2_3	Model 2_4	Model 2_5	Model 2_6	Model 2_7	Model 2_8	Model 2_9	Model 2_10	Model 2_11	Model 2_12	Model 2_13	Model 2_14	Model 2_15	Model 2_16	Model 2_17
7kyo	3.97325	4.04341	4.0245	3.98123	3.96256	4.08735	4.04448	4.08994	3.97235	4.01612	3.98526	3.96517	4.20616	4.05991	3.97437	3.92583	4.04727	3.90921	4.05079	4.18514	4.03624	3.94919	3.92082	3.97323	3.89409	3.97243	3.93921	4.05922	4.13167	4.01843	3.96356	4.01537	4.01729	4.12142	3.87426	4.21923	3.85758	4.0676	4.07548	4.08945	4.1306	3.96668	4.02045	4.13279	4.09339	4.11276	4.00483	3.92943	4.01802
7rqq	8.11673	7.83779	7.80074	8.12101	7.84745	7.77268	7.8806	7.74044	7.67005	7.7029	7.94083	8.03404	7.80979	7.99669	7.97412	7.9284	7.84607	8.12205	8.34913	7.7467	7.89589	7.7641	8.09806	7.78718	7.97638	7.73992	7.61614	7.98103	7.93345	7.68739	7.92769	7.83386	7.63914	7.54316	7.77057	7.56238	7.44216	7.48349	7.51554	7.42585	7.45753	7.52521	7.69677	7.45411	7.58539	7.41645	7.01373	7.59917	7.7388
7shz	1.46779	1.4505	1.43984	1.46647	1.50603	1.42368	1.56331	1.52822	1.43505	1.47909	1.41601	1.48011	1.44873	1.43875	1.48417	1.51399	1.74876	1.62956	1.512	1.56021	1.35808	1.48972	1.76113	1.43015	1.6193	1.42857	1.68803	1.51745	1.63569	1.43005	1.53055	1.49536	1.11602	1.28748	1.3584	1.72389	1.28959	1.31657	1.33449	1.35417	1.3143	1.20645	1.34814	1.33557	1.28786	1.38853	1.26161	1.21789	1.29936
7b0b	2.40538	2.11071	2.33216	2.37714	2.01287	1.61326	1.89421	1.85474	2.24549	2.2369	1.94762	2.26754	2.1499	2.17731	2.01613	2.36205	2.0282	2.12363	2.616	2.05289	2.76148	1.56771	1.77786	1.91813	1.80036	2.21073	1.92119	2.89243	2.57619	1.90621	2.3334	2.31043	1.67785	1.88627	1.68761	1.92325	1.82244	2.16858	1.84076	1.81142	1.56701	1.66284	2.05246	1.49277	1.6139	1.75081	1.80173	1.46795	2.07297
7m2i	0.797501	0.926611	1.59811	0.58489	1.05198	1.57729	0.556133	1.63029	0.572866	0.564927	0.567492	0.652029	0.726382	1.39606	0.58594	1.57967	1.60391	0.573263	1.54164	1.10849	1.66869	0.57405	0.599017	0.927776	1.20703	1.67313	1.09341	1.59566	1.62459	1.61721	1.62413	1.58674	1.63259	1.7267	1.73515	1.71881	1.63995	1.71223	1.70529	1.66413	1.70608	1.67969	1.62944	1.72865	1.66938	1.72989	1.71254	1.72267	1.72173
7kkz	6.08619	6.09361	6.09095	6.05833	6.14383	5.92674	6.1194	6.07182	6.10008	6.13376	6.10244	6.0061	6.07443	6.03659	6.0717	6.01859	5.8856	6.09137	6.04432	6.1268	6.02706	5.97023	6.07155	6.08974	5.93981	6.06661	6.03404	6.14662	5.94613	6.08333	5.96705	6.11255	5.84727	5.89209	6.06538	6.03301	5.91456	5.8199	5.89512	5.98112	5.92826	5.87969	6.08338	5.87887	5.87336	5.85338	5.91095	6.09043	5.93091
7ttm	2.88603	2.62017	2.67579	2.90968	2.78768	2.79956	2.81189	2.98267	3.05623	2.8584	2.92244	2.92186	2.86186	2.8494	2.84585	2.94427	2.87772	2.90576	2.80943	2.89129	2.08298	2.78699	2.83135	2.97615	2.88219	2.66689	2.85696	2.82433	2.94998	2.96726	2.93601	2.9885	2.78141	2.8447	2.85344	2.2732	2.70982	2.66213	1.8343	2.9445	2.78926	2.88009	2.87152	2.37519	2.71224	2.93334	2.86795	1.55806	2.71616
7e6p	0.684529	0.756329	1.90953	0.742113	0.793486	1.17098	0.775298	0.752028	1.4236	0.701965	1.39379	1.51589	0.626036	0.72114	0.669146	0.639601	0.860347	0.943025	0.758386	1.83535	0.792803	1.26818	0.895267	0.701853	1.19012	1.07462	1.89909	0.663998	1.1193	0.891534	0.887521	0.794023	0.617807	0.604448	0.651515	0.615788	0.634047	0.651113	0.625712	0.604717	0.758636	0.647924	0.629712	0.540825	0.82385	0.597504	0.685077	0.634514	0.64522
7mx8	7.37887	7.35822	7.6488	7.45042	7.9033	7.74806	7.72856	7.76713	7.79842	7.1902	7.79416	7.88352	7.23628	7.70958	7.7241	7.96387	7.43281	7.80665	7.48293	7.69927	8.1702	7.31925	7.95366	8.07065	7.22001	7.85587	7.81292	7.7739	7.57454	7.9904	7.34449	7.48849	7.30048	7.48398	7.98404	7.46477	8.00167	7.48726	8.1006	7.62794	7.5959	8.16218	7.83178	7.78292	7.52091	7.80741	7.65252	7.24834	7.44142
7mdp	2.16928	1.86434	1.94053	4.12137	4.01307	3.97839	3.99594	4.02224	3.74769	2.80576	4.13815	3.72697	3.94346	2.0705	1.82384	4.01112	3.73479	2.59888	2.0371	2.29992	2.07823	2.31817	2.11065	4.01227	4.05107	2.05842	3.98588	3.98724	3.5797	1.96289	1.85008	2.30445	2.06925	4.08301	4.07152	4.0793	1.87392	4.07725	2.25359	4.14529	4.10297	4.07783	4.08108	1.96341	4.19495	4.08998	4.13395	4.05191	1.95055
7qnx	1.40541	1.38772	1.40087	1.40555	1.37668	1.52199	1.38465	1.56707	1.40204	1.55361	1.37511	1.49894	1.39797	1.60519	1.56087	1.58359	1.40985	1.48504	1.50489	1.38598	1.39604	1.43652	1.40787	1.38067	1.40985	1.39197	1.40277	1.40256	1.41101	1.62786	1.56761	1.38796	1.67096	1.69641	1.69292	1.48912	1.68967	1.67243	1.6835	1.67451	1.71813	1.36561	1.7005	1.65974	1.61849	1.46946	1.63255	1.65844	1.26063
7ow1	0.669463	0.741123	0.391097	0.655107	0.394164	0.371623	0.510456	0.621908	0.444584	0.393321	0.38097	0.67362	0.474664	0.508196	0.383912	0.711947	0.410457	0.384677	0.37158	0.413415	0.635942	0.613402	0.451054	0.393663	0.386361	0.388564	0.626484	0.815891	0.417401	0.391875	0.603366	0.490304	0.894385	0.949282	0.997372	0.924833	0.810947	0.944859	1.01513	0.882921	0.419854	0.805902	0.911989	0.875079	0.689789	1.00517	0.968625	0.921126	0.933963
7qez	0.616683	0.690434	0.665591	0.682459	0.664687	3.09835	0.667906	0.6105	3.027	0.647342	0.662678	0.685209	0.659358	0.728691	0.687243	0.654401	0.7282	0.689555	0.617971	0.651119	0.66894	0.639719	0.662852	3.07742	0.615854	0.631343	0.713496	0.615662	3.18857	0.606757	0.769902	3.0714	0.677284	0.638927	0.641	0.620057	0.617955	0.688668	0.58911	0.661291	0.600506	0.629923	0.644467	0.668815	0.622135	0.596108	0.653071	0.628044	0.657705
7n0u	1.08785	1.27521	1.17557	1.21263	1.09923	1.06158	1.10438	1.15039	1.08094	1.07675	1.14736	1.08174	1.07422	1.0748	1.07823	1.147	1.10212	1.16505	1.19555	1.06699	1.06411	1.12705	1.13736	1.08834	1.17597	1.14964	1.04623	1.13105	1.11723	1.08619	1.07777	1.23722	0.852268	0.831673	0.782774	0.875333	0.862659	0.843538	0.838339	0.91965	0.857466	0.772122	0.850409	0.805544	0.785564	0.874325	0.863998	0.851678	0.876725
7rd3	5.86302	5.56459	5.63177	5.83592	5.64819	5.81944	5.5866	5.87715	5.73136	5.67747	5.65999	5.6938	6.07338	5.98993	5.67055	5.41288	5.46997	5.7731	5.91939	5.49037	5.69462	5.76872	5.75207	5.82113	5.51232	5.6282	5.66659	5.58036	5.57887	6.14547	5.67726	5.55252	5.43576	5.9812	5.44815	5.40209	5.37231	5.43135	5.42892	5.89376	5.69093	5.51035	5.43344	6.03391	5.28353	5.51417	5.5854	5.41248	5.45043
7rco	4.55674	4.85376	4.67605	4.74519	4.50261	4.84089	4.64843	4.74166	4.79322	4.38735	4.73008	4.74803	4.59491	4.72055	4.68721	4.75003	4.76062	4.80448	4.73811	4.79349	4.41886	4.71313	4.69767	4.80708	4.56023	4.72995	4.88309	4.71902	4.78813	4.58709	4.69051	4.86401	4.53848	4.72579	4.55307	4.87271	4.62	4.56079	4.58077	4.85821	4.58452	4.59712	4.5543	4.51383	4.55373	4.55076	4.54676	4.54232	4.58679
7ps3	4.65194	4.52812	4.32178	4.28124	4.59431	4.6762	4.36411	4.92344	4.54946	4.26899	5.00087	4.38485	1.22791	4.90596	4.42574	4.26899	4.84761	4.47813	4.48478	5.00561	2.74246	4.75732	4.235	1.56793	4.3365	4.54296	4.75564	4.95123	4.85855	4.86663	4.74795	5.34889	5.37454	4.71104	4.81855	4.8593	4.75253	4.53453	4.73631	4.69396	4.67483	4.53449	4.5762	4.72013	4.67817	4.8614	4.6463	4.91223	4.71717
7oo2	0.628385	0.624469	0.534103	0.57595	0.581535	0.648716	0.617552	0.635517	0.606815	0.616151	0.596195	0.582644	0.619732	0.601489	0.580451	0.533764	0.524042	0.608131	0.60583	0.623446	0.636905	0.566925	0.546712	0.628631	0.593556	0.550201	0.589664	0.634426	0.634834	0.613779	0.578694	0.580483	0.60513	0.588423	0.60208	0.632311	0.626969	0.660017	0.601042	0.626127	0.599307	0.606346	0.644526	0.618659	0.65505	0.610503	0.537508	0.656876	0.618294
7l77	3.61409	3.71536	3.70974	3.28823	3.66614	3.42334	3.29965	3.58296	3.16479	3.5176	3.65375	3.28806	3.69147	3.54699	3.35983	3.74286	3.58758	3.42615	3.20563	3.13552	3.27832	3.42258	3.64189	3.72752	3.53481	3.59442	3.47425	3.76715	3.60784	3.67057	3.40769	3.28233	3.88044	3.64424	4.03397	3.68133	3.5754	3.63237	3.54787	3.77694	3.0534	3.76527	3.8238	3.51453	4.06936	3.61191	3.80138	3.61287	3.79097
7nc0	1.50757	1.50884	1.50578	1.51616	1.50715	1.50795	1.5164	1.49039	1.50727	1.50963	1.53272	1.5062	1.53222	1.51871	1.497	1.50635	1.51159	1.52318	1.52151	1.50828	1.52127	1.51775	1.50033	1.50862	1.51593	1.49673	1.50668	1.50616	1.52035	1.50609	1.50179	1.51376	1.51303	1.49471	1.48704	1.50114	1.48259	1.49392	1.4794	1.48599	1.49343	1.49475	1.48202	1.47545	1.49021	1.48688	1.5061	1.48946	1.49436
7shy	1.84232	1.60587	1.66303	1.63985	1.54134	1.61129	2.0212	1.57095	1.70713	1.65064	1.50246	1.58921	1.56214	2.05328	1.57531	1.6566	1.68642	1.76586	1.61287	1.54654	1.7282	1.5967	1.77268	1.66165	1.56752	1.91702	1.96605	1.57225	1.58309	1.5353	2.10142	1.61106	1.77588	1.39051	1.42148	1.87318	1.24228	1.37233	1.33196	1.44419	1.3507	1.4372	1.51296	1.44246	1.46722	1.41932	1.43334	1.5844	1.34252
7mdj	0.637803	0.62977	0.617133	0.633531	0.644832	0.636308	0.615651	0.635049	0.640456	0.633407	0.649589	0.659877	0.624687	0.630978	0.638825	0.656273	0.627265	0.648797	0.639524	0.62754	0.625423	0.65559	0.629584	0.640597	0.63937	0.630423	0.647838	0.613742	0.635327	0.628837	0.640507	0.642414	0.613415	0.634377	0.652041	0.665355	0.648394	0.647348	0.6449	0.644982	0.637503	0.653589	0.611272	0.641524	0.615782	0.684829	0.635576	0.620831	0.622797
7ryu	1.85836	1.94777	2.42782	2.51739	2.6047	2.46907	1.93737	2.27009	2.04766	2.79531	1.7358	2.12631	1.98154	1.8308	1.8585	1.9379	1.84743	1.94962	1.95393	1.88479	2.40346	1.91802	1.92973	2.68635	2.54781	1.89242	1.80616	1.88923	2.17035	2.49005	2.40225	2.57468	2.13522	2.13221	2.22089	2.11543	2.13153	2.07649	2.32492	2.27888	2.3357	1.6485	2.14597	2.31325	2.27583	2.18897	2.07605	1.59075	1.96604
7rqr	8.2385	8.12297	8.30218	8.45844	8.3314	8.25301	8.22476	8.20299	8.18707	8.18069	8.05297	8.30845	8.08555	8.33024	7.8662	8.20878	8.19621	8.17337	8.18436	8.19488	8.06109	8.31722	7.97455	8.28021	8.19884	8.26393	8.46182	8.3098	8.05871	8.29171	8.2028	8.4699	8.82061	8.7136	8.73143	8.76547	8.76831	8.68418	8.72129	8.87953	8.69049	8.64324	8.83432	8.39865	8.00193	8.81353	8.38228	8.67463	8.71126
7wpv	2.59619	2.51237	2.22808	2.7414	2.69595	3.8524	2.65638	2.6077	2.90617	2.72024	3.4262	2.6986	2.82287	2.71275	2.51308	2.68652	2.43119	2.62081	2.62949	2.49585	2.77336	2.55937	2.42792	2.82477	2.69054	2.70017	2.77859	2.65257	2.78197	2.83699	2.5286	2.6124	3.88011	3.81114	3.05902	3.74505	3.47777	3.59835	3.78806	3.02346	3.16022	3.83607	3.04631	3.41656	3.60868	3.31488	3.71877	4.18378	3.56313
7n04	2.82166	3.23815	2.3496	3.57653	3.01934	2.54751	2.63576	2.58593	3.18026	2.28069	2.85745	2.18006	1.87386	2.86024	3.26125	2.77429	2.0407	3.51001	2.40449	3.31687	3.04444	4.0256	3.30942	2.52867	2.59822	2.56141	2.89707	3.34202	2.73897	3.04895	2.77964	2.28716	2.83687	2.3445	2.16337	2.5966	2.73668	2.72393	2.31002	2.15402	2.16599	2.02097	2.2077	2.5326	2.08323	2.19883	2.42159	2.51247	2.1589
7n0x	3.38936	3.3717	3.26472	3.24625	3.32475	3.42599	3.40748	3.32937	3.5571	3.37471	3.45481	3.45911	3.33923	3.37951	3.31376	3.43668	3.51508	3.30511	3.32973	3.34038	3.4987	3.46206	3.31747	3.38932	3.50591	3.28469	3.34789	3.40673	3.4795	3.44861	3.29057	3.36266	3.58616	3.05145	3.63061	3.78641	3.44498	3.65662	3.97827	3.41105	3.75981	3.29813	3.21295	3.9598	3.87755	3.50641	3.41283	3.92468	4.09232
7re7	1.34651	1.39432	1.42017	1.3929	1.40329	1.38692	1.38694	1.33719	1.37926	1.39165	1.35506	1.39597	1.39414	1.3707	1.38021	1.41728	1.3762	1.3873	1.39898	1.44912	1.39822	1.38509	1.39296	1.42165	1.39851	1.3773	1.44949	1.40484	1.45013	1.40456	1.41547	1.40985	1.38206	1.37031	1.34941	1.35865	1.35639	1.36659	1.38284	1.3351	1.36387	1.35326	1.34987	1.37637	1.35591	1.35282	1.37112	1.38792	1.36192
7ps1	1.92748	1.91265	1.49201	1.9822	2.02736	1.99265	1.66727	1.88992	1.6746	1.53426	1.66463	1.39632	1.56463	1.84414	1.59527	1.76885	2.13003	1.48344	1.66709	1.58971	1.62953	1.61034	1.98104	1.85718	1.95211	2.135	1.91815	1.65404	1.59574	1.44777	1.97075	1.99127	2.68861	2.29808	2.27082	2.24189	2.3007	2.30662	2.36803	2.31013	2.29261	2.35635	2.29275	2.29469	2.33299	2.27877	2.30826	2.32322	2.36032
7a0x	0.487415	0.507307	0.508585	0.499839	0.519647	0.504121	0.503723	0.497033	0.508739	0.509193	0.481916	0.503746	0.528305	0.49725	0.487283	0.507797	0.494746	0.495969	0.503644	0.527189	0.511259	0.521787	0.523088	0.457043	0.520164	0.494787	0.505859	0.504875	0.510665	0.497508	0.49459	0.531562	0.482054	0.46792	0.464551	0.482894	0.470983	0.497273	0.484929	0.486222	0.497137	0.487347	0.46908	0.474562	0.475352	0.48985	0.490508	0.484896	0.487076
7si0	1.67354	1.70241	1.73406	1.67189	1.69286	1.65998	1.82348	1.74155	1.67998	1.74321	1.66538	1.72294	1.72164	1.74683	1.72499	1.69915	1.76401	1.67822	1.77382	1.63176	1.68913	1.69866	1.65803	1.78804	1.66618	1.65477	1.73368	1.64864	1.68742	1.62208	1.60538	1.55924	1.53646	1.62883	1.47886	1.5057	1.37916	1.74857	1.46263	1.42584	1.44595	1.509	1.41013	1.51969	1.53194	1.68088	1.44086	1.5582	1.6093
7ryv	2.59195	2.32821	2.3941	2.64891	2.88512	2.51776	2.41398	2.56535	2.50463	2.36184	2.75932	2.57071	2.5505	2.42353	2.54348	3.05555	2.61133	4.13742	2.65297	2.90549	2.50491	2.36132	2.32419	3.29846	2.43089	2.48601	3.1389	2.68931	2.74799	2.61767	3.18893	2.67811	3.2669	2.30515	3.40358	2.33665	2.42729	2.41781	2.35427	2.28475	2.37871	2.17042	2.43161	2.99677	2.32583	2.59268	2.34929	2.33669	2.41815
7mu4	3.70899	3.64365	3.84873	3.62608	3.90935	3.87387	3.88377	3.95141	3.65387	3.57178	3.84121	3.75296	3.642	3.64849	3.69498	3.90812	3.80201	3.58309	3.68069	3.61463	3.82649	3.82429	3.57913	3.66448	3.63859	3.74564	3.68088	3.77125	3.70904	3.81201	3.68085	3.67601	2.20816	3.35207	3.78792	2.78888	1.99183	2.73735	3.0096	2.23937	2.23768	2.50672	2.3402	2.17908	2.05103	2.58816	2.53832	2.05313	2.2879
7skz	2.39414	2.54693	2.51907	2.48502	2.48805	2.44575	2.47502	2.54154	2.47755	2.51721	2.54332	2.49017	2.42685	2.4955	2.45457	2.53699	2.49155	2.46945	2.47939	2.50938	2.32017	2.47658	2.48885	2.5395	2.46615	2.53337	2.46241	2.52771	2.44263	2.50321	2.46939	2.48093	1.98743	2.06463	2.05246	2.65228	2.36973	2.16182	2.03911	2.69	2.11214	2.3013	2.04409	2.47358	2.05907	2.79823	1.98486	1.90017	2.03694
7bh8	4.98748	4.74304	4.9632	4.89893	5.12334	5.42398	5.69251	5.54697	5.7779	5.40269	5.50406	5.04018	5.93804	4.80239	5.0339	5.67783	4.93624	5.08976	5.13028	4.88333	5.73666	5.70608	4.87712	5.83165	5.00594	4.65919	5.43915	5.08063	5.63776	5.14955	4.99747	5.71301	6.10471	6.29104	6.12504	5.79821	5.95387	5.11794	6.25377	4.80122	6.04769	5.11778	5.85321	5.8376	6.12285	6.31985	5.24785	5.90256	5.85863
7bbj	1.35396	1.4043	1.35553	1.383	1.3843	1.38939	1.36832	1.35986	1.36172	1.37083	1.37381	1.34858	1.40468	1.36605	1.37169	1.33796	1.36163	1.357	1.38095	1.38428	1.34871	1.35994	1.3576	1.34949	1.35914	1.36557	1.38009	1.36802	1.35847	1.35324	1.35659	1.37061	1.43869	1.41469	1.41693	1.43697	1.3772	1.46068	1.39562	1.42587	1.4141	1.41463	1.42058	1.42009	1.41244	1.41646	1.40365	1.42294	1.42637
7rlx	2.06814	2.16828	2.16774	2.19457	2.21602	2.25575	2.10425	2.13936	2.15539	2.18946	2.07135	2.2648	2.13966	2.18378	2.2115	2.12741	2.14734	2.21596	2.20035	2.10823	2.04866	2.10226	2.18679	2.13814	2.12046	2.29845	2.19582	2.14376	2.10603	2.28624	2.10052	2.15411	1.79183	1.74668	1.77642	1.7681	1.61158	1.83768	1.713	1.77488	1.78515	1.73455	1.63072	1.76593	1.71423	1.81003	1.753	1.75487	1.86576
7sbu	0.599441	0.567695	0.589523	0.571043	0.593474	0.565745	0.592368	0.591128	0.586947	0.57688	0.564294	0.604445	0.584541	0.583992	0.593187	0.612013	0.62342	0.564743	0.609944	0.597973	0.571378	0.594859	0.592579	0.608298	0.600509	0.581358	0.591645	0.587342	0.587014	0.599474	0.591523	0.589758	0.643309	0.580264	0.610771	0.604313	0.608829	0.573475	0.597236	0.586577	0.5969	0.631171	0.602287	0.603119	0.624511	0.582364	0.611248	0.61782	0.580013
7q0g	4.21908	4.4031	4.42216	4.13006	4.31353	4.3839	4.40006	4.32973	4.41522	4.40735	4.68123	4.42888	4.42849	4.38826	4.38267	4.33975	4.40446	4.39222	4.36333	4.42831	4.43735	4.43397	4.41253	4.38105	4.40498	4.98316	4.42901	4.42113	4.40659	4.43467	4.39139	4.36175	4.50691	5.53988	4.73081	5.47139	5.44688	5.32787	5.44185	5.47972	4.93302	5.47356	4.51779	5.50423	5.55166	5.45195	5.41389	5.46313	5.36851
7q0i	4.80297	4.77875	4.79782	4.78884	0.88166	1.21644	4.85716	4.83429	4.69324	4.87044	1.07825	4.73216	4.88875	4.81647	1.19704	4.76287	4.80192	4.9336	4.81581	4.86428	4.94835	4.76527	4.776	4.65983	1.8332	4.94806	4.74955	4.84558	4.77832	4.99875	4.80597	5.06367	5.19277	5.2055	5.08823	5.17081	5.0812	5.11605	5.23453	5.21734	5.15548	5.42713	5.39086	5.1339	5.36774	5.23578	5.6371	5.26994	5.15057
7u0e	10.3335	10.6228	10.4296	10.2904	10.1949	10.5765	10.5306	10.7206	10.1192	10.6159	10.6187	10.4554	10.7659	10.684	10.4676	10.2772	10.6205	10.3832	9.6782	10.3415	10.7473	10.1705	10.4423	10.1926	10.4832	10.4079	10.7891	10.6169	10.3452	9.97776	10.3587	10.4861	11.2491	11.7356	11.2808	10.9081	11.5303	10.7594	10.9918	11.6023	11.0742	11.3205	11.5641	11.5836	11.4112	11.2601	11.711	11.7951	11.8253
7so5	4.05963	4.43243	4.49794	4.25546	4.27028	4.10223	4.4176	4.12956	4.42575	4.2599	3.966	4.04063	4.5199	4.1666	4.05442	4.31675	4.54273	4.31973	4.52077	4.53822	4.18965	4.02865	4.2031	4.24484	4.24804	4.45389	4.12935	4.13681	4.56061	4.22271	4.40658	4.34793	3.78138	4.04995	3.77753	3.78739	3.76093	3.74132	4.06647	3.89264	3.79799	4.14457	3.91468	4.08459	3.76972	4.23263	3.76086	3.75749	4.12703
7tcq	0.370347	0.370829	0.563734	0.807727	0.35424	0.335841	0.360498	0.720682	0.3736	0.489775	0.415538	0.373697	0.43151	0.411471	0.378494	0.476824	0.673445	0.333395	0.484572	0.42453	0.48545	0.513456	0.310079	0.558811	0.327198	0.710879	0.455811	0.303525	0.35807	0.409982	0.38787	0.612798	0.269082	0.260725	0.32546	0.279575	0.293323	0.269351	0.303248	0.262064	0.265767	0.299406	0.274009	0.325834	0.287763	0.269229	0.286968	0.269036	0.274847
7l7r	0.608492	0.594577	0.617732	0.61569	0.613955	0.604158	0.598778	0.57032	0.593371	0.607919	0.598295	0.61005	0.583564	0.612931	0.616634	0.606264	0.625769	0.614211	0.614656	0.615983	0.606729	0.605773	0.611294	0.588759	0.611996	0.619251	0.60504	0.605375	0.616245	0.606507	0.594546	0.620343	0.678676	0.662703	0.624327	0.590348	0.663925	0.66897	0.645216	0.610017	0.62886	0.663011	0.634187	0.621491	0.610579	0.613237	0.615879	0.646898	0.656397
7n4j	4.51024	2.19835	3.69408	4.47242	4.27319	3.94414	2.20244	3.56171	1.99265	3.8428	2.04351	3.21414	2.24669	3.97986	1.98509	3.41541	2.21678	2.19288	2.23401	4.46362	1.87528	3.56644	3.90772	3.74567	2.18918	3.54029	4.23874	4.15565	5.53094	3.6232	2.19175	2.24991	4.25972	2.57892	5.08216	4.96515	4.48562	4.27226	2.34891	4.9738	5.81535	5.03272	4.466	4.68633	3.08344	2.17514	5.00417	3.31088	3.75495
6xlz	6.13943	6.26443	6.26089	6.22073	6.30302	6.20375	6.18599	6.12745	6.18371	6.15379	6.18813	6.11845	6.27311	6.37315	6.27216	6.28047	6.33343	6.26605	6.18453	6.24315	6.23266	6.26506	6.28168	6.24148	6.26599	6.21832	6.2714	6.2549	4.35561	6.23881	6.17277	6.11601	7.02041	7.42197	7.59543	7.35545	7.73403	7.24468	7.54596	7.20003	7.18918	7.41398	7.76303	7.29804	7.23649	7.31581	7.23751	7.45632	7.28775
7u09	4.15578	4.66645	3.91752	4.2424	4.08471	4.22236	4.30576	4.28868	4.17347	4.05565	4.02758	4.26425	4.27762	4.2998	4.45567	4.35218	4.27848	4.16145	4.12587	4.20281	4.17002	4.22622	4.13921	4.267	4.05212	4.22641	4.19657	4.08467	4.33248	4.31442	4.12404	4.19525	5.57738	5.48198	5.58221	5.15803	5.51619	5.16815	6.11575	4.74968	4.73639	4.88421	5.90762	5.42157	5.86658	5.21425	5.0497	5.07321	5.18081
7t0k	4.27159	4.23967	4.22217	4.28613	4.23758	4.15559	4.42684	4.23128	4.20167	4.30283	4.24634	4.21786	4.22394	4.26586	4.32545	4.28877	4.23659	4.2867	4.20587	4.37871	4.2972	4.37188	4.33768	4.19959	4.286	4.43971	4.27989	4.19052	4.23653	4.40035	4.33314	4.27817	4.02832	4.04987	4.04552	4.02818	4.08513	4.06771	4.04145	4.01728	4.09887	3.95737	4.0636	4.09112	3.88579	4.0872	4.0742	4.05478	3.97085
7e3o	3.07778	3.05869	2.92891	3.02285	3.04583	2.87562	3.94925	3.22797	3.4179	2.91626	3.64813	3.68146	3.78223	3.44104	2.99261	3.36249	3.33737	3.82488	3.8199	2.99978	2.82609	3.31147	3.03412	3.95686	2.60881	3.40823	2.97358	2.95725	3.27664	3.85019	3.99441	2.83556	3.61769	3.62283	3.03197	3.75389	3.05454	3.17907	3.04611	3.38523	3.6888	3.08141	3.12833	3.64849	3.55714	3.64224	3.61382	3.85867	3.44895
7rnj	0.660092	0.65376	0.596707	0.653886	0.669311	0.632362	0.637659	0.629629	0.650636	0.60868	0.639455	0.618736	0.680788	0.602874	0.629892	0.65763	0.648364	0.617157	0.629076	0.604816	0.590526	0.620413	0.632636	0.631299	0.647561	0.581116	0.642411	0.665649	0.64035	0.625886	0.620531	0.611198	0.578843	0.586495	0.588532	0.586571	0.593075	0.584019	0.599115	0.591604	0.575816	0.591601	0.589906	0.583164	0.591262	0.583977	0.575185	0.566595	0.592769
7qf1	3.5917	3.53992	3.45129	3.59822	3.11793	3.56821	3.54436	3.56124	3.47524	3.57091	3.45026	3.12244	3.50589	3.52987	3.4127	3.27187	3.30368	3.58855	3.42553	3.41938	3.36576	3.43658	3.50878	3.24905	3.52917	3.53419	3.61603	3.52527	3.54641	3.62227	3.48854	3.53603	3.18798	3.21181	3.35848	3.19558	3.32791	3.15987	2.99717	3.22629	3.16652	3.25519	3.42906	3.26912	3.08494	3.15931	3.31611	3.24128	3.15806
7n3e	1.16096	0.99876	1.01236	1.08508	1.05914	1.12526	1.20651	1.03476	1.09969	1.00042	1.02996	1.17064	1.06504	1.01574	1.08522	1.15477	1.17529	1.18085	1.08283	1.01618	1.04749	1.09156	0.990561	1.01737	1.17575	1.0228	1.03668	0.985315	1.08136	1.16161	1.03374	0.987278	1.15771	0.919942	1.01102	1.11764	0.985978	0.943682	1.17282	1.04485	0.998667	1.16319	0.976255	1.09036	0.927661	1.11595	1.01271	1.01772	1.21435
7sjs	0.592639	3.86984	5.34944	4.57118	0.69147	0.570014	0.732862	1.84481	0.572593	0.51577	3.91522	0.510957	3.82858	0.598643	4.2594	0.55334	0.576624	0.554368	4.10707	0.539308	0.766566	0.530206	4.03855	0.699037	3.97388	4.01342	0.676096	0.584303	3.88066	4.29671	4.41958	0.554907	4.15287	3.76255	0.866207	3.75496	4.1829	3.79536	4.0355	0.79278	3.8783	3.78061	4.07805	0.753683	5.05322	0.661367	4.27333	1.34378	0.893366
7vyt	1.66571	1.18938	1.59377	1.29824	1.06911	1.74412	1.3204	1.73594	1.37936	1.35143	1.63275	1.38823	1.47258	1.51501	1.56898	1.97224	1.68817	1.32344	1.68762	1.93422	1.88574	1.73183	1.35541	1.81382	1.72079	1.48337	1.26768	1.29933	1.30731	1.68911	1.90136	1.69881	2.19501	2.18766	1.61513	2.41753	2.19519	2.13308	1.41141	1.46405	1.65074	1.62252	1.42545	2.09349	2.30847	1.72658	1.98846	1.48373	2.15346
7pr0	9.45096	9.94768	9.68974	11.6187	11.7355	10.8775	10.5279	10.708	12.3027	10.6934	10.208	10.6847	11.6841	10.6769	10.2451	10.8088	9.77585	10.9608	10.5	12.1279	10.2893	10.0388	11.6878	11.9877	10.3015	10.1949	10.2399	10.7824	12.2445	10.5358	11.5552	10.6717	9.16018	9.15518	9.61842	9.7962	9.42562	10.1491	9.27493	8.94606	9.37533	10.3331	9.08146	9.30671	9.36186	9.84779	9.08548	9.38272	9.38509
7amq	4.34201	2.81382	2.8755	3.0896	2.77547	2.8084	4.32874	2.80218	2.60503	2.73533	2.63811	2.93484	2.77517	4.06564	2.92291	2.76304	3.0001	4.30636	2.6417	2.89337	2.84316	2.86893	2.83071	2.53267	2.82794	4.21705	2.91936	2.78969	2.76929	3.86385	2.5822	2.91108	3.44644	3.44199	3.96072	2.5983	3.43337	3.4325	3.67737	3.88699	3.78223	3.97828	3.96068	3.37771	3.88089	3.55848	3.49547	3.9859	3.91692
7o30	3.09774	3.04401	3.07416	2.86168	2.89506	3.1342	3.04136	2.68352	2.9036	2.98274	3.0575	3.05316	3.12709	3.19973	2.94718	2.95025	3.0049	3.27171	3.066	3.05504	3.0009	3.25292	3.07507	3.05401	3.04894	3.06893	3.27569	3.03976	3.01367	3.15212	2.94617	3.25937	2.51179	2.45409	1.76704	2.22092	1.84169	2.40239	2.46728	2.56339	2.32051	2.59205	1.99442	2.49665	2.40864	2.29688	2.36714	2.65077	2.27011
7x9e	2.33942	2.36782	2.43115	2.12792	2.12077	2.07854	2.17567	2.11571	2.16843	2.035	2.10598	2.14307	2.11804	2.2721	2.09061	2.10964	2.32058	2.14536	1.90585	2.11413	2.35951	2.14404	2.09967	2.20918	1.96261	2.14793	2.05718	2.11743	2.32487	2.1186	2.06983	2.08937	1.86086	2.09252	2.37538	2.12507	1.9543	2.09643	1.72491	2.26042	1.93455	2.33876	2.71678	2.26204	2.12197	2.15467	1.67614	2.10558	3.0268
7s5r	1.86359	1.94266	1.90403	2.77393	1.79488	1.95739	3.8476	3.17329	2.03951	2.02417	2.10809	2.01323	1.83761	1.90798	1.91753	1.98138	1.9743	1.99633	1.93811	3.0368	1.91403	1.99001	2.57403	4.12917	1.96687	2.80899	1.9463	1.86665	1.92262	2.93849	4.09993	2.00898	1.84536	1.78151	4.90153	1.75722	3.68661	5.43505	1.80768	1.79321	1.75356	1.79251	6.34535	1.73197	6.77445	1.89864	4.20548	1.67583	4.76011
7qf0	0.508285	0.718017	0.582188	0.59632	0.887369	0.881834	0.618857	0.624255	0.561286	0.56749	0.51916	0.477091	0.54352	0.927507	0.518177	0.484647	0.645157	0.515712	0.447418	0.60622	0.559915	0.64618	0.605044	0.552507	0.587514	0.861296	0.624965	0.540515	0.60484	0.65935	0.627029	0.561774	0.497273	0.485456	0.593167	0.446733	0.541824	0.504495	0.467562	0.501929	0.456092	0.47104	0.487659	0.484653	0.5491	0.523258	0.502222	0.494206	0.475335
7u2d	4.10035	4.20587	4.24642	4.19332	4.30071	4.38058	4.19668	4.61024	4.33405	4.12461	4.11012	4.33137	4.27501	4.15209	4.39669	4.48013	4.16498	4.20207	4.4216	4.24058	4.25141	4.12698	4.16961	4.33693	4.28755	4.49686	4.23842	4.45974	4.17358	4.33869	4.4211	4.38835	4.11507	4.13809	4.18902	3.99403	4.28967	4.37341	4.72329	4.20154	4.54688	4.23043	4.03371	4.16651	4.17621	4.0399	4.21564	4.10439	4.25678
7kpj	0.361696	0.356533	0.338037	0.321399	0.332893	0.347622	0.329734	0.346506	0.334845	0.356901	0.347196	0.32771	0.356761	0.361059	0.355856	0.351754	0.34476	0.353922	0.332046	0.350083	0.333974	0.347379	0.377678	0.366064	0.372573	0.358748	0.359504	0.34522	0.359172	0.348161	0.321111	0.341539	0.275753	0.274251	0.244948	0.256173	0.260849	0.284219	0.249879	0.279803	0.278362	0.236563	0.274083	0.289675	0.254613	0.268813	0.297404	0.279168	0.258386
7s5q	2.01213	1.64625	1.47317	2.12625	1.76178	1.62189	1.32746	1.75831	1.3692	1.78942	2.20511	1.90551	1.62972	1.82176	2.50891	1.68512	1.83252	2.1638	1.98032	1.97839	1.42084	1.83166	1.75137	2.01613	2.34416	1.74583	1.47891	2.24241	2.13718	1.95837	1.52211	1.57832	1.93135	1.87542	1.73111	1.68649	2.28235	2.1532	1.88919	2.00355	1.79602	1.84784	1.75839	1.6528	2.1323	1.81993	1.67462	1.83279	1.90779
7mzg	0.879053	0.717704	0.71156	0.605388	0.863858	0.657179	1.02795	0.686132	1.09506	0.656412	0.93762	0.662008	0.624529	0.708305	0.611922	0.698154	0.634693	1.2346	0.659416	0.637105	0.623904	0.633188	0.631292	0.622918	0.641898	0.709417	0.703453	0.622283	0.717354	0.665082	0.640749	0.607707	0.766546	0.77986	0.849659	0.674058	0.685238	0.756375	0.766381	0.61298	1.02919	0.773181	0.604274	0.762308	0.743768	1.17159	1.46565	1.73068	0.716855
7zf6	2.99419	2.95826	3.00072	1.88064	2.9425	3.27096	3.14151	3.11576	3.2249	3.13198	2.88488	3.32924	2.76211	3.13641	3.20153	3.33217	3.39763	2.90845	2.72681	3.4308	3.52229	2.91752	2.85236	3.24713	4.45843	2.83273	2.87913	2.9476	3.08699	2.68907	3.22286	2.9898	3.79428	3.127	1.95948	3.38	2.83372	3.20559	2.81922	3.17083	2.41044	1.52434	3.37469	2.82742	1.87272	1.71893	2.69684	1.58929	3.25235
7mzh	0.376236	0.381379	0.380457	0.55777	0.369006	0.372659	0.381507	0.371277	0.375749	0.386942	0.385457	0.378496	0.387159	0.374008	0.382663	0.376857	0.376275	0.357979	0.387679	0.369368	0.38987	0.38169	0.382144	0.381197	0.371662	0.373392	0.373298	0.367785	0.369789	0.368692	0.375566	0.386555	0.805916	0.78619	0.878277	0.835035	0.774839	0.855177	0.385766	0.817531	0.658098	0.413538	0.59747	0.806331	0.393725	0.835409	0.881645	0.533059	0.704907
7np1	5.30262	5.28325	5.28258	5.27557	5.29971	5.24651	5.28923	5.30521	5.27333	5.27652	5.26006	5.27047	5.28526	5.30115	5.27071	5.27728	5.29635	5.26754	5.26687	5.27132	5.27786	5.27405	5.28937	5.2811	5.2842	5.277	5.2792	5.27514	5.28054	5.29009	5.26967	5.29257	5.29391	5.27304	5.27102	5.28422	5.2766	5.27045	5.29166	5.29443	5.27842	5.26968	5.29177	5.25568	5.29315	5.29039	5.30153	5.28788	5.2915
7rxj	2.78353	2.81973	0.685563	2.80585	2.77135	2.83182	2.84867	2.85293	2.80272	2.90368	2.79525	2.15111	2.75295	2.65755	2.79191	2.82795	2.34335	2.8099	2.79077	2.77548	2.74701	2.78605	2.84259	2.70117	1.864	2.81274	2.81534	0.718725	2.8005	2.48734	0.601776	2.92692	0.601078	0.656038	0.646551	2.59651	0.597641	1.40195	0.643891	0.595991	0.580864	2.56157	0.608848	0.543649	0.66466	0.602435	0.607804	0.791755	0.591643
7s0x	1.13149	1.00724	1.01062	1.22033	1.24208	0.906203	1.02796	1.11176	1.0171	1.05391	1.06766	1.15006	1.56663	1.2443	1.00817	1.86604	1.11946	1.22481	1.5691	1.19167	1.05045	1.11295	1.0551	1.1881	1.0472	1.23787	1.17285	1.0152	1.38185	1.08682	1.07829	1.04417	1.00248	0.964919	0.917927	0.8549	0.9101	0.821281	4.10785	2.49606	1.02414	2.67893	1.08583	1.16295	1.74482	0.966348	0.836142	1.77006	0.924989
7daa	0.387978	0.383388	0.349055	0.31794	0.349391	0.404185	0.378192	0.372594	0.329007	0.401571	0.281687	0.376816	0.330002	0.328769	0.342327	0.316235	0.370266	0.339602	0.393543	0.323034	0.355007	0.315901	0.364035	0.40567	0.401338	0.378457	0.395543	0.38471	0.400565	0.363532	0.372194	0.342561	0.396854	0.429356	0.423455	0.419429	0.411536	0.323548	0.372269	0.362703	0.449152	0.448372	0.363043	0.382495	0.449507	0.409905	0.380986	0.418372	0.435655
7l79	2.29789	2.30685	3.71935	2.33065	2.61352	3.70396	3.70105	2.35674	3.72355	2.31427	3.69927	2.2821	2.30332	2.2674	2.3074	2.29464	2.28716	2.35282	2.3193	3.70834	2.3914	3.7287	2.34494	2.27441	3.79011	2.30936	2.37961	3.69802	3.70156	2.30055	2.29728	2.39346	2.35723	2.34065	2.35751	2.3448	2.35234	2.30953	2.39287	2.37494	2.33781	2.34759	2.34289	2.37466	2.36574	2.31866	2.3129	2.32542	2.34654
7rah	0.572001	0.596524	0.603771	0.613656	0.69522	0.706022	0.68193	0.605002	0.535668	0.6549	0.69679	0.671379	0.68876	0.557971	0.683333	0.669003	0.534975	0.661391	0.588354	0.576563	0.546391	0.634979	0.634608	0.634513	0.623979	0.621517	0.573934	0.734731	0.680667	0.550751	0.591639	0.535868	0.676691	0.646447	0.726513	0.70933	0.728868	0.704911	0.694114	0.657973	0.660088	0.666441	0.689022	0.681509	0.680723	0.635901	0.699652	0.654358	0.6513
7rt9	1.2319	1.27374	1.35992	1.1531	1.24489	1.35815	1.31485	1.29064	1.07454	0.993152	1.3717	1.33224	1.36784	1.37079	1.35757	1.20812	1.31502	1.3234	1.29547	1.1066	1.11348	1.35311	1.35148	1.33876	1.35142	1.28377	1.35282	1.3174	1.34077	1.30174	1.25303	1.31695	1.28491	1.37085	1.30912	1.38672	1.35345	1.31916	1.34233	1.36664	1.27915	1.31852	1.40014	1.38975	1.26611	1.38566	1.35588	1.3724	1.17907
7stz	0.532644	0.551595	0.551138	0.537557	0.513176	0.515206	0.552987	0.576633	0.513302	0.549705	0.56016	0.528185	0.549625	0.562029	0.543544	0.532469	0.503164	0.526144	0.518388	0.547312	0.576474	0.550023	0.493183	0.548076	0.511331	0.553518	0.567279	0.531923	0.56836	0.529285	0.555863	0.558825	0.475815	0.532957	0.502305	0.446161	0.711266	0.474192	0.465081	0.677427	0.575973	0.493433	0.486157	0.461377	0.470766	0.484107	0.44805	0.453259	0.482627
7rqp	6.10758	6.02479	6.16123	5.94385	6.20967	6.18372	6.30013	6.17685	6.10583	6.23258	6.15418	6.10253	5.85913	6.11403	6.12708	6.18915	5.90138	6.31176	6.08634	5.84703	6.26785	5.85428	6.07395	5.96439	6.21907	5.95208	5.99629	5.83547	6.23178	6.15602	6.20933	6.07894	6.17043	6.08011	6.06466	6.2994	6.0779	6.11286	6.38058	6.07691	6.07878	6.33495	6.08063	6.21965	6.14114	5.99403	6.08099	6.34089	6.34462
7mlh	3.2652	3.03584	3.13407	3.12588	2.57167	3.25152	3.24816	3.0956	3.10055	2.40211	3.52087	2.39239	2.19325	3.24112	3.42412	3.37795	3.48982	3.3734	3.06062	2.431	2.1335	3.33898	3.20304	2.61752	3.00279	2.34632	3.34353	3.28968	2.84057	3.04387	3.07796	3.40982	3.0405	1.85753	1.80928	2.72852	2.04865	3.54674	1.99196	2.01341	1.8594	2.22845	1.79359	1.77572	3.81832	1.44981	2.70321	1.90523	3.56078
6xsw	1.33696	1.3332	1.31234	1.34997	1.39746	1.31198	1.39298	1.29346	1.33647	1.37337	1.48674	1.45345	1.33861	1.49487	1.30753	1.24962	1.31367	1.29159	1.35748	1.31665	1.36406	1.33702	1.32101	1.32643	1.28228	1.27608	1.35283	1.33819	1.42648	1.33758	1.34239	1.31672	1.61282	0.705873	1.47622	1.50054	1.33497	1.30856	0.668962	1.43557	1.49639	0.71481	0.73493	1.52015	0.69263	1.00676	1.49214	1.25649	0.677237
7s8g	1.02651	1.0224	1.01818	1.03355	1.02115	1.01889	1.02854	1.03552	1.00726	1.02211	1.03078	1.04784	1.03941	0.987853	1.01618	0.991199	1.00338	1.02497	1.0185	1.03139	1.03443	1.00997	1.03292	1.05087	0.994165	1.02427	1.0034	1.03914	1.02973	1.02974	1.01783	1.03642	0.99028	0.951909	0.972589	0.988579	0.932375	0.989248	0.932688	0.965966	0.946603	0.948071	0.960407	0.890987	0.935976	0.977444	0.980694	0.954226	1.00206
7n8q	2.25903	2.21002	2.24012	2.23778	2.44998	1.76776	2.12268	2.33051	2.4458	1.99214	2.29096	1.78551	2.06216	1.84558	2.22182	1.978	2.34187	2.20194	2.25285	2.12458	2.41202	2.21889	1.87008	2.07755	2.27553	2.20164	1.98343	2.21115	2.53913	2.05117	2.12671	2.23432	2.68365	2.6247	2.79953	2.69314	2.70586	2.60231	2.39279	2.69823	2.64806	2.58472	2.85131	2.85167	2.7587	2.4894	2.93595	2.85512	2.46936
7lf7	2.09082	2.06945	2.10739	2.11972	2.10626	2.14599	2.1319	2.14581	2.12525	2.07649	2.11531	2.16553	2.06132	2.10748	2.11537	2.08658	2.09114	2.07962	2.15227	2.0972	2.04577	2.13533	2.11657	2.13351	2.11825	2.11751	2.17201	2.10364	2.17572	2.09305	2.09307	2.14378	2.25728	2.20747	2.18658	2.26691	2.21959	2.19561	2.19714	2.32611	2.24713	2.18583	2.19899	2.16235	2.22273	2.20185	2.17496	2.1843	2.19712
7jkm	3.22141	3.31241	3.41809	3.27052	3.28352	3.34856	3.26272	3.19528	3.15954	3.67283	3.41491	3.40158	3.25613	3.25452	3.30988	3.24772	3.32729	3.2256	3.25848	3.3549	3.32899	3.31961	3.30686	3.33892	3.64152	3.22445	3.31751	3.35711	3.21528	3.26994	3.28404	3.22571	3.3001	3.34001	3.30509	3.30657	3.57956	3.34765	3.36427	3.43574	3.32745	3.48342	3.44291	3.41342	3.3969	3.39611	3.51831	3.48685	3.6319
7qu1	1.21145	1.30666	1.41653	1.19795	1.24589	1.13018	1.16144	1.31827	1.1871	1.1936	1.38266	1.16013	1.25213	1.33825	1.18183	1.19033	1.28131	1.36622	1.25679	1.24481	1.29889	1.29064	1.35116	1.41458	1.28371	1.29737	1.22746	1.37625	1.26811	1.17138	1.10929	1.14889	1.03515	1.16944	1.17185	1.09484	1.16802	1.09856	1.12975	1.01989	1.62699	1.12049	0.998725	1.03028	1.02682	1.08246	0.94716	1.13825	1.0655
8d36	5.78086	5.18053	7.86339	5.51041	7.91535	7.68626	5.85382	7.94931	5.84774	5.09264	7.64192	5.67888	7.73723	7.70741	5.75925	5.71261	5.67335	5.55247	7.92417	5.23011	7.97581	6.15504	5.29158	5.57008	5.1863	8.24377	5.67978	5.33598	5.93472	5.85091	5.48864	7.47639	7.12458	7.27561	6.8019	6.44551	7.1172	6.93648	6.81437	7.17016	6.83994	6.77115	7.06468	6.9461	7.12263	7.00803	7.3101	6.92658	7.0925
7mzf	0.72731	0.680779	0.728923	0.688928	0.736055	0.711661	0.70872	0.702143	0.709479	0.709463	0.68687	0.721533	0.713641	0.713124	0.717262	0.6983	0.723734	0.715023	0.726166	0.717899	0.697021	0.726152	0.708384	0.726553	0.70297	0.697067	0.709754	0.71348	0.703079	0.725996	0.699768	0.709716	0.566769	0.548074	0.570108	0.514693	0.541396	0.496581	0.571203	0.510061	0.556904	0.57676	0.520931	0.573154	0.536032	0.574729	0.544592	0.528501	0.524118
7vsw	1.25353	1.76218	1.26755	1.19666	1.55359	1.71428	1.70158	1.64263	1.18879	1.70841	1.21147	1.21651	1.72589	1.31665	1.77559	1.76151	1.57648	1.82884	1.62825	1.78344	1.67224	1.83317	1.7177	1.70853	1.70494	1.75758	1.38324	1.7235	1.36279	1.73114	1.67792	1.69133	1.83619	1.83219	1.82494	1.82654	1.81856	1.81185	1.80994	1.8297	1.80807	1.8241	1.82262	1.83558	1.81659	1.79337	1.83494	1.83936	1.79038
7dk2	9.0585	9.03717	8.9327	8.95338	9.11035	9.0224	9.44949	9.06152	8.97773	9.01846	8.94971	9.0063	9.05922	8.94437	8.93231	9.03448	8.97084	9.12135	9.15107	8.95514	8.9167	8.91699	8.993	8.92557	9.01793	9.04815	8.88926	9.02915	9.00734	9.12742	8.9457	8.96613	9.04027	9.09455	9.08034	9.09517	9.11058	9.11473	9.06888	9.11538	9.14698	9.15046	9.03945	9.10048	9.16104	9.05402	9.17515	9.14131	9.09596
7fjs	2.10256	2.07265	2.07908	2.10669	2.10281	2.08592	2.08593	2.10315	2.10017	2.10574	2.08241	2.10486	2.0935	2.08235	2.10201	2.10056	2.09619	2.07036	2.0971	2.08573	2.10722	2.07177	2.10085	2.09041	2.07076	2.09871	2.09982	2.09552	2.09881	2.08426	2.08921	2.09353	2.15224	2.1503	2.13925	2.1575	2.16365	2.13824	2.15222	2.11275	2.1379	2.14731	2.12611	2.1576	2.16441	2.15656	2.12659	2.16566	2.16551
7seg	1.48025	1.56715	1.51399	1.47214	1.44268	1.48334	1.41694	1.45102	1.49135	1.45768	1.43757	1.47399	1.45155	1.45559	1.48472	1.55256	1.43614	1.51138	1.44351	1.44434	1.47624	1.47723	1.51528	1.45519	1.48885	1.47473	1.45427	1.47559	1.45599	1.45813	1.47835	1.44819	1.53176	1.56474	1.44164	1.46914	1.45716	1.4412	1.47526	1.41467	1.53382	1.45673	1.55344	1.47386	1.50429	1.47785	1.90368	1.50091	1.45206
7fgj	1.0015	0.98014	0.972204	0.979189	0.978726	0.989449	0.990073	1.00288	1.00257	0.98954	0.967803	0.99391	0.971694	0.961187	0.960063	0.972203	1.0002	0.95429	1.00825	0.982073	0.969077	0.976415	0.988541	0.98062	0.976779	0.989327	0.996101	0.99109	0.991599	0.991931	0.966242	0.99304	0.793844	0.880183	0.932416	0.972567	0.804185	0.987778	1.0108	0.917483	0.958778	1.01934	0.98129	0.917335	0.785986	0.942749	0.965165	0.917664	0.969243
7rxi	2.97506	2.39323	2.55781	1.46167	2.52411	2.54554	3.21768	2.32809	2.53992	2.91867	3.01684	2.48333	3.2218	3.22313	2.4371	2.43412	3.02422	2.99596	1.90688	3.30034	3.22707	2.45671	3.07702	2.92984	3.07573	1.27013	3.23341	1.46828	3.33813	3.28259	2.5075	2.12824	2.3176	1.45493	3.2276	2.38599	2.41596	2.96594	2.43066	2.27148	1.24771	2.29603	2.38386	2.21244	3.0956	2.34156	3.07608	3.17125	1.247
7kql	2.05495	2.05376	2.03256	2.01114	2.04754	2.02051	2.03216	2.07712	1.95635	2.02632	2.03214	1.99928	1.96796	2.01584	1.99828	2.08152	2.08482	2.04605	1.94826	1.96959	2.02018	1.99382	2.03427	2.0415	2.00803	2.04765	1.99005	2.05846	2.0121	2.02072	1.97938	2.07959	2.0663	2.02448	1.86884	2.06729	2.06984	2.03658	2.06902	2.26229	2.07169	2.08633	1.94811	2.03793	2.04191	2.06995	2.02381	2.05859	1.94685
7s8h	5.47126	5.17032	4.78467	5.43661	4.97602	5.19679	5.06434	4.97172	5.30616	4.89516	5.4172	4.73759	4.87388	5.3088	5.42026	4.8602	4.81897	5.02489	5.39086	4.92465	4.14549	5.19412	4.92349	5.19749	4.84665	4.59945	5.17525	5.00383	5.12638	4.07382	5.06189	4.97444	5.35886	5.51281	5.46653	5.48871	2.40954	5.26743	5.48167	5.45599	5.27088	5.29094	5.32227	5.29399	5.47993	5.2549	5.25805	3.47428	5.44342
7a3u	4.56867	5.59883	6.46191	5.97533	4.19964	6.51269	3.36312	4.00894	6.08678	3.50554	5.61338	3.15626	6.27892	4.56738	3.92323	4.06673	5.74573	5.15285	6.72501	5.44866	5.76848	6.34966	6.07195	4.58302	6.37102	4.13668	6.38714	6.35722	6.00972	5.21746	6.3659	3.25261	4.35332	3.54328	4.59189	3.13666	5.77337	3.20672	3.27832	4.28121	5.6303	3.60282	3.42397	3.52306	4.52855	3.54998	4.09548	4.67687	4.15675
7v5n	2.97508	3.2853	2.97307	3.06302	3.00915	3.07994	3.02811	2.90444	3.08107	2.99955	2.98858	2.86927	3.01623	3.08902	3.02738	3.02277	3.04172	3.03225	2.95686	2.92566	3.03221	2.99573	2.93322	3.05505	3.01206	2.98302	3.01753	2.9783	2.94329	3.02125	3.09037	3.07083	3.13647	3.2939	3.2784	3.33718	3.21359	3.10434	3.03752	3.07433	3.1542	3.17718	3.20737	3.13075	3.22852	3.20337	3.30847	3.11434	3.26793
7arn	0.923305	0.91293	0.925791	0.931569	0.895009	0.893044	0.913148	0.913558	0.938503	0.919834	0.927677	0.916946	0.895532	0.909914	0.933066	0.926544	0.949204	0.929019	0.938192	0.929147	0.9336	0.935988	0.930081	0.919035	0.923978	0.958445	0.934519	0.923841	0.92458	0.931611	0.901779	0.885622	1.04038	1.0668	1.02748	1.0879	0.951456	1.03762	0.951946	0.947387	0.981125	1.06455	1.01011	1.04214	1.0167	1.02232	1.08559	1.05216	0.978211
7s4g	0.99326	0.992308	0.95582	0.98857	0.996679	0.976594	0.990859	0.958554	1.00256	0.935362	0.96956	1.00872	0.984043	0.97667	0.978195	0.992382	1.00173	0.973251	0.987464	0.960098	0.964087	0.973958	0.997195	1.01395	0.988247	0.98422	0.995636	0.982834	0.948342	0.992581	1.00438	1.01901	0.967131	0.960178	0.982262	0.968272	0.936501	0.957805	0.975862	0.970165	0.938363	0.940605	0.956573	0.949929	0.93745	0.968547	0.947168	0.946915	0.957403
7mzk	0.858511	0.855754	0.868935	0.862916	0.875612	0.867242	0.895362	0.869537	0.870046	0.856806	0.878654	0.879677	0.888807	0.859626	0.873816	0.883413	0.847734	0.870815	0.877269	0.878075	0.8775	0.882358	0.879271	0.876999	0.880972	0.864471	0.855403	0.862074	0.884762	0.855459	0.849747	0.86316	0.795806	0.780447	0.793754	0.793062	0.801625	0.792316	0.786362	0.800432	0.77498	0.783862	0.819607	0.798799	0.799831	0.815145	0.794064	0.78709	0.790534
7s11	4.60408	4.95461	4.35909	4.54952	4.27081	4.57243	4.79403	4.69449	4.64833	4.52573	4.30518	4.71512	4.6164	4.60149	4.50424	4.51749	4.50301	4.80086	4.62333	4.61844	4.49663	4.42604	4.75626	4.50993	4.40163	4.45414	4.35539	4.4073	4.67372	4.23502	4.68423	4.49721	4.87152	5.00321	4.93145	4.95896	5.00798	5.01776	4.70977	5.02429	4.95176	4.94572	5.00897	4.74171	4.52895	5.03016	4.63575	4.96468	4.95393
7e5o	0.913153	0.79671	0.988949	0.745609	1.04657	0.75679	0.804818	1.11844	0.874806	0.948956	0.992335	1.223	1.02648	1.23675	1.07823	0.912868	0.981218	1.1529	0.917573	0.96837	1.75198	0.956596	1.10033	1.1634	0.992448	1.0024	0.917134	1.05106	1.18377	0.969779	1.03963	1.23383	0.952245	0.729783	0.969158	1.23925	0.931909	0.985935	0.991264	0.975151	1.19726	0.964195	1.20763	1.59488	1.58884	0.977891	0.8765	1.3035	1.18113
7u0a	4.85251	5.38323	4.52697	4.64141	5.41195	5.35842	5.28261	5.29918	4.89255	5.23225	4.55743	5.21073	5.31361	5.46074	4.49553	5.31143	5.29978	4.8417	6.01491	4.86774	5.50453	5.218	5.45315	4.80579	4.27179	4.63422	5.6217	4.9434	5.32654	5.11662	5.3041	5.37068	6.03829	4.93543	5.47898	6.14566	5.45532	5.29236	5.56213	5.3797	5.27718	5.31006	5.44171	5.58795	5.48813	5.71533	5.51155	5.58311	5.18194
8dcc	4.11573	3.46997	3.57741	3.71994	4.01898	3.4617	3.95032	3.96176	3.34601	3.83358	3.62267	4.06491	4.04415	4.20178	3.5562	4.13902	4.04499	4.00589	3.83515	4.02117	4.28101	3.90293	3.97875	3.99368	4.16522	3.8893	3.81394	4.25247	3.7084	4.04378	3.74381	4.52269	3.98426	3.64166	4.23265	4.32348	4.35842	3.97191	4.15227	4.10781	3.91444	4.42788	4.04221	4.19669	4.02219	4.04939	4.67471	4.27873	4.20025
7u0b	3.72601	6.55421	6.26863	2.74964	3.99859	6.6117	4.23771	3.97209	3.33821	3.5252	4.23976	4.34109	4.4318	4.40248	3.94751	4.40831	4.32429	4.29719	6.43533	4.28494	3.99849	4.12187	6.47906	3.96761	6.51657	3.14034	2.78291	3.04395	3.01496	6.01014	4.36717	2.6687	3.30299	3.58674	4.33833	2.21832	4.36852	2.18712	5.78918	2.57445	2.82029	3.06684	3.27788	2.41431	5.0474	2.80817	2.33749	3.73513	2.11259
7n3c	6.7223	6.63914	6.1308	6.88893	6.24216	6.36931	6.30444	6.69149	6.18267	6.21393	6.31566	6.16215	6.30038	6.22189	6.75426	6.9321	6.32784	6.94133	6.05315	6.45808	6.23487	6.3736	6.25997	6.60292	6.96321	6.95869	6.30346	6.82121	6.27188	6.34153	6.5781	6.16723	7.00535	7.01384	7.00458	6.76711	6.89115	6.47841	6.85639	7.11984	6.98389	7.12619	6.97332	7.0307	7.00921	6.86573	7.14932	6.94367	6.92947
7wkx	0.919937	0.929379	0.926892	0.945035	0.858351	0.950117	0.931018	0.937574	0.951594	0.942148	0.934913	0.937902	0.936109	0.935333	0.940805	0.930221	0.926181	0.938543	0.955	0.919739	0.953833	0.936433	0.928388	0.91024	0.920608	0.929008	0.959861	0.938617	0.922405	0.935094	0.956268	0.963222	0.930051	0.894373	0.881389	0.908298	0.917243	0.894117	0.910286	0.900068	0.93177	0.915489	0.958744	0.921015	0.910183	0.936651	0.975241	0.923737	0.921339
7o4y	1.76226	1.75902	1.74005	1.74944	1.7553	1.76602	1.73216	1.74605	1.74217	1.745	1.72828	1.74376	1.76371	1.7542	1.77887	1.75996	1.74306	1.80669	1.81575	1.7427	1.72915	1.75522	1.75106	1.77889	1.75434	1.74263	1.76837	1.80316	1.75469	1.74912	1.72415	1.74092	1.83481	1.8866	1.83917	1.86358	1.8691	1.8805	1.8017	1.8508	1.79191	1.85603	1.86013	1.86643	1.8439	1.8434	1.8607	1.86436	1.63455
7kba	4.71037	4.60919	4.78738	4.73606	2.55204	2.56003	4.5076	4.61252	4.59566	2.36686	2.5668	4.65341	4.24648	4.71592	3.44364	2.54975	2.46443	4.67924	4.79806	4.75957	4.64633	2.51345	4.87725	4.72294	4.62251	2.4997	4.60404	4.69586	4.70935	4.35212	4.63075	4.64043	2.33101	2.28993	3.94667	2.75364	4.04086	2.51963	3.94356	3.05877	3.8766	2.37444	1.95735	3.86266	4.12373	2.80584	2.60065	2.31048	3.74903
7kf0	1.55289	1.58974	1.57439	1.54828	1.51476	1.55848	1.56801	1.53096	1.54069	1.60821	1.53701	1.5145	1.66841	1.52746	1.58853	1.65182	1.49232	1.63345	1.57586	1.64637	1.59819	1.68259	1.64078	1.51624	1.57988	1.56992	1.5204	1.67183	1.53384	1.49425	1.58103	1.62395	1.75416	1.76557	1.85044	1.74162	1.71385	1.76239	1.8127	1.86067	1.86083	1.74401	1.80149	1.81695	1.82411	1.76564	1.68903	1.73422	1.71777
7bbg	3.85145	3.74606	3.75243	3.83903	3.86826	3.75445	3.76833	3.71197	3.78002	3.68484	3.68662	3.89571	3.72309	3.73665	3.89737	3.67227	3.6851	3.71684	3.69285	3.75915	3.68448	3.70454	3.65503	3.74921	3.75493	3.717	3.7	3.75801	3.68676	3.75958	3.66382	3.75746	3.754	3.54524	3.5502	3.57289	3.64226	3.58503	3.6964	3.63013	3.60788	3.75862	3.65462	3.6211	3.61905	3.52136	3.67298	3.60739	3.63751
7cj2	3.11127	3.1106	3.06636	3.09977	3.07893	3.11063	3.1081	3.11408	3.11071	3.12467	3.13442	3.09948	1.94963	3.1139	3.04907	2.04577	3.09945	3.09346	3.07724	2.07597	3.10967	3.11229	3.10678	1.78537	3.07418	2.13911	3.04732	1.98801	3.11016	1.56247	2.93211	2.04423	1.77039	3.06936	1.69032	1.74424	2.94245	3.0892	2.79619	1.54494	3.0708	1.54944	3.07565	2.99996	1.72474	2.9384	1.63643	3.06031	3.10804
7o2z	3.93728	3.95318	2.32836	2.3478	3.96187	2.20167	2.32092	2.18608	2.29196	3.07381	3.92274	3.94165	2.34674	2.33325	3.92869	3.93266	3.94609	3.90421	3.94675	3.92118	3.09668	2.32757	2.32027	3.90555	2.28964	2.32681	2.06101	3.91716	2.09265	2.32009	2.28014	3.89641	2.38343	2.23707	2.82568	2.26268	2.25491	3.00585	2.29019	2.24384	3.97822	2.61553	3.96156	1.864	2.32892	3.96442	3.11918	3.96139	3.10898
6xp6	1.34926	1.3346	1.26144	1.34842	1.2668	1.34938	1.2652	1.26558	1.2608	1.2639	1.25198	1.26441	1.36893	1.25114	1.25227	1.26143	1.26261	1.25821	1.256	1.35367	1.34735	1.25066	1.36595	1.25817	1.26597	1.26366	1.36879	1.30725	1.25061	1.25004	1.36043	1.24114	1.27254	1.24414	1.20195	1.22235	1.19221	1.20545	1.21198	1.2165	1.22716	1.26495	1.25027	1.19956	1.24255	1.25253	1.24226	1.21358	1.24052
8d6z	2.40036	3.21599	2.41244	2.88463	3.0201	2.96051	2.62549	3.13694	3.16788	3.11459	2.92873	3.11022	2.71087	2.94974	3.00251	2.99901	3.07235	2.85504	2.97901	2.43189	2.84781	2.88206	3.01571	2.96297	1.88363	2.90597	3.01083	2.97619	2.43334	2.89269	2.94117	1.78328	2.11665	2.43776	2.52864	2.73878	2.15622	2.20135	2.35718	2.14102	2.3039	2.32702	2.42064	2.3418	2.55951	2.52713	2.0845	2.62344	2.44679
7f7e	1.78729	1.85013	1.40665	1.7111	1.91542	1.55917	1.8482	1.79262	1.51314	1.72235	1.57419	1.9669	1.6658	1.55505	1.74716	1.91801	1.87835	1.48184	1.76292	1.92501	1.76512	1.66168	1.58149	1.78917	1.79974	1.63027	1.68211	1.58334	1.70348	1.57555	1.56534	1.53022	1.66874	1.65488	1.31952	1.6789	1.59112	1.51821	1.5742	1.66983	1.65651	1.54364	1.47696	1.37019	1.37444	1.55609	1.53589	1.58647	1.42116
7su0	1.74101	1.75594	1.86492	1.8423	1.92271	1.7146	1.90753	1.73604	1.88932	1.79755	1.8444	1.77214	1.85615	1.73099	1.90635	1.93041	1.86783	1.86692	1.79736	1.90913	1.90917	1.86466	1.71709	1.85086	1.78625	1.7419	1.85759	1.84583	1.82577	1.84644	1.84537	1.87754	1.95238	1.97708	1.94509	1.96597	1.94246	1.94865	2.00845	1.95277	1.98343	1.91721	1.96979	1.98344	2.00204	1.97564	1.91729	1.98086	1.94491
7l7e	2.135	1.89074	1.8742	1.33907	2.04029	1.85299	2.59217	2.20057	2.16569	2.35521	1.55287	2.02255	2.24813	1.34533	1.80712	2.30803	1.51907	1.59374	2.07635	1.92766	1.60948	2.22642	2.14417	1.54069	1.99463	2.05105	1.91874	1.52328	2.13915	1.78411	1.6322	1.68146	2.78876	2.14754	3.0314	2.31676	1.50648	1.61824	2.2899	2.60436	1.60754	2.65838	1.78047	2.57632	1.75722	2.589	2.37145	2.19216	2.74202
7lfa	0.918215	1.9238	0.961593	0.89219	0.892024	0.945734	1.89878	1.92643	0.9054	1.89574	0.966724	1.93492	1.04172	0.934371	0.908089	1.9311	1.92747	1.93864	1.91679	0.929009	0.931802	1.91047	0.920675	1.93021	1.92712	0.934378	1.89358	0.891145	0.853661	0.868471	1.9594	0.94552	1.85224	1.85905	1.83678	1.85854	1.84158	1.84977	1.86346	1.88315	1.84454	1.84911	1.84093	1.85168	1.86617	1.86337	1.8453	1.85956	1.8322
7t7b	1.81343	1.7004	1.67042	1.46061	1.63924	1.57531	1.61419	1.56805	1.65603	1.67321	1.66926	1.79109	1.73953	1.67145	1.52865	2.40428	1.59233	1.70545	1.72003	1.56196	1.70096	1.67806	1.63542	1.73091	1.75531	1.70845	1.64626	1.57779	1.69025	1.65438	1.74387	1.72321	5.85019	5.79545	5.90567	5.92314	5.78644	1.68735	5.77009	5.94207	5.88713	5.97168	5.7426	5.90076	5.80815	6.06459	5.91792	5.59251	5.77586
7n08	1.54777	1.68495	1.54933	1.55449	1.7599	1.57847	1.65349	1.58735	1.48877	1.49693	1.51271	1.50063	1.73657	1.58578	1.63045	1.63686	1.57141	1.54346	1.672	1.52953	1.55082	1.51262	1.66714	1.61224	1.51655	1.74193	1.70788	1.52329	1.58815	1.58918	1.64869	1.60218	1.6556	1.5846	1.61591	1.73854	1.64772	1.71905	1.7341	1.68794	1.67367	1.71475	1.62387	1.71275	1.55668	1.63965	1.69944	1.61145	1.71928
7wph	2.38162	1.95154	2.3034	2.28956	2.3318	1.84802	2.34286	2.32452	2.33187	2.35175	2.1795	2.244	2.30706	2.28879	2.34395	2.35549	2.30004	2.28929	2.27212	1.81976	2.3428	1.80081	1.57572	2.30535	2.35199	2.33996	2.35429	2.31251	2.31133	2.37436	2.31637	1.49228	2.12055	0.964556	1.93102	2.11626	2.2943	1.19209	1.21266	2.18687	2.21251	2.27876	1.17999	2.19906	1.90443	1.8808	1.11027	2.23532	1.05355
7s13	1.57671	1.16084	1.64725	1.5162	1.60616	2.40595	1.39676	1.05897	1.9665	1.73927	1.73241	1.67052	1.70288	1.09039	1.52553	0.91624	1.62347	0.498868	1.07171	1.0728	0.87677	1.72518	1.14444	0.799033	0.780892	1.52313	1.66418	1.07351	1.27204	1.92605	1.63705	0.994863	1.13599	1.27385	0.676212	0.670328	1.23432	0.599702	0.566055	0.733192	0.589486	1.08757	0.713397	2.18209	0.644416	2.26113	0.608807	0.652979	0.53658
7sn1	0.555856	0.683652	0.568411	0.565094	0.617026	0.615336	0.585787	1.29017	0.561033	0.566464	0.577654	0.693137	1.54958	1.36531	1.21552	0.722669	0.598929	0.607495	0.572697	1.53833	0.616248	0.605977	0.559251	0.593775	0.619435	1.24398	0.617911	0.667871	0.744196	0.933556	0.600634	0.560222	0.622725	0.620828	0.623115	0.584987	0.593495	0.590052	0.623886	0.610022	0.640292	0.591259	0.625642	0.671075	0.583834	0.645057	0.90385	0.589716	0.597408
7rm3	0.694492	0.70642	0.723879	0.725163	0.715347	0.692759	0.71211	0.71259	0.709747	0.698146	0.704464	0.69247	0.715695	0.691088	0.711661	0.700238	0.717446	0.739219	0.709554	0.703027	0.71779	0.699508	0.700467	0.697455	0.700724	0.729275	0.711803	0.720561	0.724992	0.728645	0.721918	0.695516	0.75532	0.740523	0.75653	0.748513	0.750351	0.761523	0.754601	0.754012	0.74602	0.741572	0.747975	0.757647	0.762404	0.751423	0.733543	0.743837	0.751467
7s3m	2.44598	2.52662	2.43383	2.44759	2.42108	2.46353	2.43366	2.49726	2.49104	2.46476	2.54019	2.50439	2.43781	2.44848	1.87378	2.42699	2.39355	2.47723	2.50941	2.42523	2.39879	2.46991	2.42794	2.49164	2.43514	2.41946	2.47155	2.44257	2.51391	2.45846	2.47079	2.52645	2.37651	2.43683	2.48318	2.3256	2.45898	2.40053	2.52008	1.86319	1.97886	1.84792	2.38746	2.44099	2.38702	1.77076	2.39574	2.47448	1.88357
7ps0	1.18293	1.15598	1.11496	1.19529	1.04285	0.961867	1.0639	0.974885	1.20217	1.15892	1.20019	1.07435	1.24121	1.2281	1.13391	1.25403	1.41541	1.03632	1.0403	1.24297	1.22097	1.10658	1.09866	1.13113	1.19798	1.05595	1.10721	1.21113	1.23525	1.28435	1.00696	1.20934	0.937312	0.656758	1.06735	0.995021	0.883	1.10084	1.10919	1.32983	0.919603	0.723041	1.25022	1.40762	0.877381	1.08422	1.43142	1.38567	0.933891
7n6p	6.57181	6.4852	6.48474	6.76826	6.54162	6.54911	6.4896	6.45995	6.72156	6.4893	6.60981	6.56994	6.47778	6.57263	6.58286	6.5747	6.43705	6.48081	6.50316	6.39535	6.61288	6.52987	6.61262	6.46392	6.5803	6.40863	6.61455	6.66876	6.41021	6.77248	6.57528	6.57054	7.68434	7.01859	7.06427	7.45389	7.5073	7.47211	7.1748	7.08236	7.09367	6.83128	7.47992	6.94082	6.84946	7.1362	7.18436	7.06177	7.39467
7mrz	0.41529	0.36626	0.400675	0.399862	0.420458	0.391908	0.379659	0.390933	0.406474	0.417699	0.393305	0.397394	0.406176	0.411083	0.416824	0.391767	0.387514	0.447059	0.406449	0.42202	0.388794	0.404411	0.420138	0.419866	0.398336	0.391137	0.484355	0.364243	0.39769	0.391243	0.400944	0.403087	0.453626	0.488122	0.476495	0.474219	0.480821	0.494918	0.487519	0.502666	0.49913	0.509298	0.49673	0.482521	0.482292	0.495087	0.478075	0.469732	0.516711
7kkh	0.829544	0.831369	0.834034	0.845527	0.827858	0.812646	0.807887	0.858612	0.839193	0.851105	0.848128	0.852306	0.832998	0.859053	0.837108	0.814841	0.811798	0.840421	0.848406	0.828884	0.835557	0.811306	0.828563	0.837105	0.844707	0.825282	0.839638	0.834866	0.81433	0.830383	0.831057	0.836717	0.872547	0.812072	0.819338	0.812187	0.824424	0.823303	0.836387	0.836251	0.814377	0.828604	0.85255	0.834596	0.826558	0.831963	0.814329	0.799603	0.780991
7tp4	4.74125	4.73182	4.88438	4.83693	4.74991	5.18994	4.70704	4.8322	4.7107	5.23029	4.72809	4.84906	4.68874	4.88892	5.40914	5.12344	5.67902	4.76117	4.69348	4.7807	4.69957	5.1927	4.72261	5.08751	4.67143	4.88811	5.07167	4.66332	4.67566	4.74019	5.01848	4.95768	5.26242	5.73559	5.21407	5.69988	5.53377	5.21986	5.25438	5.20977	5.27529	5.23009	5.29104	5.4588	5.56885	5.10696	5.80172	5.21455	5.16413
7kn4	3.62309	3.64218	3.6012	3.60888	3.60862	3.64685	3.65145	3.60409	3.64244	3.6583	3.63361	3.62753	3.60903	3.59998	3.59246	3.60124	3.63627	3.64169	3.62198	3.62794	3.62393	3.6273	3.63389	3.64356	3.63554	3.62453	3.62745	3.59896	3.6601	3.64942	3.64273	3.6107	3.58245	3.56277	3.56864	3.57556	3.53555	3.54938	3.56216	3.59814	3.58043	3.57531	3.55339	3.57215	3.5634	3.55658	3.55611	3.56067	3.57236
7keo	4.62462	4.35882	3.46813	4.66751	4.26686	4.51095	4.4687	4.31829	4.30408	3.91275	3.2435	4.06525	3.47389	4.33907	4.53855	4.59287	4.50148	4.27901	4.58245	4.49114	3.72328	4.54148	4.46769	3.77788	4.60877	4.51367	4.48262	4.25516	4.02889	4.60494	4.56576	4.5184	4.2588	4.12504	4.35571	4.11715	4.40801	4.16831	4.14004	4.17105	3.90967	4.13255	4.32226	4.20915	4.15015	4.18103	4.20647	3.97415	4.38778
7pi7	0.599497	0.578288	0.614411	0.622132	0.600858	0.504847	0.494999	0.638674	0.613997	0.66651	0.774953	0.613347	0.580296	0.612215	0.628689	0.613803	0.52353	0.623109	0.589973	0.634696	0.619698	0.592243	0.602096	0.608834	0.527549	0.726651	0.640659	0.584662	0.600114	0.64993	0.503584	0.516443	0.368424	0.395145	0.377093	0.371625	0.390503	0.402272	0.370442	0.389174	0.362614	0.392133	0.396242	0.378276	0.394343	0.387617	0.371179	0.387244	0.408816
7e72	0.835778	0.860675	0.851087	0.917053	0.829009	0.834547	0.865554	0.847114	0.888896	0.81898	0.88059	0.827893	0.837055	0.846342	0.873923	0.844924	0.831259	0.856195	0.847993	0.852063	0.84469	0.82728	0.855484	0.881075	0.853572	0.877904	0.804949	0.874893	0.79419	0.830762	0.831539	0.830503	0.669399	0.934413	0.858274	0.884623	0.847123	0.682146	0.869559	0.758359	0.858106	0.897847	0.694739	0.702687	0.632386	0.899886	0.649233	0.646901	0.897161
7ora	3.23507	3.28731	3.25666	3.19685	3.40139	3.36487	3.27218	3.24189	2.96079	3.38011	3.27316	3.07511	3.29325	3.41356	3.55703	3.16297	3.49237	3.38915	3.26554	3.23996	3.27995	3.38732	3.49196	3.29326	3.27104	3.2213	3.26018	3.61769	3.29692	3.29781	3.4337	3.18256	3.16291	2.9065	2.97229	3.3487	2.94491	3.04652	3.1242	3.05636	3.30397	3.21612	3.43441	3.62487	2.61787	3.12538	3.30568	3.25077	3.08195
7n3d	3.76741	3.76862	3.84219	3.95834	3.80832	3.82157	3.93759	3.82582	3.74922	3.79054	3.83214	3.79253	3.83064	3.82633	3.8158	3.87368	3.8661	3.84225	3.79655	3.83922	3.84561	3.83829	3.89167	3.77218	3.87744	3.83951	3.77323	3.80971	3.82236	3.86053	3.87072	3.82806	3.67932	3.75698	3.71524	3.66911	3.78161	3.77927	3.70654	3.81853	3.77033	3.80373	3.73137	3.65226	3.66284	3.87406	3.81114	3.71553	3.68787
7n3f	1.12505	1.14698	1.1292	1.07533	1.1266	1.13541	1.07695	1.12977	1.14964	1.09473	1.13639	1.11688	1.13787	1.13702	1.09743	1.09125	1.13869	1.12476	1.10691	1.1363	1.15207	1.13367	1.16332	1.16401	1.1304	1.14313	1.09762	1.12605	1.07673	1.15009	1.15192	1.13099	1.12454	1.12064	1.10813	1.15915	1.159	1.15594	1.10772	1.12207	1.15072	1.10572	1.11428	1.12326	1.09045	1.1094	1.06617	1.13198	1.1102
7lyw	3.79206	3.87733	4.01164	3.98002	3.74664	3.92175	3.98211	3.87477	3.90403	3.74474	3.95847	3.98746	3.77874	3.9976	3.73668	3.9806	4.21134	3.981	3.93346	3.68615	4.02538	3.98418	3.91652	3.89106	4.01427	3.74559	3.81205	3.90635	3.99062	4.03707	3.93475	3.87471	3.93287	4.45213	4.45511	4.22188	4.33326	4.33456	4.13517	4.07699	4.21043	4.09641	4.05556	4.41279	3.95026	3.92226	4.43617	4.18272	4.1498
7urq	2.82899	2.67081	2.62278	2.89205	2.77043	2.78809	2.63264	2.54502	2.80543	2.52534	2.88008	2.56738	2.84107	2.82288	2.55355	2.62985	2.67957	2.81574	2.6055	2.68942	2.55687	2.51458	2.52042	2.4978	2.62913	2.57747	2.80374	2.74001	2.63706	2.65972	2.67519	2.76764	2.85391	2.85168	2.86178	2.98796	2.93412	2.81113	2.92033	2.71759	2.92393	2.79533	2.7988	2.87594	2.77995	2.9524	2.85467	2.7082	2.54988
7q4q	1.12817	1.05516	1.12429	1.11554	1.11795	1.0798	1.14736	1.09612	1.09058	1.14862	1.09993	1.18676	1.12547	1.14833	1.16212	1.12958	1.12343	1.14715	1.1401	1.15818	1.10591	1.19675	1.10116	1.0857	1.14208	1.11399	1.08238	1.11904	1.08237	1.14127	1.15535	1.15782	1.13877	1.10231	1.16243	1.14861	1.13958	1.12468	1.11514	1.20153	1.09418	1.12587	1.16936	1.10928	1.18729	1.178	1.09708	1.16444	1.12642
7rta	0.895301	0.830134	0.854018	0.869815	0.84475	0.872031	0.879301	0.836566	0.859852	0.854075	0.886209	0.879546	0.892724	0.827208	0.869532	0.847135	0.862737	0.889691	0.850284	0.852148	0.871722	0.884949	0.887287	0.828181	0.877996	0.870321	0.870849	0.836718	0.841118	0.852343	0.833101	0.815707	1.0687	1.0142	1.09437	1.15544	1.00758	1.11213	1.1402	1.11114	1.00685	1.1445	1.05964	1.08685	1.09863	1.07602	1.01835	1.10957	1.02171
7doh	0.32313	0.310078	0.305703	0.315663	0.308138	0.305135	0.32117	0.309009	0.308932	0.309451	0.303603	0.311029	0.311291	0.308024	0.301245	0.301872	0.309362	0.305689	0.310652	0.309897	0.309056	0.31239	0.309097	0.311195	0.300479	0.318288	0.306592	0.308686	0.313849	0.303322	0.314752	0.302568	0.304606	0.315694	0.298143	0.305496	0.305849	0.318016	0.301415	0.310679	0.313645	0.305327	0.306246	0.314864	0.305202	0.309036	0.309285	0.309289	0.314951
7sem	2.19578	2.16492	2.13302	2.13332	2.16821	2.14587	2.21712	2.21422	2.18302	2.14339	2.20633	2.17533	2.19402	2.21929	2.26042	2.1874	2.20531	2.21753	2.20736	2.21362	2.16229	2.13088	2.18385	2.1269	2.18038	2.25353	2.21243	2.15844	2.17935	2.08472	2.23042	2.23751	2.12275	2.13825	2.27082	1.6786	1.69705	1.81597	1.68907	1.69573	1.67412	1.65872	1.77776	1.70482	1.9131	1.72066	1.63847	1.71187	1.60731
7fcp	4.95527	4.82204	4.81645	4.89544	1.30312	4.76316	4.98168	4.76119	4.00364	5.02847	4.84788	4.88252	4.52058	4.89604	4.95401	4.72443	4.96552	4.86211	3.50115	4.87725	4.60497	4.87494	4.937	4.78115	4.93566	4.29456	3.47543	4.74637	4.69961	4.9512	4.96463	4.79736	5.12473	5.11312	5.10404	5.20316	5.23769	4.76264	5.0742	5.16704	5.08634	5.20221	5.11499	4.97262	5.12983	5.1483	5.05645	5.14551	5.13101
7tus	0.759383	0.750967	0.749736	0.744644	0.758	0.757661	0.755925	0.76018	0.759767	0.758911	0.751148	0.76156	0.747811	0.766195	0.754675	0.750298	0.753253	0.764145	0.766259	0.770817	0.757404	0.755034	0.757284	0.774889	0.75347	0.753232	0.760752	0.765228	0.759835	0.745789	0.762708	0.754761	0.544086	0.533979	0.526785	0.539081	0.545603	0.531309	0.545032	0.539795	0.522539	0.536011	0.514173	0.532718	0.539594	0.521179	0.541413	0.526032	0.538018
7rda	6.16872	5.91136	6.39068	5.81687	5.96954	6.2316	5.95885	6.3543	6.16238	5.71424	6.34101	5.94131	6.38713	5.71613	5.81103	5.91205	5.91451	5.97241	5.77608	5.79021	5.55998	5.90443	6.62915	6.07847	5.72	6.06236	5.90372	6.01066	5.84636	5.88369	6.29078	5.89021	5.92481	5.79718	5.76998	5.66822	5.64059	5.48553	5.51925	5.91978	5.54873	5.56857	5.56774	6.14335	5.64783	5.93094	5.45366	6.24703	5.70168
7mf7	1.92196	1.89757	1.92448	1.98939	1.94797	1.92065	1.95545	1.92966	1.94088	2.02146	1.98785	1.94127	1.91619	1.96033	1.91332	1.98935	1.95862	1.93799	1.91668	2.00358	1.96128	1.93039	1.9094	1.89398	1.93993	1.91577	1.92132	1.8927	1.91457	1.91911	1.96998	2.01437	2.24232	2.2343	2.10187	1.96495	2.28141	1.88548	2.32199	2.39064	1.90029	2.35706	2.25593	2.13655	2.45757	1.97392	2.08669	1.92217	2.01216
7tp3	2.64963	2.84951	7.61523	3.04176	4.18823	2.64227	3.00216	2.82702	2.95405	3.22131	3.14725	3.06541	3.20417	3.02876	2.90129	3.12643	2.80641	4.40244	3.11009	3.27561	2.88285	3.16281	2.68576	3.18265	2.95147	3.15322	3.89478	3.12677	2.845	3.16056	3.35796	2.95073	2.8343	2.52819	3.37816	2.49731	2.62599	2.52421	2.71314	2.37027	2.79074	2.57254	2.59544	2.34673	2.40435	2.56078	2.47277	2.39024	5.13726
7ams	2.99156	2.71409	2.78341	3.06385	2.95063	3.04194	4.03987	3.13256	2.781	2.71356	2.98851	3.03456	3.12385	2.69606	3.16321	2.88792	3.13691	3.02402	3.20865	2.85638	3.07505	3.17103	2.95334	3.06723	3.04418	3.0375	2.78963	4.47255	2.72967	2.79319	4.24501	3.24185	2.85499	2.71329	2.80096	3.87324	3.52758	4.19246	3.53303	2.63689	2.7627	2.83643	2.62623	2.63464	2.74232	2.70492	2.84168	4.28629	2.88627
6xsn	1.3756	1.23293	1.40339	1.24246	1.33046	1.34627	1.27353	1.31753	1.40337	1.18038	1.37327	1.34452	1.41366	1.41251	1.36672	1.31156	1.32058	1.36575	1.3454	1.31689	1.30602	1.28571	1.37933	1.33701	1.32021	1.37494	1.33155	1.39466	1.34392	1.2722	1.43591	1.30812	1.10199	1.27612	1.32791	1.27784	1.19078	1.28653	1.29302	1.09698	1.17898	1.28769	1.24387	1.20076	1.08931	1.2138	1.02866	1.20905	1.15281
7e9b	1.3028	1.31716	0.996697	1.16564	1.15311	1.06244	1.10515	1.2076	1.04245	1.42547	1.2291	1.11005	1.02194	1.44561	1.29853	1.15305	1.1076	1.3238	1.27728	1.22264	1.33854	1.26709	1.02293	1.23848	1.16453	1.15352	1.23242	1.29608	1.0425	1.32729	1.23504	1.24383	0.900892	0.910339	0.91341	0.811161	0.973026	0.922049	0.906454	0.927819	0.881267	0.9768	0.884278	1.00491	0.891568	0.879634	0.979758	0.921118	0.966689
7s0b	3.12283	3.22425	3.20761	3.26111	3.36864	3.21912	3.28669	3.22551	3.20329	3.27587	3.24216	3.24232	3.22712	3.16353	3.1538	3.27004	3.26259	3.25957	3.27232	3.271	3.18239	3.21803	3.27865	3.23269	3.17307	3.20878	3.1928	3.1775	3.26416	3.24275	3.15827	3.19081	2.42099	2.30143	2.44224	2.22778	2.37016	2.49879	2.23891	2.41469	2.63205	1.91422	2.74853	2.13322	2.33856	1.96938	2.78251	2.53552	2.07195
7uen	1.59434	1.61879	1.56794	1.61656	1.58952	1.60977	1.61199	1.60251	1.62687	1.58844	1.61607	1.61039	1.57378	1.53791	1.59931	1.6108	1.58908	1.61219	1.60933	1.61035	1.61283	1.58317	1.54213	1.60469	1.59514	1.60677	1.56511	1.62399	1.56609	1.59793	1.63097	1.61496	1.46503	1.48401	1.4604	1.43519	1.4165	1.42971	1.46228	1.44613	1.41382	1.51774	1.49395	1.46852	1.46724	1.44614	1.4796	1.44876	1.45179
7tqa	2.37612	2.379	2.36289	2.36588	2.06995	2.36445	2.36065	2.35495	2.34739	2.38969	2.37729	2.37514	2.35515	2.37812	2.38242	2.38197	2.1913	2.06578	2.38077	2.36546	2.36868	2.07263	2.36888	2.37262	2.36091	2.47077	2.36213	2.38888	2.37437	2.46099	2.38502	2.34676	2.4054	2.40118	2.40885	2.3958	2.39856	2.41655	2.38791	2.3999	2.41514	2.41892	2.39784	2.41145	2.40707	2.40018	2.40203	2.40461	2.40078
7vux	0.64661	0.656267	0.651429	0.667459	0.655731	0.669759	0.640234	0.696892	0.661104	0.660831	0.665728	0.656642	0.662936	0.638733	0.662345	0.671211	0.669514	0.630208	0.639095	0.633378	0.67491	0.719797	0.727214	0.680878	0.675344	0.665918	0.651515	0.698898	0.635449	0.644307	0.684429	0.658981	0.523264	0.564362	0.564542	0.531508	0.564842	0.535746	0.564895	0.571581	0.599873	0.546106	0.579601	0.542597	0.555688	0.539572	0.575584	0.553904	0.547092
7lfb	1.24683	1.24847	1.21739	1.26563	1.27587	1.24066	1.21896	1.26642	1.2359	1.23196	1.26066	1.19757	1.26099	1.23413	1.22833	1.21458	1.26917	1.25748	1.21724	1.26699	1.22153	1.26693	1.23583	1.25782	1.23197	1.22711	1.23448	1.21554	1.27003	1.2187	1.25556	1.23341	1.38337	1.49409	1.36281	1.50809	1.35784	1.37646	1.33188	1.3693	1.33096	1.45672	1.32156	1.42538	1.3848	1.63683	1.38673	1.43561	1.54312
7rew	1.55328	1.33068	1.54014	1.40852	1.82558	1.59255	1.5528	4.07308	1.57007	1.45904	4.34048	2.04112	1.54714	1.52251	2.79765	4.04742	1.47974	2.34739	2.08733	2.05391	3.69557	1.46317	1.58292	1.64489	3.40595	1.38759	4.06909	1.59593	3.81027	1.96087	1.56435	1.5604	1.47393	1.5036	1.45381	1.48818	1.48276	4.8344	1.37721	2.77351	3.95552	1.53627	1.48043	1.385	1.43188	1.52966	1.47482	1.41594	1.42616
7rxl	2.74708	2.72896	2.73355	2.74723	2.73997	2.75219	2.75568	2.73035	2.76887	2.75819	2.74186	2.72761	2.77924	2.74877	2.77168	2.747	2.7688	2.76083	2.77863	2.76857	2.72736	2.75577	2.74103	2.75743	2.76121	2.75039	2.76055	2.75198	2.76011	2.78235	2.76527	2.77347	0.65319	0.408225	0.47481	0.43087	0.4944	0.500206	0.440613	0.445429	0.463492	0.444207	0.778264	0.416164	0.419562	0.435904	0.531978	0.529562	0.479892
7uem	0.511569	0.544234	0.518229	0.500141	0.424151	0.492583	0.48674	0.523844	0.510694	0.513128	0.480768	0.518203	0.479225	0.440793	0.5159	0.502765	0.494432	0.51707	0.491228	0.498812	0.507764	0.555523	0.500543	0.520293	0.507118	0.519499	0.506965	0.528556	0.50679	0.492291	0.520587	0.50642	0.514097	0.504709	0.496577	0.504172	0.500613	0.502073	0.519254	0.496214	0.515205	0.504276	0.495337	0.508323	0.504649	0.482829	0.514104	0.505637	0.518712
7ps4	2.66316	2.39759	2.60379	2.8332	1.89164	2.23037	2.12731	2.58613	1.65278	2.78476	2.77815	2.78562	2.54041	2.80991	1.49835	1.87517	2.78353	1.91544	2.7249	2.5149	1.20304	1.31525	1.34093	2.81726	2.36137	2.13729	2.66039	1.4878	1.40849	1.8847	2.45224	1.50638	2.62593	0.947637	1.25823	2.85221	2.20338	2.70301	2.58083	2.62544	2.5717	0.967306	0.950308	2.69361	2.6298	2.7673	2.46905	2.67003	0.964339
7qny	5.58069	5.60423	5.55605	5.46217	5.53463	5.71273	5.63597	5.59872	5.76923	5.50656	5.68138	5.54283	5.63436	5.60694	5.6085	5.61585	5.63541	5.62872	5.63217	5.60679	5.57344	5.44301	5.64476	5.98146	5.81775	5.72638	5.46313	5.72534	5.63345	5.67554	5.50767	5.63343	5.49568	5.59118	5.46925	5.49971	5.53392	5.50763	5.47074	5.48993	5.5332	5.5997	5.5031	5.50615	5.58252	5.51303	5.51301	5.49313	5.48723
7kf1	2.99579	2.79366	2.79696	2.98468	2.95874	2.79699	3.30173	3.34665	2.89437	2.88896	3.18694	3.1193	3.37996	3.09326	2.77231	2.76795	3.58319	3.30126	2.95887	3.08384	3.14401	2.80441	2.78782	3.07456	2.7818	2.80342	2.82117	3.14648	3.18671	3.23305	2.85103	3.2248	3.30613	3.43184	3.44611	3.41252	2.73656	2.86364	3.00095	3.57334	3.40272	3.55451	3.46063	3.1475	3.42996	3.49962	3.36465	2.86523	3.42507
7o33	1.6004	1.04708	1.06891	1.04762	0.834322	1.07386	0.943354	0.6842	1.35225	0.93653	0.944864	1.09816	1.11942	1.03919	0.901054	0.842075	1.0803	0.857022	0.98919	0.94043	1.35742	1.09522	0.964134	1.0504	0.921185	1.06954	1.02683	1.07387	0.93542	0.931459	1.10207	1.02992	0.887545	0.891894	0.774014	0.831734	0.778686	0.852028	0.716051	0.888979	0.843066	0.820448	0.937975	0.854219	0.83925	0.921639	0.828237	0.860942	0.79906
7bnv	4.88928	5.48509	4.36681	4.46159	4.5529	5.21681	4.72107	6.39911	5.51004	3.34919	4.60334	5.39931	4.47379	4.73133	4.88433	5.7992	4.74184	4.46088	5.28963	5.27182	4.83002	5.0068	4.88016	4.42599	4.78402	4.97176	4.76814	5.91117	5.0127	5.07464	5.27388	4.46417	4.3964	4.63127	4.68432	3.58514	4.77661	3.82684	4.6936	4.5918	4.37695	4.21359	4.82476	4.58051	4.69566	4.74519	4.60219	4.52314	4.59764
7n4i	2.68115	2.69744	2.70928	2.66907	2.66667	2.63158	2.65738	2.69017	2.5495	2.64069	2.67647	2.67328	2.66341	2.68523	2.6014	2.66351	2.63158	2.68561	2.71651	2.6602	2.66941	2.68592	2.65085	2.66388	2.66219	2.67386	2.73559	2.6328	2.67851	2.65556	2.67487	2.63238	2.54959	2.94396	2.49328	2.66424	2.58704	2.95196	2.51185	2.66242	2.62049	2.50751	2.61592	2.30344	2.62026	2.44848	2.46385	2.67973	2.66383
7phw	3.75086	3.52765	3.89235	4.6184	3.49912	4.96164	4.96896	3.62695	4.16369	4.63645	3.27298	3.7075	3.40618	4.01472	3.23027	3.43463	4.33075	3.68085	3.36213	3.55898	4.42958	4.98941	3.6772	3.17568	3.5745	3.2593	3.30325	3.41054	3.53482	4.54771	5.13835	4.73169	3.90171	3.11438	3.89974	3.54208	3.16532	3.21691	3.32044	3.23762	3.17196	3.12712	3.51435	3.16122	3.14512	3.37701	2.99397	2.983	3.3642
7k7r	3.09473	3.0025	0.79336	0.75355	0.7823	0.72675	0.790472	3.11006	0.65204	0.795866	3.18356	0.79459	0.788869	0.78781	3.09841	3.19831	0.83723	3.17912	3.2664	3.25248	0.779723	0.75911	3.12726	3.11242	3.13785	0.776654	2.61068	3.16964	1.35322	3.13058	0.770824	2.81609	2.76547	2.91498	2.82008	2.98254	2.96788	0.546486	2.98451	2.90107	2.76175	2.96151	2.71108	2.92366	2.9881	0.584962	2.95634	2.81413	0.592133
7n3h	2.24304	2.16072	2.24555	2.13847	2.32922	2.11531	2.06804	2.24188	2.10086	2.34126	2.33167	2.22687	2.2146	2.21667	2.12439	2.15725	2.29502	2.12861	2.25004	2.20542	2.10132	2.30683	2.14792	2.167	2.17015	2.32248	2.1559	2.08328	2.23072	2.25682	2.22771	2.30891	3.01001	1.48224	1.46757	2.58529	1.48392	2.62364	2.67632	1.46742	2.81853	1.47196	2.02168	2.66796	2.32451	2.67658	2.67664	2.77918	2.86886
7bg1	1.45163	1.47126	1.47744	1.47742	1.47749	1.47622	1.47829	1.45424	1.48456	1.47915	1.46485	1.46402	1.49377	1.47714	1.46687	1.47907	1.48184	1.47576	1.46712	1.48485	1.46836	1.47175	1.47748	1.47692	1.46024	1.46187	1.48346	1.47703	1.48571	1.4668	1.46447	1.46023	1.57966	1.57578	1.55653	1.5189	1.54408	1.58031	1.57006	1.55466	1.53186	1.55746	1.54745	1.58879	1.53461	1.54356	1.55839	1.55908	1.58188
7rdk	5.01097	4.51004	4.72197	4.19206	5.05331	4.7881	4.48644	4.87316	4.32699	4.38788	4.69154	4.51518	4.77744	4.90677	4.56607	4.94306	4.666	4.60929	4.91945	4.22612	4.67415	4.56151	4.77528	4.75778	4.44667	4.44318	4.70231	5.02618	4.6314	4.74547	4.45538	4.93829	4.62378	4.91799	4.73024	4.53733	4.43681	3.91669	4.07605	4.18262	4.75565	4.68566	4.22029	3.796	4.5972	4.38307	3.93244	3.97753	4.00997
7f6z	0.638876	0.563035	0.586992	0.581246	0.888921	1.21656	0.55967	0.56248	0.640845	0.554862	0.590262	0.571721	0.589779	0.577911	0.588863	0.796599	0.576707	0.625648	0.570117	0.596803	1.97202	1.18646	0.560862	0.708882	0.561471	0.584564	0.576164	0.565144	0.598676	0.593395	0.595187	0.614873	0.65598	0.667327	0.786443	0.655812	0.728539	0.686339	0.681396	0.678687	0.702211	0.681737	0.688713	0.744394	0.814992	0.654977	0.639569	0.642191	0.648677
7rks	5.3175	5.25355	5.15923	5.2734	5.28237	5.36705	5.5232	5.18894	5.31542	5.30398	5.42128	5.45776	5.21003	5.44596	5.41395	5.21938	5.49164	5.17573	5.09836	5.21281	5.51941	5.46068	5.20243	5.08501	5.47752	5.45829	5.14445	5.22099	5.38474	5.57725	5.07621	5.22119	5.2702	5.24806	5.08802	5.0873	5.14511	5.16616	5.25471	5.0343	5.23334	5.01254	5.20797	5.16725	4.97692	5.2363	5.12587	5.27859	5.14684
7z0x	8.30069	7.71232	7.49755	7.00198	7.25728	6.62958	7.57105	7.26138	7.72168	7.86128	7.29013	6.87059	7.24833	7.31429	7.73172	6.88978	8.16032	7.27517	6.68389	7.16275	7.68532	6.97223	7.27602	7.65484	8.0708	7.40635	7.8613	7.82496	7.72323	7.52678	7.15505	7.49661	7.7469	7.40821	7.93769	7.89651	7.6395	7.66964	7.82241	7.11485	8.0018	7.5704	6.75244	7.57423	7.8301	7.52722	6.52271	7.10013	7.00534
7eyc	0.954368	0.952104	0.989935	0.976476	0.983052	0.949296	0.944038	0.914028	0.976531	0.961872	0.923988	0.964761	0.917465	0.91624	0.931514	0.899277	0.834428	0.96998	0.929777	0.964519	0.952612	0.944682	0.971085	0.953715	0.958128	0.951335	0.952138	1.00274	0.940835	0.942737	0.983587	0.913269	0.9736	0.956228	0.912696	1.02461	0.987425	0.998589	0.947254	0.980203	0.984277	0.897586	0.97594	0.986839	0.973212	0.998762	0.966471	0.951617	0.959022
6xm2	4.42411	4.39755	4.39156	4.42138	4.41237	4.37375	4.48474	4.43521	4.44831	4.4065	4.46141	4.47836	4.42591	4.3874	4.4035	4.37894	4.42622	4.36613	4.40111	4.41547	4.38512	4.37435	4.38141	4.40891	4.41165	4.42923	4.404	4.4052	4.3886	4.25554	4.39339	4.47962	4.47543	4.43227	4.50413	4.47028	4.505	4.45487	4.4076	4.55693	4.49355	4.5009	4.35743	4.47284	4.50688	4.48496	4.4661	4.56297	4.57373
7zf8	1.19168	1.23393	1.2128	1.19767	1.27535	1.21643	1.19794	1.2436	1.26843	1.25975	1.172	1.25454	1.17518	1.27603	1.14587	1.18777	1.25134	1.23138	1.26202	1.27862	1.25113	1.24209	1.22126	1.21294	1.20677	1.22915	1.28945	1.2548	1.28031	1.18026	1.17037	1.26951	1.12087	1.09998	1.03768	1.08478	1.08307	1.10496	1.15473	1.26532	1.11949	1.08277	1.10346	1.03022	1.04754	1.07481	1.09573	1.06841	1.08895
7nab	3.73311	4.21075	4.03947	3.99807	3.55041	3.82427	3.83504	3.54859	3.69251	4.62308	3.97003	3.87665	4.1476	3.74087	3.94802	3.9921	4.13085	3.84102	3.87546	3.97695	4.06733	3.94396	4.08094	3.75652	3.79109	4.18264	3.65704	3.81348	3.99624	4.38481	3.86908	4.15006	4.06845	3.92197	3.7887	4.13413	3.64772	3.74966	4.01582	4.01339	3.88481	4.10964	4.16806	4.09852	3.77182	4.11474	4.06848	3.7476	3.92068
7shu	1.69232	1.83545	1.77257	1.97965	1.92168	1.86639	1.7305	2.11572	1.8078	2.04409	1.66381	1.9164	1.75115	2.01489	1.81702	1.89296	2.07236	1.89623	1.78359	2.0276	1.7552	1.95916	1.88889	1.72772	1.78027	1.77203	2.00526	1.97174	1.88575	1.86228	2.04663	1.87927	1.77152	1.92493	1.80756	1.75046	1.72825	1.73947	1.84054	1.68545	1.93254	1.58239	1.76149	1.72047	1.7161	1.50997	1.89955	1.65978	1.5673
7z0y	3.40213	5.22599	4.90508	3.72091	4.4672	3.38294	3.77524	5.11283	4.18879	3.06809	3.99709	4.21156	5.22121	4.92254	4.18756	4.9471	4.26919	4.32203	3.54087	5.34538	3.75182	4.32106	5.37393	4.63505	4.07997	4.38169	4.04324	5.36293	3.93098	3.52792	3.43573	4.55305	5.28642	5.90332	5.31678	5.12604	5.26008	4.90178	4.80155	5.22317	6.10087	5.47969	5.28582	4.10291	4.9668	5.05944	5.46291	5.45778	5.75298
7vyr	0.823804	0.816901	0.870488	0.830551	0.869789	0.791771	0.802104	0.88268	0.876717	0.820513	0.837512	0.852285	0.892335	0.871861	0.845222	0.852558	0.833449	0.86608	0.867078	0.878664	0.799774	0.81159	0.845248	0.856954	0.825885	0.900401	0.831953	0.847425	0.817901	0.81647	0.833034	0.879984	0.749338	0.77862	0.757878	0.678533	0.748719	0.752961	0.709177	0.771651	0.726373	0.773757	0.746288	0.795008	0.727742	0.715155	0.773641	0.754587	0.685362
7ahu	1.94173	2.03472	2.01793	1.96631	1.97159	2.12974	1.7661	1.98548	1.87242	2.06183	1.94859	1.87436	1.94321	1.95538	1.96337	1.93267	1.91639	1.93166	1.91566	2.18637	2.00206	2.0131	1.86822	1.9129	2.16228	2.19324	1.78026	2.11357	1.93381	2.0215	2.0049	1.97624	2.40181	2.34652	2.33918	2.33695	2.26943	2.40485	2.45803	2.35456	2.34672	2.39825	2.3212	2.32795	2.36507	2.34243	2.33104	2.35258	2.31323
7lr4	2.47258	1.56315	2.60569	2.66451	2.52321	2.56627	1.2287	2.3887	2.65711	2.46182	2.67906	2.42198	2.60506	2.35519	2.59325	2.62679	2.70563	1.33771	2.60311	1.41993	1.31484	2.61808	2.57491	2.61652	2.67262	2.6246	2.58768	2.48632	2.64637	1.23754	2.43768	2.65462	2.55164	1.16597	1.42349	2.54808	2.54311	2.64719	1.43082	2.64838	1.59678	1.53117	1.43209	2.60241	2.51707	2.48474	1.36024	2.63684	2.73527
7pqy	4.33015	4.49947	4.48026	4.28076	4.38047	4.44527	4.47943	4.47358	4.43136	4.50065	4.77902	4.52248	4.50624	4.45401	4.46527	4.42082	4.47693	4.45423	4.43789	4.49689	4.51472	4.51079	4.49928	4.45066	4.48957	5.0701	4.50744	4.48299	4.48643	4.51506	4.47444	4.44224	4.61567	5.62277	4.66128	5.5597	5.59734	5.51841	5.53556	5.71934	5.02005	5.54431	4.60242	5.48453	5.65526	5.52682	5.4922	5.58042	5.51093
7mzj	0.715026	0.713547	0.725926	0.716373	0.731447	0.72594	0.755526	0.722902	0.724106	0.717047	0.733261	0.739815	0.747675	0.718753	0.733599	0.739562	0.699144	0.72994	0.727163	0.735	0.731524	0.739244	0.73626	0.734877	0.739351	0.722773	0.714004	0.717516	0.742773	0.713857	0.709429	0.721271	0.675412	0.645684	0.666832	0.657199	0.66496	0.658455	0.648997	0.663515	0.650966	0.640845	0.684627	0.662121	0.668041	0.679617	0.656678	0.652636	0.658686
7u2e	4.79266	4.94866	4.80286	5.01535	4.96084	4.82548	4.81106	4.85169	4.85794	4.75849	4.86343	4.76251	4.8967	4.69704	4.78262	4.87901	4.72852	5.05147	4.78861	4.88886	4.85976	4.84364	4.78945	4.81588	4.97855	4.8845	5.02433	4.92044	4.98686	4.94857	4.90917	4.79086	4.89804	4.71364	4.7115	4.84439	4.80825	4.79234	4.82304	4.83032	4.79605	4.874	4.72767	4.77878	4.74455	4.70979	4.88374	4.83824	4.86006
7phu	4.01437	4.18865	4.0318	4.08157	4.10825	4.08764	4.05581	4.10749	4.05317	4.08741	4.08219	4.14238	4.00101	3.97573	4.00316	4.09896	4.0208	4.21674	4.31399	4.0172	4.15358	4.11692	4.17952	3.98066	4.08425	4.03588	3.99293	4.11436	4.1513	3.98126	4.15309	4.19684	3.70763	3.94985	3.77203	3.77715	3.8889	3.88492	3.71158	3.70904	3.79214	3.81563	3.8467	3.95026	3.94094	3.82904	3.71844	4.14059	3.88695
7qu2	3.37016	2.20677	2.12571	2.13927	2.10066	2.12296	2.16734	2.09433	2.16278	2.11509	3.33653	3.34494	2.50013	2.1457	3.34853	2.20638	2.13986	2.1719	2.13885	2.12939	3.31089	2.08262	2.14128	2.14405	2.14557	2.06618	3.3111	2.10557	2.15084	2.13117	2.15603	2.13179	3.00994	2.47543	2.07029	3.66252	2.07092	3.75578	2.04763	3.20846	3.14438	4.0881	2.14497	4.40322	4.00837	3.75061	3.21732	2.9539	2.04467
7or9	4.23797	4.31849	4.12527	4.31977	4.13693	4.30861	4.12081	4.12378	4.27479	4.12474	4.19576	4.38459	4.12708	4.23491	4.11317	4.14091	4.13005	4.28979	4.20123	4.31889	4.30846	4.16596	4.12239	4.11525	4.12632	4.32019	4.29438	4.26618	4.11837	4.12223	4.32077	4.2873	4.24657	4.12997	4.11576	4.23621	4.24502	4.1737	4.17295	4.30687	4.24029	4.13727	4.11084	4.2123	4.10404	4.29205	4.23674	4.21198	4.2196
7st8	2.23646	2.2464	2.22611	2.2163	2.24643	2.24165	2.23951	2.228	2.24029	2.23251	2.21197	2.23583	2.22012	2.21183	2.24909	2.23201	2.23008	2.24111	2.22245	2.23902	2.22353	2.25391	2.22496	2.23628	2.22938	2.24015	2.21784	2.23984	2.23381	2.23837	2.24988	2.24061	2.19787	2.21504	2.19713	2.20392	2.21952	2.22568	2.25738	2.22952	2.21329	2.22404	2.23687	2.19942	2.22372	2.20397	2.19997	2.22533	2.23354
7msq	7.58529	8.47711	8.50798	8.38354	8.54832	8.4172	8.26197	8.5127	8.57683	8.66878	8.48061	8.64646	8.38048	8.50484	8.31807	8.59182	8.53091	7.63333	8.26529	8.40899	8.535	8.18659	8.40545	8.57342	8.71066	8.45974	8.48448	8.30468	8.58098	8.56036	8.47069	8.32303	8.53344	8.65561	8.63276	8.6676	8.85311	8.69041	8.70615	9.03642	8.44623	8.73854	8.70405	8.62354	8.54284	9.00426	8.53403	8.3612	8.6092
7zwi	2.31737	2.30891	2.31298	2.39303	2.38495	2.14538	2.3862	2.33716	2.41826	2.34805	2.45287	2.356	2.22693	2.32279	2.24501	2.31848	2.29513	2.3301	2.24535	2.31417	2.40953	2.37662	2.17645	2.3177	2.14	2.3433	2.31509	2.32909	2.21461	2.39783	2.38721	2.36839	2.13251	2.0042	2.10092	1.99997	2.49004	2.42471	2.43456	2.49005	2.38769	2.05791	2.11958	1.90659	2.03246	2.39963	1.90597	2.09179	2.01682
7lr3	1.03339	1.0302	1.04106	1.02906	1.01747	1.00975	1.03531	1.01514	1.01892	1.04008	1.02207	1.05642	1.02851	1.03044	1.04157	1.04202	1.04792	1.02376	1.02543	1.04107	1.03786	1.03229	1.0115	1.04419	1.00838	1.00255	1.03997	1.02592	1.02489	1.02315	1.02306	1.03466	0.98484	1.05013	1.01489	1.02575	1.02017	1.0324	1.01383	0.988993	0.990998	1.03265	1.01597	1.03342	1.00815	0.989879	1.02463	0.999814	1.04096
7rpt	0.621337	0.641768	0.605135	0.592862	0.622294	0.624882	0.642369	0.625469	0.612396	0.598662	0.637555	0.589347	0.610463	0.614946	0.583666	0.65634	0.638064	0.618336	0.618417	0.641869	0.61315	0.612867	0.61406	0.63767	0.631343	0.634689	0.631238	0.618626	0.623665	0.656491	0.607148	0.612742	0.652701	0.66226	0.672944	0.658056	0.680256	0.679862	0.676778	0.678137	0.647376	0.656732	0.678657	0.66767	0.660474	0.64469	0.663955	0.676647	0.684691
7n3g	4.85741	4.76926	4.75662	4.95096	4.77696	4.71188	4.74992	4.78548	4.80949	4.71727	4.82054	4.69462	4.97838	4.80632	4.67132	4.73485	4.77344	4.72057	4.7213	4.72279	4.75713	4.78122	4.72496	4.96437	4.71239	4.86231	4.9002	4.93386	4.77654	4.70773	4.73738	4.9049	3.97054	3.83632	3.89718	3.99066	3.83773	3.85754	3.94221	3.94065	3.89986	3.92914	3.87759	3.9533	3.9774	3.97025	3.76734	4.06195	4.00272
7te4	1.04114	2.43322	2.32532	2.17189	1.05646	0.880167	0.777548	2.45726	2.42243	0.852487	2.48627	2.42427	0.795393	2.45646	2.3098	0.739732	0.85457	0.872538	2.36402	0.98277	0.970237	0.913315	1.02529	1.04563	0.936098	1.14683	2.60655	1.29111	0.914734	1.02421	2.17755	0.909516	2.39365	1.8374	1.96856	2.05477	1.92716	1.90915	1.93308	1.91907	1.97436	2.03248	2.11091	2.17347	2.00877	1.95881	2.03841	2.51286	2.04305
7syy	1.69553	1.87383	1.77583	1.81725	1.74084	1.59006	1.81402	1.83987	1.80913	1.7893	1.8338	1.84619	1.83241	1.72869	1.80548	1.76786	1.7928	1.83794	1.81911	1.86777	1.84698	1.79517	1.60643	1.79943	1.87809	1.82959	1.65778	1.82079	1.82231	1.79137	1.86807	1.81199	1.59765	1.74348	1.8161	1.79405	1.98827	1.83238	1.94273	1.78377	1.73143	1.97365	1.7554	1.80087	1.84105	1.81436	1.80676	1.83243	1.78973
8cwv	1.73255	0.661537	0.623129	1.74308	0.674294	1.74018	1.73874	0.684502	1.78927	0.660177	0.615795	1.75537	1.75767	0.674466	1.75135	1.73926	1.72946	0.636315	1.51675	0.694927	1.74173	1.7389	1.75321	1.72992	0.661634	0.697148	1.78817	1.76322	0.636192	1.76262	1.765	0.603471	1.76234	1.77299	0.898094	1.81199	0.890502	1.75483	1.74915	1.76896	1.77847	1.75749	0.899025	1.77209	1.74915	1.78598	1.75235	1.76828	1.7738
7ps6	2.93521	3.43335	3.35325	2.97011	3.49026	3.08832	3.60714	2.67209	2.43527	3.06632	2.88955	2.96642	3.30699	2.92196	2.72792	3.42911	3.38099	2.80454	2.54041	2.70978	2.82631	1.65197	3.32168	2.32857	3.03694	2.59631	2.85874	3.07415	3.2977	2.7317	3.02058	2.44249	2.53692	2.05719	2.95877	2.43887	2.05934	2.60766	2.51581	1.82905	2.46922	2.72783	3.75268	2.70925	2.59446	2.76565	2.76854	1.50396	1.84129
8dao	8.69178	9.12127	8.58147	9.12345	8.57763	8.94763	8.93628	9.0212	8.95661	9.10225	8.71953	9.05475	8.44838	9.20803	8.41015	8.30893	8.99291	8.85254	8.90373	9.15364	9.08344	9.13104	9.35757	9.39953	9.16114	8.88969	9.01748	8.97668	9.05819	8.98101	9.04458	8.44496	9.19961	8.96519	9.19956	9.90305	10.0167	8.96206	9.29608	9.17734	8.80098	8.87005	9.10012	9.23189	8.63013	9.44593	8.78196	8.63589	9.50688
[truncated: 111 more columns]

## Sheet: Others
PDB ID	ImmuneBuilder	IgFold	EquiFold	RosettaAntibody
7kyo	1.77488	3.71032	3.17628	3.34961
7rqq	6.49087	6.66168	7.78073	4.27399
7shz	1.71645	2.01635	1.94348	2.47787
7b0b	0.486484	2.52377	1.77125	4.41774
7m2i	0.673171	0.619438	0.330455	0.574036
7kkz	3.71242	5.45359	5.83024	4.30188
7ttm	2.52864	2.69335	3.43173	3.24128
7e6p	1.48595	1.8665	1.64842	1.34354
7mx8	4.19228	5.88152	6.45683	5.32084
7mdp	3.35343	4.52181	5.13267	3.38057
7qnx	0.435174	1.67959	0.541073	1.83154
7ow1	1.16461	0.97868	0.694625	0.893523
7qez	0.295192	0.950643	0.631054	0.803397
7n0u	0.299786	1.50713	1.03597	1.04815
7rd3	1.08394	3.42102	2.96995	3.84467
7rco	1.00483	3.62085	1.24103	2.16087
7ps3	5.27162	5.03883	5.16751	5.05168
7oo2	0.667225	0.977565	0.505323	0.511632
7l77	1.9113	1.86586	1.8248	0
7nc0	1.3828	2.14108	1.63835	1.12875
7shy	1.7881	2.11865	1.85141	1.737
7mdj	1.00238	1.12446	0.675715	0.604092
7ryu	2.31496	2.72149	4.12274	0
7rqr	6.40297	7.38666	7.92802	4.19282
7wpv	1.66817	3.06829	3.52753	2.844
7n04	0.986809	3.26679	1.54084	3.32945
7n0x	1.83187	2.24911	2.45976	2.47706
7re7	2.38444	1.43978	1.65091	1.2845
7ps1	0.493055	1.54649	0.752305	1.48532
7a0x	1.63101	3.00864	3.23334	2.23757
7si0	1.83478	2.08522	2.08479	1.73529
7ryv	3.4373	2.88714	3.27165	2.5451
7mu4	2.07266	2.71626	2.85913	1.86029
7skz	1.65873	2.02543	2.08713	2.02335
7bh8	2.95155	3.36942	3.42463	3.10928
7bbj	1.17214	0.853554	1.37022	1.2204
7rlx	3.21658	3.27561	2.50314	2.6412
7sbu	2.88611	2.77598	4.13916	3.37746
7q0g	4.79333	4.2649	4.65274	1.37753
7q0i	2.87439	2.86123	3.1301	2.33296
7u0e	9.42247	9.53411	10.5155	5.86679
7so5	4.55895	3.78775	5.49373	3.18103
7tcq	0.777042	0.406934	0.865799	1.01895
7l7r	3.68387	1.96796	4.56842	3.43691
7n4j	5.18652	4.11643	2.8607	0
6xlz	0.791379	4.62223	3.22114	4.67898
7u09	4.71005	5.00215	5.25302	0
7t0k	3.43953	3.8217	3.45365	2.33737
7e3o	2.89882	4.12808	3.15792	3.28673
7rnj	0.431006	1.00204	0.965943	1.51275
7qf1	2.32366	2.93074	3.36579	3.1177
7n3e	0.392641	0.670041	0.759583	1.01823
7sjs	1.59037	3.56142	2.31768	2.69988
7vyt	2.76646	3.16822	3.28478	0
7pr0	4.12138	6.67143	4.64588	4.62596
7amq	3.10191	2.64974	2.55266	2.1863
7o30	0.392797	2.9476	2.14676	1.51911
7x9e	3.71149	5.03375	5.01647	2.96308
7s5r	3.32689	1.98275	1.87843	4.63265
7qf0	1.00385	1.9933	0.777897	1.66668
7u2d	3.80031	3.57094	4.08004	2.68256
7kpj	1.64459	2.72345	2.64173	1.05916
7s5q	0.71524	1.79454	0.666715	3.94029
7mzg	0.69734	1.73778	0.443047	1.39297
7zf6	0.53634	2.25465	1.49554	4.06333
7mzh	0.726649	0.679078	0.475867	0.863557
7np1	5.59895	5.48357	5.24534	3.8643
7rxj	2.90726	2.94009	3.20328	3.09486
7s0x	1.8826	1.90878	2.44645	7.95948
7daa	0.925826	2.28148	1.48682	0
7l79	2.41289	2.43865	1.99875	0
7rah	0.606093	1.02131	1.11955	0
7rt9	1.35975	1.65311	1.53608	0
7stz	0.738944	1.43666	1.20104	0.390212
7rqp	5.80934	6.16444	5.94364	4.33816
7mlh	5.00674	2.22821	4.64886	0
6xsw	0.32507	1.14479	1.07404	1.89602
7s8g	1.88553	1.20193	1.53975	0
7n8q	0.571909	2.11471	0.960491	2.73672
7lf7	0.322176	2.19827	2.79433	2.83027
7jkm	1.28328	2.30856	3.59865	1.47064
7qu1	2.02022	1.71889	1.9804	1.54478
8d36	6.9691	7.7222	7.82824	0
7mzf	0.93161	1.41995	0.550733	1.29897
7vsw	1.36943	1.24292	1.7161	1.7029
7dk2	8.96927	9.74152	9.05017	0
7fjs	1.96794	2.15859	2.80706	1.04726
7seg	1.23867	2.11211	2.65251	2.25748
7fgj	0.777365	0.899604	0.998705	0
7rxi	2.36176	3.08288	2.91915	2.70322
7kql	1.90175	1.4025	2.34952	3.74841
7s8h	3.46574	2.28313	5.26941	0
7a3u	0.688363	3.45384	1.36705	2.80355
7v5n	2.35254	2.63534	2.70557	2.20396
7arn	0.869454	1.47062	0.806732	1.41231
7s4g	0.9764	0.891085	0.854924	1.17605
7mzk	0.70143	0.436638	0.476429	0.643123
7s11	4.53946	4.60183	2.85895	0
7e5o	2.11788	1.85133	1.56328	1.39425
7u0a	4.08974	4.74603	4.71155	0
8dcc	2.04213	3.32638	3.51274	3.56439
7u0b	2.3055	2.42796	3.35102	3.66903
7n3c	0.796843	6.17686	7.20901	3.81519
7wkx	1.01777	1.15132	0.817741	1.48144
7o4y	0.877164	1.15347	0.933718	1.6799
7kba	0.76485	3.9915	2.33641	2.92452
7kf0	1.30305	1.31892	1.15374	1.55814
7bbg	2.85779	2.52323	1.74524	2.07423
7cj2	0.285842	2.57233	2.84325	2.53041
7o2z	0.55933	2.69997	2.02547	1.3552
6xp6	0.598726	1.17362	1.43135	0.775095
8d6z	4.95207	4.81264	5.2972	3.34581
7f7e	4.81983	3.5906	3.83707	3.02788
7su0	0.175709	1.59458	0.298838	2.19077
7l7e	0.294193	2.7222	0.761871	5.95045
7lfa	0.558593	1.7977	1.33523	1.71195
7t7b	2.38329	2.48077	4.32358	4.19526
7n08	2.34424	1.99582	3.55428	2.07649
7wph	2.62099	2.61956	3.54894	1.78331
7s13	2.16746	2.01098	2.44421	0
7sn1	2.04578	2.45678	3.25838	2.67618
7rm3	1.1767	1.6669	1.52171	0.888416
7s3m	2.53911	2.86412	2.43323	1.89058
7ps0	1.17503	1.74488	1.6459	2.69629
7n6p	6.85656	6.84323	6.61141	2.09341
7mrz	0.79093	1.5314	0.622951	1.81399
7kkh	1.2286	1.38354	1.71504	0.774868
7tp4	3.68882	3.70217	4.29775	2.57046
7kn4	1.91841	2.22827	3.30591	1.80561
7keo	0.674651	3.33517	1.53005	4.22684
7pi7	0.815682	0.441511	0.942459	2.63918
7e72	1.67185	1.22104	1.58294	0.871439
7ora	0.603369	2.46028	1.46771	2.18551
7n3d	1.01929	3.99208	3.49386	3.32836
7n3f	0.573102	1.10819	1.45101	1.26953
7lyw	0.464207	3.46102	1.4498	1.75933
7urq	0.931552	2.36141	1.8262	1.96977
7q4q	1.24509	0.742108	2.03507	1.51195
7rta	1.1083	1.80994	1.56396	1.08062
7doh	0.680546	0.831918	0.43955	0.416498
7sem	0.700031	4.16465	5.29211	4.08592
7fcp	4.36981	2.85552	5.25268	3.66163
7tus	2.47849	2.25484	3.72877	1.42443
7rda	0.868734	3.30618	2.24747	3.31221
7mf7	0.661259	1.79231	1.5184	4.846
7tp3	3.58157	2.62962	4.1871	0
7ams	3.0526	2.63339	2.69748	2.45357
6xsn	0.624559	1.18766	0.996173	2.05993
7e9b	0.627982	2.6337	1.04342	0.502603
7s0b	1.39985	3.21893	1.50256	1.25069
7uen	0.467573	1.14413	1.34963	2.57032
7tqa	3.165	2.87879	3.59502	1.04333
7vux	0.619456	0.822591	0.858225	0.9457
7lfb	1.21576	0.834688	1.39058	1.51633
7rew	2.29322	3.53011	4.6914	2.15919
7rxl	1.59932	1.94816	1.31517	2.18531
7uem	0.377496	1.86944	0.785536	5.13217
7ps4	3.25444	2.63793	6.5494	3.3964
7qny	3.50612	4.51376	5.09153	5.01267
7kf1	1.66861	2.61695	1.21329	2.03488
7o33	0.802668	1.16863	0.771157	0.859057
7bnv	4.55212	6.03786	8.08391	3.78874
7n4i	3.10671	1.75651	2.20044	2.09795
7phw	4.92418	4.34065	4.82756	2.79628
7k7r	1.4234	1.8044	1.70324	0.725583
7n3h	0.186922	1.92182	1.37633	2.83412
7bg1	0.462695	1.4643	0.932152	4.08981
7rdk	2.85212	2.54452	2.62535	5.53991
7f6z	0.6016	1.76678	0.785227	1.59166
7rks	5.80879	5.74159	2.99944	0
7z0x	4.10045	5.84006	5.73444	8.73281
7eyc	0.907484	1.11352	1.31901	0.635986
6xm2	0.828607	3.69921	1.41591	3.69473
7zf8	0.780507	1.576	0.408494	0.433046
7nab	2.70906	2.7506	3.44325	4.93945
7shu	1.82235	1.72892	2.44566	1.71702
7z0y	5.55995	6.65333	4.59844	1.28885
7vyr	0.837059	1.04693	0.618319	0.73769
7ahu	0.735311	1.23417	1.40876	2.66779
7lr4	2.26596	2.76178	3.07866	2.71349
7pqy	4.81241	4.39872	4.71441	1.59227
7mzj	0.75348	0.499781	0.329751	0.57419
7u2e	2.96369	3.57519	4.31775	5.06463
7phu	3.99985	3.68444	3.81723	4.40403
7qu2	2.42121	3.11048	2.63191	2.55199
7or9	2.70605	3.6242	2.07177	2.87837
7st8	1.11167	1.62928	1.2276	1.29565
7msq	6.28266	7.14555	7.74642	4.30042
7zwi	2.11498	1.62712	1.89565	2.15463
7lr3	0.974618	1.18525	1.3586	0.694442
7rpt	1.65286	1.55188	0.947566	0
7n3g	4.7757	3.97182	4.13358	3.96847
7te4	0.888404	1.95924	2.71585	1.71211
7syy	2.36686	2.29058	2.26342	2.15983
8cwv	0.289913	1.43758	0.440281	0.399851
7ps6	2.45349	2.27377	3.01929	2.66679
8dao	8.31425	8.8818	8.78831	3.3452
