# Supplementary material for: Protein loop structure prediction by community-based deep learning and its application to antibody CDR H3 loop modeling
Source: PLoS Comput Biol. 2024 Jun 24;20(6):e1012239. doi: 10.1371/journal.pcbi.1012239 (PMC11226077; doi:10.1371/journal.pcbi.1012239)
Supplement: S7 Table — (XLSX) [file pcbi.1012239.s007.xlsx]

## Sheet: ComMat N = 32
PDB ID	trial 1	trial 2	trial 3	trial 4	trial 5
7kyo	3.77914	5.57387	5.62161	5.27412	5.78987
7rqq	7.98068	8.09985	8.25025	7.91717	8.07717
7shz	1.55932	1.26375	1.20045	1.19552	0.97801
7b0b	1.67561	1.50052	1.31997	1.59056	1.3839
7m2i	0.524724	1.7287	0.516995	0.50497	0.546303
7kkz	5.51324	5.48004	5.61814	5.11886	5.54494
7ttm	3.73647	4.96275	3.85858	3.63171	4.13819
7e6p	2.32738	1.90307	1.74024	1.93952	1.99869
7mx8	7.57486	4.3052	7.48859	4.15416	8.41894
7mdp	4.81354	4.70579	4.33274	4.6176	4.97022
7qnx	1.75085	2.1476	2.02688	2.23585	2.00696
7ow1	1.29309	1.27137	1.24347	1.16772	1.37979
7qez	1.0771	0.945605	0.895721	1.0322	0.745601
7n0u	1.94459	2.2274	2.29065	2.36738	2.18978
7rd3	5.91443	6.86021	6.03178	6.14002	5.53746
7rco	4.75952	2.84636	3.19505	3.52574	3.30814
7ps3	4.63887	6.03177	5.73674	4.74728	4.99585
7oo2	0.704977	0.739477	0.776524	0.874241	0.703235
7l77	2.50392	3.95326	4.91454	3.38123	4.04499
7nc0	2.91923	2.71851	2.91079	1.39327	1.82536
7shy	1.31647	2.0651	1.70443	1.68728	1.67929
7mdj	0.909649	1.10943	0.957682	1.57514	1.5415
7ryu	2.58885	2.40119	2.32034	2.50913	2.35562
7rqr	8.03325	8.02029	7.84869	8.13438	8.14166
7wpv	6.56357	7.4592	6.27996	6.57716	6.51201
7n04	0.720522	0.858193	0.752384	0.937807	0.849149
7n0x	3.47105	3.28731	3.58126	3.99641	3.80427
7re7	1.40222	1.61683	1.78122	1.52865	1.59269
7ps1	0.946095	0.60419	0.9884	0.632139	0.96811
7a0x	3.11154	3.24649	3.11026	3.14159	2.88362
7si0	1.34427	1.49712	1.48399	1.08332	1.84824
7ryv	1.98498	2.11696	2.47046	2.36786	2.76362
7mu4	2.24696	2.25126	1.85952	2.18755	3.25674
7skz	2.7858	2.39803	2.56966	2.77727	2.55172
7bh8	2.40337	2.65712	2.41144	4.76797	4.8175
7bbj	1.38098	1.31692	1.45776	1.20718	1.36765
7rlx	1.97559	2.23511	2.03045	2.06198	2.54225
7sbu	6.90992	5.93268	5.14174	6.47409	6.32035
7q0g	4.57491	4.62309	4.74655	4.62711	4.60408
7q0i	4.78006	4.80921	4.73617	4.64353	5.03455
7u0e	10.8497	10.4212	10.5213	10.6189	10.8502
7so5	2.0589	1.97288	2.85023	1.92297	2.05543
7tcq	0.572093	0.758515	0.608454	1.02046	1.1205
7l7r	3.93862	3.93244	4.05552	4.28374	3.97983
7n4j	5.19644	3.67033	3.20893	3.46263	3.61842
6xlz	7.28902	7.42039	7.30171	7.25667	7.40254
7u09	6.72921	5.49859	5.73073	6.7541	5.91516
7t0k	4.19064	4.48306	4.41502	4.32982	4.54577
7e3o	3.45766	3.16583	3.02668	2.9521	3.87201
7rnj	1.14444	1.07869	1.21419	1.27231	1.12792
7qf1	3.45072	3.35145	3.59947	3.17768	3.17504
7n3e	1.16395	0.963917	0.980562	1.17066	0.910928
7sjs	4.32318	4.21074	4.25849	4.3405	4.33165
7vyt	1.5909	1.48811	1.48722	3.8762	1.60174
7pr0	2.93729	3.77345	6.84419	3.96071	4.29173
7amq	3.53711	3.97453	3.51962	4.12544	3.8989
7o30	3.34205	3.63824	3.4272	3.39898	3.25843
7x9e	6.20527	6.1586	6.06596	6.33628	5.90962
7s5r	4.66368	4.9847	6.77895	2.61228	2.77989
7qf0	1.06519	1.2991	1.00736	1.00481	0.852236
7u2d	4.21073	4.38541	4.04257	4.32855	4.05917
7kpj	2.50432	2.3814	2.48886	2.63293	2.70843
7s5q	0.810527	0.7842	0.804111	0.965659	0.762567
7mzg	0.66114	0.844238	0.619325	0.658223	0.704861
7zf6	1.89472	1.50681	1.35004	1.8406	1.71528
7mzh	0.81905	1.11739	1.03043	0.976012	0.866496
7np1	5.94405	5.64346	5.77422	5.46706	6.01662
7rxj	4.08688	4.10499	3.8337	4.31481	4.31918
7s0x	1.5039	1.90667	2.63	3.10322	2.81114
7daa	3.34564	2.84004	3.59903	2.96989	3.67725
7l79	2.59641	2.49683	2.84385	2.51528	2.31301
7rah	1.10212	0.947703	1.15157	1.11123	1.10438
7rt9	2.01142	1.90659	1.75756	1.90867	1.89913
7stz	1.22751	1.40884	0.927482	1.18066	1.29806
7rqp	5.77714	5.79793	5.71141	6.24897	5.88713
7mlh	7.39346	7.65851	6.84803	7.23917	6.32997
6xsw	1.36059	1.29979	1.29957	1.28485	1.28022
7s8g	1.7935	1.44076	1.17418	1.5577	0.965951
7n8q	2.60353	1.88209	2.58821	2.85118	2.55998
7lf7	2.28863	2.43996	2.69074	2.47766	2.20858
7jkm	4.91002	4.78965	4.92462	4.77243	5.10958
7qu1	1.90087	2.40121	2.48262	1.94435	1.90344
8d36	7.80619	7.70266	7.64564	7.59398	8.03303
7mzf	1.36522	1.33634	1.32312	1.16321	1.58031
7vsw	1.34091	1.6726	1.645	1.69122	1.45766
7dk2	9.05821	9.03303	9.22419	9.04285	9.54466
7fjs	3.12006	3.04924	3.10083	3.03059	2.80316
7seg	3.38634	2.24029	3.93244	2.12552	3.52068
7fgj	0.886784	1.06536	1.17861	1.19064	1.46913
7rxi	2.61828	3.23749	2.69382	2.71587	2.72292
7kql	3.64007	4.52642	3.99795	4.47941	4.42057
7s8h	1.43209	1.55379	2.4111	2.18137	1.41888
7a3u	3.2001	6.5038	6.29014	5.193	5.96431
7v5n	4.81327	4.65969	4.78165	4.82751	4.90986
7arn	1.33583	1.33116	1.18437	1.47046	1.17549
7s4g	1.20821	0.983104	1.35082	1.23592	1.18131
7mzk	0.674403	0.763053	1.0302	0.617039	0.571763
7s11	5.46202	5.36784	5.25964	5.46581	5.07901
7e5o	1.17928	1.17673	1.2765	1.19169	1.06772
7u0a	4.97872	5.48868	4.51839	5.76563	5.4495
8dcc	2.24508	2.1603	2.19727	2.03712	2.23099
7u0b	2.38474	2.52399	2.72133	2.46171	2.53561
7n3c	7.47133	6.92853	6.69921	6.94925	7.18424
7wkx	0.98032	1.30432	0.977936	0.945736	1.04903
7o4y	2.05076	2.24026	2.29745	2.25938	2.10972
7kba	3.595	3.48284	4.42534	4.62428	4.16888
7kf0	2.10237	3.57787	2.37959	2.1377	2.05474
7bbg	2.54693	3.09744	2.68172	1.96973	2.90337
7cj2	3.24068	3.2092	3.69968	2.7803	2.88325
7o2z	2.95572	3.00492	2.5439	3.0119	3.03958
6xp6	1.4906	1.48597	1.46774	1.39998	1.49286
8d6z	5.71922	5.83967	5.75244	5.67313	5.7857
7f7e	3.21264	3.80794	3.79896	4.47153	4.97198
7su0	1.0094	0.913999	0.975569	0.878937	0.710992
7l7e	1.65366	1.31398	1.51848	1.62744	1.85139
7lfa	1.50501	1.51505	1.71176	1.59024	1.43882
7t7b	5.389	6.01038	6.03696	6.13384	2.74635
7n08	2.04991	2.18472	2.24355	2.07453	2.28329
7wph	1.10833	2.4085	1.13473	1.65715	1.10345
7s13	3.17815	3.42529	1.74547	3.58688	2.02265
7sn1	1.98358	2.18971	2.05814	2.15282	2.14947
7rm3	2.17248	1.93545	2.09724	2.22457	2.23462
7s3m	2.39186	2.18281	2.38256	2.87793	2.65794
7ps0	2.58291	2.52385	2.62902	2.82418	2.68827
7n6p	6.12581	5.2054	6.82221	5.69742	5.85336
7mrz	1.14998	1.28478	1.34384	1.3585	1.39191
7kkh	1.38067	1.65414	1.96397	1.66082	1.783
7tp4	4.28503	3.98794	5.58277	4.2726	4.53524
7kn4	3.59913	3.66373	3.32163	3.6686	4.03943
7keo	5.88674	5.76581	4.78157	5.39742	3.49039
7pi7	0.790806	0.540241	1.36586	1.54441	1.28426
7e72	2.85911	3.12576	2.67902	1.17629	2.85398
7ora	4.90293	3.41086	2.07099	2.07055	3.38432
7n3d	4.83627	4.75605	4.45022	4.78375	4.77554
7n3f	1.6667	1.78601	1.53849	1.79134	1.69226
7lyw	3.13977	4.1096	4.27948	3.15929	2.91289
7urq	2.42466	2.62281	2.43495	2.51449	2.42587
7q4q	0.882842	7.87825	5.73041	5.74467	5.79399
7rta	2.11683	2.03749	2.23892	1.98314	1.91181
7doh	0.879309	0.819247	0.92373	0.937457	0.865445
7sem	6.70519	1.19031	6.02702	7.11084	6.00889
7fcp	2.88341	3.35984	4.70254	2.7529	4.9872
7tus	1.07832	1.55057	0.932162	1.46905	0.980907
7rda	4.8404	4.93347	5.2204	5.77426	5.11859
7mf7	1.83663	1.85198	1.92848	2.51452	2.55634
7tp3	6.12863	6.24426	5.83699	6.08779	6.59237
7ams	4.4033	3.66631	4.16488	3.29689	2.72806
6xsn	1.47565	1.31939	0.747526	1.1095	1.62678
7e9b	0.991558	1.02197	2.94402	1.13105	0.969104
7s0b	4.30218	4.38869	1.04343	4.30702	1.01744
7uen	1.72705	1.81904	1.8115	1.82544	1.88438
7tqa	2.36569	2.7879	2.35403	2.50832	2.46178
7vux	0.63974	0.745848	0.632062	0.61463	0.644232
7lfb	1.22784	1.21262	1.62237	1.29519	1.22095
7rew	2.79947	5.25151	2.92175	2.87994	2.7665
7rxl	1.92665	1.93389	1.74998	1.9634	1.75303
7uem	2.48487	2.13589	2.11673	2.35866	2.25039
7ps4	7.53537	7.61349	8.03338	7.71301	7.70098
7qny	5.11438	5.26403	5.14464	5.35163	5.26274
7kf1	2.1673	2.75617	3.05548	2.88695	2.99953
7o33	1.34182	0.733745	0.755448	0.671866	0.763958
7bnv	8.31144	7.38983	8.58751	7.40525	8.15723
7n4i	2.73634	3.76628	2.69834	4.26969	3.63472
7phw	4.44494	4.02965	4.13085	4.4915	4.48976
7k7r	1.75807	1.6568	1.87677	1.79061	2.01271
7n3h	1.60109	1.85729	1.84637	1.55173	1.15334
7bg1	1.1454	1.01337	1.09477	1.0093	0.907551
7rdk	4.83858	7.10043	7.36663	7.80658	7.2353
7f6z	0.696754	0.917498	0.758727	0.590074	0.594167
7rks	7.19818	6.31095	5.51023	6.20502	5.88911
7z0x	5.55372	5.55017	5.45112	5.77675	5.13997
7eyc	0.682246	0.724135	0.702951	0.969647	0.827701
6xm2	4.89203	4.61034	4.64234	4.72169	4.7768
7zf8	0.591659	0.762259	0.520445	0.583484	0.376117
7nab	4.69811	4.69827	4.48145	4.78569	4.33922
7shu	2.29575	1.50447	1.18701	1.01263	0.972619
7z0y	6.46448	6.24603	7.72931	7.8968	6.24291
7vyr	0.999412	1.11128	0.748778	1.21631	0.874683
7ahu	3.12825	3.35301	3.33176	3.38228	2.9847
7lr4	2.95076	3.30234	3.26678	3.13326	3.086
7pqy	4.41232	4.80579	4.65513	4.63139	4.96957
7mzj	0.508957	0.972923	0.478115	1.13221	0.768977
7u2e	3.76074	4.09714	3.48049	3.67443	4.0027
7phu	2.5634	3.32879	2.09925	2.78046	2.42884
7qu2	4.49323	4.9507	2.18281	2.24802	3.62124
7or9	2.14338	1.26163	1.76685	1.38111	4.45718
7st8	2.24794	2.19248	2.55163	2.2911	2.15411
7msq	10.3308	8.97686	9.61475	10.4851	10.8933
7zwi	2.06263	2.26213	1.12148	1.55941	2.13521
7lr3	1.41729	1.36323	1.07802	1.49829	1.2851
7rpt	0.702478	0.847748	0.704313	0.557512	0.690009
7n3g	4.85838	3.70889	3.70865	4.66647	4.93136
7te4	4.3979	5.05457	4.909	4.73646	4.40438
7syy	4.10633	4.03041	3.66047	3.73486	4.16576
8cwv	0.877482	0.736901	0.622502	0.785217	0.753839
7ps6	3.14303	3.06418	3.74923	3.64602	3.14549
8dao	10.2799	11.1996	10.4112	11.8444	10.0151

## Sheet: ComMat N = 4
PDB ID	trial 1	trial 2	trial 3	trial 4	trial 5
7kyo	3.64913	3.62403	3.97571	4.12769	3.65552
7rqq	5.14822	5.0097	5.1708	5.20426	5.20264
7shz	1.79213	1.84049	2.22288	1.73622	1.49672
7b0b	1.99938	2.03931	1.76256	1.97247	4.18728
7m2i	0.465743	0.613506	0.620118	0.648541	0.601845
7kkz	4.13519	2.64452	2.58976	4.47158	3.66516
7ttm	6.13334	5.96097	5.72116	5.95102	5.79754
7e6p	5.13756	5.18459	5.27277	5.21039	5.18574
7mx8	4.33758	6.0247	5.64993	6.2933	5.685
7mdp	3.79381	2.24448	4.23115	4.21284	2.65189
7qnx	1.37773	1.26737	1.43158	1.60419	1.38612
7ow1	0.938332	1.08251	1.06116	0.964347	0.857039
7qez	2.21319	3.13607	0.884474	0.990922	0.885899
7n0u	1.60103	1.63502	2.31785	3.23712	1.69792
7rd3	2.18636	1.77768	1.83824	1.88794	1.94458
7rco	3.22535	4.34658	4.46896	4.37787	3.65236
7ps3	6.77022	6.27108	6.61431	6.54216	6.7301
7oo2	0.851268	0.794748	0.697998	0.7572	0.625526
7l77	1.93744	1.92202	1.80522	1.89585	1.91292
7nc0	1.50478	1.42316	1.28454	1.4431	1.32261
7shy	2.01941	1.96307	2.10923	2.72335	2.16333
7mdj	1.04339	0.615572	0.942101	0.812763	1.4395
7ryu	8.27901	6.38149	3.53221	9.22008	3.12741
7rqr	5.13421	5.70711	4.96259	5.32053	7.38135
7wpv	4.19525	4.92852	2.25587	5.53699	2.88092
7n04	1.24851	1.44937	1.1258	1.23508	1.79141
7n0x	3.11457	3.30626	3.55318	3.6016	3.68401
7re7	1.52212	1.6545	1.39405	1.42029	1.36418
7ps1	1.04682	1.01254	0.971376	0.866318	2.92309
7a0x	1.8673	2.55498	1.94932	2.78741	2.02546
7si0	1.64496	2.51163	1.43374	2.50204	1.48603
7ryv	3.33772	3.08516	3.41973	3.48006	3.45276
7mu4	4.51583	4.65142	4.12839	4.23288	4.17278
7skz	3.14474	3.27321	2.39483	3.20748	2.49653
7bh8	5.73086	5.60769	5.49834	5.65617	5.80933
7bbj	1.26525	1.47742	1.18676	1.34974	1.53784
7rlx	1.72229	4.29728	1.76058	1.40507	2.49872
7sbu	5.19512	4.50268	5.05151	4.77005	4.37769
7q0g	4.6338	4.68774	6.1913	4.70173	4.90854
7q0i	2.75056	2.80437	2.84891	2.02976	3.03305
7u0e	10.2408	9.73062	9.84991	10.2913	10.1366
7so5	3.74152	4.48968	3.71184	6.17687	5.14852
7tcq	0.694279	0.663237	0.737798	0.683669	0.657409
7l7r	2.24051	5.09651	2.16719	4.57623	4.73471
7n4j	7.22538	5.75112	7.06358	6.36288	4.80328
6xlz	1.56119	2.2649	1.56065	3.03187	1.84026
7u09	4.20314	4.44838	5.41158	4.48115	5.22499
7t0k	3.98669	3.87119	3.69869	3.91517	3.85593
7e3o	3.36626	3.24592	7.05029	3.43994	3.18545
7rnj	0.917729	0.777667	0.96272	0.891421	1.03459
7qf1	3.5488	4.48805	3.51548	3.86766	3.48962
7n3e	0.833795	1.88035	0.916284	0.687027	1.27415
7sjs	1.2346	1.28892	4.38855	4.62036	1.06416
7vyt	4.35552	4.98496	4.71075	4.6039	4.53095
7pr0	4.12252	4.79817	3.41965	4.28219	4.32623
7amq	3.67045	4.01523	3.81596	3.79571	4.53892
7o30	3.21085	2.46974	3.27404	3.06876	2.89535
7x9e	4.38792	5.32253	5.2549	3.21906	4.27168
7s5r	2.37197	1.75203	3.01647	1.49368	2.10085
7qf0	2.63806	1.13082	2.48279	0.908153	2.45413
7u2d	4.2279	4.29275	5.15831	4.5213	4.48589
7kpj	2.80762	2.72027	2.76945	2.7915	2.66941
7s5q	0.998341	1.33785	1.24222	0.820648	1.28106
7mzg	0.897322	0.779365	0.932469	0.748204	0.860813
7zf6	1.62174	1.66308	1.51802	1.47764	1.74714
7mzh	1.91315	2.80522	2.45191	2.64137	0.698162
7np1	5.52554	5.60275	5.46964	4.82367	5.48093
7rxj	2.73261	2.34032	2.89992	2.6402	2.39237
7s0x	2.41876	3.78545	3.59315	7.09848	1.79822
7daa	3.19693	3.80896	2.63174	2.46759	3.99293
7l79	2.06043	1.55397	2.00508	2.31814	1.39774
7rah	2.33789	2.66661	2.29275	2.24006	2.06953
7rt9	1.68362	1.78659	1.74856	1.57641	1.62987
7stz	0.846148	2.5881	0.496327	2.75736	2.5298
7rqp	5.66982	6.09603	5.45368	6.26617	6.42134
7mlh	2.69647	3.50156	3.06544	2.83801	2.74347
6xsw	3.09459	3.14658	2.6699	2.86587	1.96237
7s8g	1.6484	1.10656	1.77647	1.19757	1.2511
7n8q	2.2158	2.30647	2.45411	1.95416	1.76689
7lf7	3.02346	2.27789	3.97757	3.24401	4.3716
7jkm	3.44851	4.34021	4.81913	3.87968	4.6009
7qu1	1.80557	2.35424	2.34563	2.06974	1.73909
8d36	7.04753	7.74352	3.33	3.14819	3.46107
7mzf	3.28735	1.57159	1.57471	1.70531	1.63208
7vsw	1.67826	1.76357	1.74753	1.81883	1.77154
7dk2	10.1904	9.47015	9.93691	10.1895	9.58893
7fjs	3.00619	2.83748	2.70728	2.85041	2.28659
7seg	1.92191	2.37624	1.72168	1.54078	2.47314
7fgj	1.29253	1.54072	1.62405	1.11197	1.48349
7rxi	2.86371	3.2971	2.55573	2.59074	3.00413
7kql	3.32923	4.23643	5.87691	3.20031	3.75334
7s8h	1.85957	1.25476	1.58207	1.8359	1.82626
7a3u	2.44907	2.1909	2.4515	2.3561	2.58389
7v5n	3.57582	3.19572	3.17917	2.95273	2.80629
7arn	1.13235	1.57109	1.33784	1.43514	1.39146
7s4g	2.37364	3.44945	1.48282	1.41324	1.43735
7mzk	0.656165	0.757444	0.58921	0.620957	0.688441
7s11	4.67183	4.9266	5.0915	4.54202	4.87421
7e5o	4.51614	4.2341	3.21264	2.11863	2.4826
7u0a	3.8256	3.83254	4.03419	4.90426	4.72657
8dcc	2.35888	2.36104	2.249	2.19474	2.459
7u0b	4.72034	5.38274	5.1191	5.5121	5.30187
7n3c	4.9315	7.33874	6.44367	8.15505	5.83201
7wkx	1.15026	1.02959	1.03526	1.11713	1.11367
7o4y	2.01607	1.90235	1.96045	1.90723	1.87312
7kba	5.20922	5.2241	5.39529	5.36245	5.15943
7kf0	2.2346	2.25552	2.2386	2.1032	2.17575
7bbg	2.25222	2.10467	2.66454	2.4041	2.2912
7cj2	3.41333	3.59583	3.42411	3.6477	3.8573
7o2z	3.05612	3.16345	3.13268	3.08275	2.51113
6xp6	1.24607	1.14593	1.26956	1.26013	1.24458
8d6z	3.9281	3.80095	4.4771	5.32185	3.46384
7f7e	4.38629	4.36694	4.19226	4.16009	4.18463
7su0	0.962366	0.866444	0.93343	0.978079	0.510147
7l7e	2.09013	2.26575	1.79093	1.93595	1.16476
7lfa	1.90758	1.9424	2.01904	2.07766	2.89913
7t7b	7.28838	6.69451	5.58538	4.59694	6.45363
7n08	2.62937	2.60643	5.04766	4.41684	2.73627
7wph	5.07962	5.72526	2.32969	5.67085	7.14861
7s13	3.17213	3.28381	3.11409	3.7387	5.8933
7sn1	3.34718	3.3612	3.58675	3.33331	3.33786
7rm3	1.73663	1.50302	1.70415	1.9336	2.54935
7s3m	2.43617	2.19358	2.42594	2.36197	3.12848
7ps0	6.668	2.38473	2.37677	2.26043	2.5615
7n6p	6.87884	6.08777	5.89437	6.59513	5.34732
7mrz	1.61923	1.14751	2.33151	1.46634	2.35639
7kkh	1.73452	1.66477	1.44222	1.75392	1.46631
7tp4	4.01332	4.47926	4.51244	4.41678	4.44739
7kn4	4.49075	3.68088	2.43141	2.392	4.28356
7keo	5.29818	5.10143	5.82921	5.29587	5.26832
7pi7	0.862637	0.932575	0.880752	1.0773	0.749449
7e72	1.12595	1.34518	1.07874	0.975532	2.47973
7ora	2.65386	2.67049	2.11782	2.64279	2.13966
7n3d	4.63322	4.63817	4.45545	4.48263	4.79128
7n3f	1.56156	1.6297	1.32846	1.34327	1.51257
7lyw	3.71436	3.46546	3.59985	4.25147	3.92185
7urq	1.23239	1.31681	1.9158	1.25787	1.27897
7q4q	1.31571	1.17631	1.71786	1.63756	1.97386
7rta	1.87022	1.8602	1.33426	1.54087	1.6604
7doh	0.799284	0.706369	0.868031	0.716597	1.12816
7sem	2.34676	2.26057	2.2699	2.70429	2.79129
7fcp	3.88502	6.47185	4.89323	3.46034	5.80038
7tus	4.12994	2.05576	2.25982	4.23419	2.16213
7rda	1.93018	1.29483	1.84656	1.74596	2.23948
7mf7	2.65926	2.36731	2.31888	1.97031	2.48369
7tp3	4.58605	4.89377	3.47943	3.98256	6.22517
7ams	3.73536	3.7014	3.67312	3.55314	3.72286
6xsn	1.00166	1.16999	1.25888	1.0811	1.24148
7e9b	3.84169	3.62582	1.31347	1.25494	1.51972
7s0b	1.06558	3.74605	1.87321	1.00406	1.13053
7uen	1.27944	1.33977	1.16214	1.12291	1.34745
7tqa	2.8519	2.67535	3.5571	3.55036	2.67023
7vux	0.749944	0.678195	0.544936	0.584557	0.650596
7lfb	3.43188	3.23047	4.02705	1.03048	3.22245
7rew	3.67093	4.52886	5.13315	5.32654	2.01541
7rxl	1.75811	1.67102	1.72719	1.84541	1.13244
7uem	3.29129	3.70615	3.24248	3.51086	3.64642
7ps4	4.94311	6.21844	5.83416	6.47617	4.84927
7qny	3.73802	4.55576	4.59343	4.86364	4.94131
7kf1	4.13604	4.34465	3.75104	4.01836	4.16912
7o33	1.47408	0.808956	0.791251	1.00902	1.46099
7bnv	8.48737	7.63117	8.33264	6.9835	7.82266
7n4i	2.71689	3.3567	3.69767	2.18828	3.66871
7phw	4.80212	3.97188	5.19068	7.07895	8.40304
7k7r	1.76028	1.63796	1.87161	2.03842	1.96921
7n3h	1.01634	0.930364	4.30576	0.745343	1.37429
7bg1	3.28636	3.26216	3.26315	3.40799	3.23908
7rdk	5.15351	5.24826	5.33357	7.13881	5.8084
7f6z	0.812711	0.890514	0.821345	0.876556	0.636877
7rks	7.55496	7.26161	8.24269	8.43538	7.37367
7z0x	5.03608	5.87347	5.8677	5.71196	6.20764
7eyc	0.992917	0.630804	1.12514	1.00297	0.888777
6xm2	4.56505	4.30347	4.12362	4.43238	4.6724
7zf8	0.529557	0.617298	0.67913	0.67101	0.668461
7nab	3.86526	4.9045	3.00195	4.35015	3.71938
7shu	2.10268	3.3723	1.92674	2.05116	1.84359
7z0y	6.43173	6.72751	7.27134	7.06829	7.04921
7vyr	1.27877	0.906683	1.26973	1.9411	1.06884
7ahu	3.3757	3.59932	3.49725	6.62427	2.95996
7lr4	3.56923	3.46176	3.38492	3.44154	3.35472
7pqy	4.73394	5.80073	4.26904	4.93331	4.37917
7mzj	0.628195	0.638137	0.42153	0.346013	0.549409
7u2e	4.55087	4.25978	3.73931	4.39247	3.56203
7phu	2.9104	7.25685	4.00374	3.93582	5.7801
7qu2	1.75483	1.77032	1.92792	2.1334	1.84669
7or9	2.6104	4.381	4.29516	2.40653	4.27961
7st8	2.58613	2.82393	2.8167	2.74803	2.67569
7msq	3.25156	4.67952	4.21701	8.07158	4.92392
7zwi	2.17131	2.16726	3.41231	2.04022	2.61619
7lr3	1.81358	1.94666	1.85642	1.88408	1.8237
7rpt	0.781048	0.696147	0.647481	2.53335	0.713713
7n3g	5.18341	3.28411	4.555	1.6085	5.09661
7te4	3.65336	1.79329	1.95039	3.55447	1.85637
7syy	4.13311	2.57428	4.24837	4.16133	3.60041
8cwv	0.696436	0.610365	0.705531	0.792841	0.549751
7ps6	2.936	2.88876	3.01842	2.74588	2.65561
8dao	8.75412	8.97493	8.82038	9.66906	9.22785

## Sheet: AFM 2.2 (N=32)
PDB ID	Trial 1	Trial 2	Trial 3	Trial 4	Trial 5	Trial 6	Trial 7	Trial 8	Trial 9	Trial 10	Trial 11	Trial 12	Trial 13	Trial 14	Trial 15	Trial 16	Trial 17	Trial 18	Trial 19	Trial 20	Trial 21	Trial 22	Trial 23	Trial 24	Trial 25	Trial 26	Trial 27	Trial 28	Trial 29	Trial 30	Trial 31	Trial 32
7kyo	3.89391	3.97755	3.97572	3.90656	4.05775	3.932	3.94456	3.94095	4.05118	4.08214	3.97982	3.96926	4.00975	3.99765	4.0545	4.05173	3.96647	4.05947	3.99646	4.08644	3.90242	4.07864	4.0637	4.05359	3.98348	3.91207	4.06649	4.06971	4.0713	3.9808	3.96265	3.93615
7rqq	7.98166	7.98872	8.14757	8.10477	8.01777	7.95717	8.18711	8.08664	8.00288	7.9833	8.09334	7.98244	7.9602	8.04871	8.09378	8.00641	8.12094	8.03756	8.12419	8.07698	7.97477	8.17095	8.04336	8.13444	7.98541	8.21314	7.97546	7.97783	8.02885	8.11615	8.04757	8.06452
7shz	2.20923	1.9027	2.24222	1.16233	2.28217	1.22705	2.20919	2.29101	1.53322	1.42285	2.29395	1.2359	2.10277	1.35927	1.54957	1.16449	2.21101	2.26666	2.41077	1.31899	1.0487	2.35846	2.23449	1.31418	2.2962	2.28976	2.06512	2.13592	1.22821	1.83307	1.59402	2.15751
7b0b	3.18052	1.51668	2.49458	2.61036	2.28811	2.53904	3.05583	2.43308	3.21506	2.5751	2.3912	3.03828	2.95285	3.94862	3.14529	2.40069	2.61725	3.56323	2.58662	3.50665	2.67992	2.42131	3.88363	2.50685	2.83094	2.50924	2.79968	3.22662	2.59527	1.45667	2.36397	2.7137
7m2i	1.75762	1.74466	1.69835	1.71961	1.74256	1.71335	1.75047	1.75467	1.73549	1.68162	1.6752	1.72002	1.61009	1.76646	1.69538	1.7004	1.64483	1.71663	1.76198	1.7465	1.74513	1.61125	1.77859	1.67186	1.60896	1.71787	1.56519	1.66096	1.59886	1.75161	1.69314	1.65522
7kkz	5.81739	5.80656	5.77616	5.88476	5.78115	5.75987	5.65321	5.87477	5.7524	5.75737	5.79503	5.81897	5.79529	5.7191	5.84441	5.7749	5.90218	5.83692	5.93473	5.75297	5.76867	5.80847	5.79616	5.79616	5.78732	5.8006	5.78455	5.81458	5.66144	5.79784	5.84484	5.87437
7ttm	2.72661	2.57133	2.67861	2.66419	2.74381	2.72481	2.61681	2.60023	2.56014	2.53857	2.66933	2.58942	2.63294	2.65364	2.67735	2.52962	2.70014	2.57359	2.52353	2.55358	2.54091	2.63574	2.51839	2.62515	2.52234	2.55132	2.53756	2.55047	2.72594	2.56293	2.58726	2.65147
7e6p	0.661485	0.83633	0.625792	0.727937	0.814115	0.741308	0.627681	0.602697	0.608242	0.593578	0.688529	0.622488	0.598981	0.679624	0.711079	0.828999	0.64406	0.84497	0.732756	0.833537	0.714528	0.588867	0.659555	0.644971	0.60332	0.664958	0.724036	0.682801	0.820262	0.743169	0.626177	0.638039
7mx8	8.26997	8.29045	8.15578	8.07983	8.20109	8.23743	7.80423	8.39769	8.36583	8.30508	8.29982	8.01787	8.35832	8.04805	8.22015	8.22434	8.0474	7.75124	8.00788	8.22021	8.35089	8.1303	8.35761	8.28267	8.09379	8.05822	8.14469	8.13052	8.35991	7.87689	8.3253	8.08339
7mdp	4.23194	4.20712	4.19238	4.19501	4.24562	4.20644	4.22167	4.29749	4.18176	4.22441	4.19926	4.12301	4.17897	4.22991	4.21557	4.22209	4.36677	4.18325	4.25689	4.19505	4.13664	4.2224	4.23283	4.19911	4.27119	4.13917	4.18407	4.18614	4.16287	4.19222	4.23222	4.16957
7qnx	1.26213	1.51792	1.35017	1.40644	1.31884	1.56054	1.31572	1.65281	1.31107	1.38941	1.24955	1.40187	1.27382	1.37993	1.39666	1.36797	1.45043	1.32496	1.28867	1.8174	1.28113	1.40422	1.6325	1.32283	1.48114	1.28953	1.38359	1.28282	1.39513	1.30348	1.35736	1.35317
7ow1	0.486401	0.491647	0.578142	0.497243	0.480547	0.679861	0.480385	0.505108	2.54675	0.509888	0.506727	0.490472	0.497825	0.523904	0.489939	2.69451	2.58519	0.534901	0.49929	0.509229	0.554988	0.748458	0.489122	0.501791	0.477725	0.705889	0.482254	0.492112	2.65069	0.519123	0.511602	2.65674
7qez	0.627328	0.660168	0.684113	0.644082	0.5998	0.650845	0.607771	0.680934	0.622236	0.639972	0.688523	0.633571	0.61743	0.613145	0.640951	0.66204	0.675155	0.649684	0.6086	0.648136	0.619324	0.613019	0.616167	0.638771	0.61553	0.624183	0.61997	0.625006	0.622786	0.664353	0.58281	0.614095
7n0u	1.25887	1.28492	1.22675	1.34143	1.20663	1.24209	1.25546	1.19833	1.17075	1.38687	1.18764	1.36981	1.18386	1.33218	1.17551	1.20222	1.3646	1.28269	1.27701	1.26106	1.26823	1.20643	1.2142	1.38421	1.26483	1.2065	1.21591	1.24689	1.24246	1.31917	1.14716	1.3207
7rd3	5.65427	5.58388	5.7645	5.76321	5.87522	5.69462	5.73785	5.87796	5.86221	6.01015	5.92954	5.77111	5.82134	5.72775	5.65707	5.76406	5.64267	5.82563	5.69513	5.89223	5.8465	5.8395	6.08938	5.65106	5.62906	5.6477	5.89904	5.76261	5.51408	5.95544	5.75033	5.75197
7rco	4.57638	4.49498	4.50833	4.61509	4.47325	4.61006	4.6541	4.5434	4.58151	4.55737	4.59367	4.54902	4.57221	4.6159	4.60466	4.58271	4.63127	4.56893	4.592	4.45065	4.45237	4.64207	4.47214	4.59351	4.61672	4.59997	4.58028	4.51394	4.84594	4.4874	4.61823	4.57642
7ps3	0.871259	0.927015	1.34862	1.36774	0.921028	1.18603	1.00169	0.951716	0.922274	3.9804	0.912973	0.944253	0.95815	1.37678	1.31487	0.88108	1.26343	1.38074	1.4324	1.37348	1.45014	0.921932	1.16119	0.891441	1.15842	1.35876	0.938934	1.27908	1.39082	1.21792	0.924313	1.32703
7oo2	0.529333	0.519225	0.561737	0.571555	0.556585	0.536605	0.554956	0.466624	0.462629	0.56236	0.569677	0.536522	0.463615	0.577705	0.552899	0.563651	0.539546	0.580491	0.529687	0.549645	0.542019	0.597602	0.536744	0.560271	0.5258	0.527647	0.545841	0.550457	0.523493	0.559759	0.546283	0.554653
7l77	3.40614	3.37756	3.05339	3.12383	3.48634	3.08199	3.34925	3.33221	3.38497	3.3927	3.25254	3.45187	3.25319	3.28442	3.06096	3.25147	3.27537	3.28714	3.26309	3.16884	3.4244	3.18265	3.2943	3.31854	3.04643	3.29182	2.81258	3.46099	3.46388	3.27394	3.47869	3.09431
7nc0	1.46294	1.47024	1.47776	1.47388	1.46656	1.47552	1.47749	1.45701	1.45983	1.46956	1.48531	1.48131	1.48062	1.45321	1.50377	1.46521	1.46593	1.46147	1.45721	1.46904	1.47095	1.46259	1.48316	1.47763	1.49702	1.4839	1.46981	1.46752	1.47695	1.47072	1.4753	1.45096
7shy	1.7058	2.36931	1.37446	2.28912	2.25006	2.15867	1.12652	2.19723	1.45547	1.78396	1.73317	1.45186	2.14961	1.31361	1.95493	2.13707	1.74358	2.13552	1.29181	2.07969	2.72531	1.42617	2.12686	1.43012	1.46905	1.79256	2.13803	2.22317	2.14541	2.09823	1.62859	2.18978
7mdj	1.71771	0.759466	1.43847	0.84047	1.58573	1.48878	1.58053	1.32337	1.47839	0.79536	1.47282	1.60285	1.44379	1.00462	0.80413	1.58599	1.32768	1.42202	1.4938	1.61208	1.15819	1.52175	1.64681	0.835929	1.46688	1.45415	1.52529	1.6701	1.60151	0.799192	1.49855	0.921656
7ryu	1.49165	1.44299	1.67675	1.46903	1.43217	1.47833	1.28843	2.17736	1.81883	2.3979	1.52116	1.49066	1.75845	1.42985	1.55016	2.30236	2.4212	1.5779	1.52816	1.52164	1.91935	1.32078	1.49082	1.48802	2.31653	1.51101	1.42971	1.79048	1.51141	1.46909	1.47132	1.48434
7rqr	8.20596	8.65718	8.60635	8.59325	7.97148	8.4271	8.22699	7.918	7.90898	8.41851	8.32774	7.77808	8.40373	8.529	8.32067	8.13028	8.65959	8.52267	8.36744	8.09021	8.48481	8.53927	8.31273	8.52847	7.77832	8.4634	8.5961	8.45965	8.53455	8.04313	8.47012	8.22669
7wpv	3.87854	3.34619	3.74641	3.31904	3.82849	3.61285	3.30244	3.29909	3.4464	3.26539	3.48607	3.26559	3.51593	4.27201	3.34892	5.21297	3.23635	3.43544	3.30837	3.53809	3.23918	3.25378	3.89232	3.53994	3.87571	3.42689	3.44853	3.36532	3.37899	5.03239	3.28038	3.69886
7n04	4.70821	5.69203	1.70531	1.75041	1.63866	1.59971	1.71929	1.58243	1.54582	1.8643	1.50155	1.58205	1.75501	4.3349	1.59895	1.58924	1.61369	1.60923	1.58669	3.86922	1.7442	1.4148	5.67373	1.62453	8.35445	4.44554	1.6783	1.55335	1.76758	1.65711	5.23953	5.18931
7n0x	2.87436	3.64016	3.45022	3.14664	3.31128	2.87633	3.24769	3.43285	4.09433	3.28613	3.60036	3.61119	3.15592	3.88085	3.66753	3.34099	3.94258	3.11389	3.41773	3.44927	3.89216	3.52923	3.51016	3.13363	3.4115	3.19341	3.05795	3.00865	4.09885	3.4425	3.72662	3.47393
7re7	1.31177	1.26355	1.24652	1.28896	1.31769	1.45741	1.31764	1.27357	1.24822	1.28519	1.32039	1.25265	1.31627	1.29289	1.28874	1.26713	1.28688	1.28397	1.34447	1.26207	1.28901	1.28903	1.29039	1.34172	1.25117	1.29321	1.32221	1.25893	1.27775	1.28301	1.27308	1.27018
7ps1	1.69553	2.26711	2.1069	1.41018	2.25817	2.22643	2.19643	1.89458	1.6441	2.23614	2.21244	2.2268	1.58358	2.2074	2.23036	1.77285	2.23179	1.61699	2.17215	1.55132	2.25199	1.62485	2.22911	2.14089	1.81931	2.23358	1.64946	1.97412	2.23298	1.66004	2.21072	2.2581
7a0x	0.479116	0.519756	0.504858	0.489192	0.458065	0.496781	0.463326	0.505995	0.463026	0.493952	0.451272	0.478206	0.476558	0.453646	0.517822	0.448652	0.476606	0.471914	0.539708	0.545281	0.452147	0.429368	0.459336	0.473104	0.455076	0.513337	0.544164	0.474101	0.435942	0.479481	0.480569	0.505498
7si0	1.93536	1.55914	1.4054	2.04487	1.89793	2.86792	2.37425	1.56894	2.42038	1.52229	2.14816	1.45451	2.34916	2.09394	1.50365	1.28932	2.43285	2.08648	1.66696	2.82349	1.55583	1.91341	1.73964	1.40044	1.99633	2.6955	1.48351	2.34616	2.20876	1.42465	2.64015	2.30176
7ryv	2.92323	2.82874	2.63334	2.42633	2.81456	2.52044	2.39536	2.46036	2.69171	2.68103	2.82905	2.85754	2.4533	2.74947	2.56536	2.40674	4.08957	2.70177	2.53424	2.71632	2.55814	2.46111	2.5277	2.47444	2.41201	2.70026	2.61257	2.69531	2.78283	2.62324	2.53496	2.94386
7mu4	3.11322	3.76757	3.97712	1.75266	3.57722	3.30728	1.67246	1.68728	3.90247	3.65309	1.89222	3.92798	1.55869	3.66059	3.53546	1.82614	3.97686	1.62239	3.91413	3.74613	1.59254	1.59691	4.04184	3.88702	1.73469	2.07869	1.65486	1.89245	1.58765	3.95793	1.56227	3.8657
7skz	1.72061	1.67906	1.91904	1.8108	2.20755	1.67653	1.68356	2.15228	1.62816	1.71392	2.29378	1.76085	2.42556	1.66753	1.70781	1.67395	1.82599	1.69336	2.28717	1.677	1.68269	1.80087	1.8237	1.66276	1.57785	2.37095	1.35596	1.58307	2.46362	1.09821	1.72117	1.31627
7bh8	5.07941	5.25898	6.41019	6.52348	3.68287	4.68569	6.39186	5.45644	6.60778	5.20689	6.51748	5.1752	6.2246	6.19159	5.09659	6.39411	4.62005	5.19014	6.25979	5.25857	5.25185	5.05292	6.47669	5.20622	6.2433	5.24421	6.21604	5.23439	5.17665	6.03383	5.20813	5.19583
7bbj	1.17095	1.15153	1.15915	1.14194	1.15231	1.17692	1.19063	1.14782	1.14796	1.14933	1.14079	1.15255	1.15485	1.15779	1.13061	1.12747	1.12786	1.18785	1.12936	1.34093	1.14042	1.12206	1.13193	1.14107	1.13228	1.15305	1.13884	1.16742	1.13149	1.15376	1.14754	1.13201
7rlx	2.22632	3.63069	2.33007	2.48452	2.08973	2.16345	2.39188	2.29231	2.09743	2.22486	2.01912	2.35065	2.07734	2.05418	2.25926	2.19617	2.42267	2.1786	2.37888	2.16905	2.60607	3.2987	2.30727	3.56547	2.16143	2.14131	2.72011	2.12102	2.31691	3.78285	2.1634	3.11725
7sbu	0.619404	1.19416	0.653523	0.641639	1.31264	0.61687	4.3164	0.613075	4.27732	0.629832	0.612226	0.629578	0.65733	4.34472	4.34523	0.599463	0.783367	0.661813	4.1262	0.664433	0.609295	0.671806	4.34263	0.799181	0.621008	0.665821	0.646449	0.875522	4.40164	4.38932	4.30248	0.664297
7q0g	4.65668	4.83108	4.80009	4.72133	4.68676	4.74259	4.64444	4.62409	5.27069	4.64412	4.74362	4.80599	4.77403	4.63622	5.10048	4.94934	4.83367	4.61717	4.70082	4.65835	4.67965	4.67493	4.65665	4.78708	4.62604	4.74377	4.65886	4.70957	5.03474	4.66246	4.86797	4.67578
7q0i	1.10944	1.65088	1.54215	5.2329	1.59744	5.37331	0.999703	1.06862	1.00019	1.62935	1.02411	5.4754	5.52364	1.2333	1.11027	1.07225	1.49421	1.53808	1.63242	1.71431	1.29571	1.71056	1.69678	2.27522	3.28914	5.20357	1.11755	1.69405	5.37283	1.41873	5.23735	1.06357
7u0e	11.7494	11.1966	11.2359	11.3747	11.5161	11.268	11.1962	11.3976	12.2112	11.3737	11.4787	11.1825	11.3666	11.459	11.5958	11.6982	11.5301	11.4866	11.2744	11.5954	11.162	11.5564	11.0472	12.0814	11.3953	11.0794	11.5457	12.1618	11.3414	11.2413	11.4688	11.3084
7so5	3.8529	3.75331	4.08791	4.15198	3.77714	3.81697	4.01784	3.80541	3.84869	3.82415	3.98971	4.21227	3.94851	3.82323	3.85405	3.7842	3.83115	3.83354	3.79443	3.79273	3.82597	3.8087	3.80164	3.7378	3.96843	3.84722	3.80532	3.80335	3.80833	3.74264	4.24792	3.80585
7tcq	0.356598	0.429135	0.326983	0.335698	0.391971	0.316982	0.44048	0.355429	0.332249	0.319381	0.35261	0.393459	0.41963	0.325404	0.382154	0.395815	0.370861	0.387101	0.343457	0.359124	0.375361	0.327841	0.373776	0.328669	0.346321	0.356372	0.329341	0.332862	0.382337	0.352286	0.343016	0.330087
7l7r	0.742811	0.74155	0.729218	0.701034	0.727258	0.757543	0.731273	0.772652	0.713418	0.718905	0.71942	0.736102	0.744126	0.744463	0.741101	0.7273	0.738993	0.764001	0.749031	0.745393	0.739423	0.720762	0.742882	0.73984	0.710295	0.739041	0.737996	0.736255	0.734122	0.731233	0.736736	0.741668
7n4j	2.281	4.85179	4.59781	2.26544	4.69868	2.42305	2.43119	5.55929	4.14234	2.35604	3.69925	2.43623	2.33845	2.26761	5.06438	2.3386	5.22125	2.70279	5.13506	5.13073	5.40794	2.29196	2.36903	3.5782	4.57799	2.43269	5.10055	4.38876	5.59333	4.64898	6.46424	2.47332
6xlz	6.45152	6.60072	6.62447	6.49545	6.45398	6.62831	6.59075	6.65954	6.57989	6.60887	6.61894	6.59792	6.59028	6.63733	6.61647	6.56065	6.5976	6.57908	6.58712	6.44417	6.59264	6.65537	6.64808	6.60727	6.61204	6.63483	6.64311	6.57242	6.65849	6.64241	6.59851	6.63967
7u09	4.66933	4.90451	4.47025	4.81505	4.70641	5.32617	4.32898	4.74366	4.19971	5.24738	4.43558	4.50327	4.35867	4.66631	4.56015	4.43788	5.05072	4.57692	4.51441	4.46104	5.2233	4.52707	4.70769	4.70837	4.40169	4.78969	4.46384	5.11577	4.54962	5.11849	5.22187	4.67603
7t0k	4.18741	4.13999	4.20373	4.13075	4.17739	4.17032	4.0988	4.09632	4.12743	4.1346	4.14066	4.15478	4.14804	4.14974	4.18113	4.11979	4.15505	4.09531	4.12883	4.1039	4.16103	4.15003	4.11	4.18734	4.15829	4.14194	4.132	4.14364	4.13897	4.11871	4.12729	4.13236
7e3o	4.08639	3.18571	3.93774	4.05672	4.34141	3.55378	4.00572	3.49982	4.18547	4.32601	4.22868	4.27336	4.37251	3.38558	3.91903	3.77314	2.43704	4.16288	3.92014	4.25835	4.27671	4.15986	3.81127	4.14337	4.00012	4.09416	4.24882	4.06735	2.91643	4.04178	4.19296	4.02203
7rnj	0.586189	0.578937	0.545524	0.541679	0.55181	0.58883	0.575613	0.566718	0.583499	0.519942	0.509437	0.605347	0.556869	0.541665	0.584029	0.532594	0.541611	0.592762	0.52835	0.583612	0.522403	0.550892	0.593439	0.584412	0.558115	0.530768	0.534172	0.592072	0.507684	0.542582	0.563258	0.531682
7qf1	3.75512	3.68582	3.6146	3.64755	3.69714	3.65194	3.57475	3.64817	3.51765	3.7002	3.57949	3.67924	3.65624	3.66113	3.60129	3.63433	3.60596	3.68768	3.687	3.63768	3.65356	3.60405	3.65227	3.63008	3.65721	3.70656	3.61436	3.62639	3.58156	3.65611	3.59159	3.58951
7n3e	0.992941	1.2303	1.19871	1.19238	1.18777	0.971673	1.03237	0.985506	1.16188	1.16481	1.18878	1.19469	1.03657	1.16952	1.1851	1.18354	1.00081	0.923486	1.17354	1.05264	0.996581	1.00569	0.914329	1.01816	1.19451	1.14673	0.986416	0.9991	1.00042	1.0087	1.189	1.00478
7sjs	0.909817	0.90768	0.921856	0.851414	0.929381	0.931959	0.914446	0.92208	0.926042	0.919321	0.860083	0.915735	0.930504	0.912829	0.931318	0.894726	0.976301	0.951209	0.9396	0.891293	0.940309	0.914594	0.915377	0.93372	0.92999	0.943588	0.942654	0.925308	0.930647	0.900523	0.899439	0.869378
7vyt	1.77941	4.81212	1.60737	2.17808	4.7031	1.77028	1.65055	4.78436	1.66308	1.62712	3.43806	1.67365	1.6699	1.63625	1.64155	1.67073	1.81777	1.56386	1.56385	1.76777	1.75148	1.75305	1.69159	1.64556	1.66181	1.51462	1.52496	1.35383	1.63241	1.7569	1.49313	1.64745
7pr0	12.4662	9.67695	9.27565	10.857	9.51512	11.1317	9.4531	9.24348	9.62929	9.46716	9.90219	9.52444	9.36955	9.80809	10.741	12.786	9.68029	9.53975	9.3837	9.47633	10.095	9.27941	10.3495	10.6767	9.41613	12.0885	9.47359	9.52207	9.60361	9.66101	9.5386	9.38241
7amq	3.86377	3.88759	3.97437	3.9888	3.97594	3.98677	4.01078	3.90355	3.87214	4.00345	3.9458	4.16754	3.91451	3.9612	3.99356	3.88134	3.9706	4.00398	3.89262	3.99945	3.9441	3.94164	3.94337	3.96228	3.86148	4.0072	3.93652	3.86339	2.84326	3.93493	3.91194	3.92922
7o30	2.97672	3.01694	3.0721	3.01203	3.03017	3.06576	3.09582	3.07085	3.11017	3.01111	2.90707	3.17271	3.05239	3.18417	2.67241	2.53222	3.10342	3.1175	3.05932	3.13389	2.83833	2.25531	2.57515	2.99192	3.18478	3.0477	3.03608	3.03115	3.03634	3.12706	3.14699	3.18873
7x9e	2.11066	2.15398	2.08613	2.4165	2.24207	2.12535	1.97784	2.18779	2.50263	2.11029	2.33993	2.02506	2.53619	2.33085	2.36981	2.47937	2.15969	2.31102	2.13798	2.07352	2.16536	2.21819	2.27307	2.15086	2.15118	2.27583	2.00389	2.03455	2.96146	2.1034	2.30257	2.24859
7s5r	1.62135	1.70969	1.67669	1.73361	1.60592	1.62228	1.81418	1.55956	1.57021	1.58214	1.6611	1.753	1.65011	1.74278	1.67247	1.72576	1.31806	1.81038	1.6624	1.87877	1.64811	1.65698	1.65886	1.66754	1.67455	1.71242	1.70496	1.73753	1.61038	1.67572	1.68487	1.65347
7qf0	0.370015	0.420278	0.461577	0.400117	0.587727	0.543804	0.406252	0.344792	0.395275	0.443129	0.362508	0.459959	0.383273	0.620365	0.410311	0.579142	0.373398	0.368337	0.4911	0.431198	0.37639	0.429496	0.437004	0.433601	0.435761	1.09184	0.568816	0.429695	0.483958	0.372081	2.28255	0.47774
7u2d	4.84848	4.69752	4.62803	4.7355	4.85875	4.6465	4.85945	4.71263	4.67647	4.67476	4.8198	4.82373	4.77928	4.82069	4.86871	4.47377	4.89918	4.77141	4.76016	4.79694	4.79017	4.86394	4.66321	4.87413	4.65783	4.71302	4.66741	4.90818	4.70501	4.70849	4.73895	4.88271
7kpj	0.282984	0.282434	0.298099	0.302693	0.308653	0.295961	0.291696	0.304935	0.279559	0.291454	0.282636	0.290021	0.289023	0.292857	0.312659	0.292953	0.312132	0.301689	0.297144	0.292584	0.296093	0.278691	0.298345	0.279588	0.300343	0.29631	0.281874	0.310922	0.307186	0.29316	0.30424	0.291253
7s5q	1.06944	2.48605	1.03611	1.20644	2.46848	2.46395	1.33786	1.32944	2.40163	2.40638	2.24932	2.51935	1.08577	1.21406	2.49154	1.13074	2.32145	1.19193	2.51777	2.60166	2.39202	2.32645	1.05507	2.35345	1.06102	2.24107	2.42673	1.30902	2.37166	2.4657	1.55026	2.38139
7mzg	1.31874	2.39361	0.836071	1.50843	1.43991	1.22253	1.30935	1.21804	1.35113	2.39505	0.946171	0.812009	2.38335	1.18962	1.41467	1.35044	2.39415	1.89445	1.65986	2.36276	1.31893	2.38805	0.989054	1.54594	2.34576	2.38577	0.695506	1.71271	2.38334	1.15541	1.35831	2.37602
7zf6	3.36315	3.10006	3.33048	3.42024	3.63075	3.54629	3.23168	3.41244	3.44572	3.28053	3.28651	3.19093	3.54437	3.68174	3.29721	3.58102	3.45759	3.40077	3.46816	3.24797	3.54801	3.28914	3.12987	3.06093	3.14193	3.41974	3.39143	3.18349	3.51264	3.30488	3.46472	3.54464
7mzh	0.491139	0.558406	0.593875	0.572759	0.580544	0.57234	0.590519	0.582519	0.551181	0.580095	0.586833	0.565348	0.334442	0.590211	0.565811	0.577487	0.378871	0.554608	0.55131	0.598464	0.563378	0.562222	0.571831	0.54384	0.578924	0.615052	0.550014	0.595473	0.324202	0.581249	0.572046	0.603875
7np1	5.196	5.1881	5.19761	5.19387	5.18448	5.22425	5.18183	5.21707	5.21724	5.17085	5.19493	5.20243	5.17895	5.19989	5.1666	5.1815	5.17203	5.17844	5.16892	5.20314	5.19596	5.17584	5.21587	5.18442	5.21527	5.21432	5.18227	5.17866	5.19666	5.17351	5.19337	5.18604
7rxj	0.57593	0.434936	1.83754	0.510701	2.19448	2.09827	2.72277	2.7576	2.8363	0.517729	0.483391	1.87266	2.1438	2.08731	1.87709	1.92442	1.98741	0.511508	2.81958	2.08906	2.10148	0.524447	0.647334	1.20681	2.15398	1.95284	1.89462	0.472402	2.7154	1.96667	0.495923	2.40636
7s0x	1.4466	1.53922	1.56007	1.20272	1.45238	1.42215	1.76816	1.87488	1.5132	1.55694	1.18957	1.52533	1.73969	1.45099	1.72815	1.68228	1.4309	1.50023	1.61318	1.45057	1.67815	1.52461	1.83268	1.57588	1.30335	1.47776	1.32158	1.4661	1.34954	1.44326	1.42455	1.71661
7daa	0.229728	0.204045	0.446011	0.221919	0.472232	0.202189	0.483305	0.451744	0.195456	0.481173	0.486903	0.372636	0.304277	0.286427	0.468781	0.257067	0.467451	0.45743	0.495961	0.290545	0.478737	0.478912	0.481323	0.381247	0.365983	0.213756	0.373743	0.474043	0.486504	0.4684	0.480077	0.302218
7l79	3.50295	3.54907	3.50941	2.49702	3.57281	3.59102	3.51504	2.59946	2.61667	2.57457	2.33005	2.61501	3.56097	3.54301	2.56541	2.35343	2.35141	3.56231	2.59008	3.5399	3.4923	3.55213	2.59853	3.54651	3.53817	3.51077	3.57284	3.5435	3.52979	2.53182	2.57058	3.55641
7rah	0.67456	0.620348	0.858841	0.855264	0.912978	0.888489	0.853318	0.874818	0.810197	0.860879	0.562765	0.830802	0.6411	0.786126	0.907196	0.827975	0.834449	0.797972	0.835421	0.830421	0.818935	0.833904	0.835076	0.823519	0.829323	0.819087	0.780568	0.843937	0.933415	0.828009	0.874409	0.860738
7rt9	1.38299	1.32251	1.12014	1.37741	1.26054	1.38731	1.32897	1.39699	1.2761	1.41313	1.37359	1.38617	1.19375	1.36413	1.36822	1.04049	1.0715	1.33006	1.17326	1.37821	1.37627	1.06556	1.3535	1.38386	1.06495	1.40334	1.27204	1.34304	1.14027	1.31579	1.35259	1.33518
7stz	0.414065	0.396303	0.396584	0.396337	0.418041	0.430213	0.406105	0.393642	0.432217	0.397204	0.39902	0.417099	0.402306	0.415031	0.415814	0.409552	0.409961	0.422395	0.389086	0.416799	0.430852	0.408191	0.399468	0.404244	0.419943	0.418562	0.404756	0.393969	0.397345	0.417188	0.41591	0.407026
7rqp	5.88054	5.85013	5.88197	5.877	6.1901	6.1759	5.96322	5.94069	5.87582	6.3202	5.83051	6.02943	5.89082	6.10201	5.78472	6.07285	5.87639	5.81833	5.84818	5.96529	6.02122	5.96288	5.93146	5.85019	6.05839	5.89656	6.18904	5.8297	5.9174	5.828	6.1365	5.9448
7mlh	2.81043	2.57395	2.65551	3.56797	3.00276	2.06869	2.36704	2.02851	2.10174	2.57116	2.69887	3.06696	2.21225	2.09547	2.07443	2.19134	3.34997	2.70554	2.43484	2.09948	2.9059	2.26011	2.70976	2.50439	2.81417	2.02319	1.99018	2.105	2.05171	3.42573	2.37933	2.73397
6xsw	0.557291	0.561015	0.73026	0.947029	0.850151	0.917559	0.878031	0.583077	0.911736	1.09714	0.864346	0.871009	0.950422	0.933255	0.83574	0.552178	0.979185	0.962502	0.903003	0.901708	0.912131	0.556629	0.566447	0.526668	0.908006	1.10052	0.879833	1.00873	1.0713	1.10975	0.840481	1.03411
7s8g	0.748078	0.829274	0.782987	0.713681	0.742056	0.675189	0.700373	0.707145	0.900706	0.683437	0.774276	1.00635	0.708674	0.672577	0.681594	0.725661	0.731024	0.701598	0.731375	0.97368	0.967305	0.708868	0.693862	0.723909	0.696318	0.952499	0.683248	0.959528	0.757292	0.722944	0.685527	0.739104
7n8q	1.95015	2.33062	1.71547	2.44685	2.33541	1.90392	2.88838	1.91966	2.59967	1.95919	2.31623	2.44909	2.36233	1.89082	1.75065	1.63219	3.1141	2.20401	2.70031	1.95526	1.56331	2.12382	1.78124	2.17182	2.07955	2.22331	1.94844	2.34777	2.4229	2.56653	2.45101	2.9318
7lf7	1.85446	1.88229	1.85856	2.51084	1.82116	2.43322	2.48969	2.44735	1.15134	1.88453	2.47674	1.77165	2.38146	1.1599	1.90487	1.81822	2.44623	2.3871	2.46667	2.48489	1.81244	2.47064	2.42258	1.81378	1.8562	0.905553	1.85835	1.83593	1.86393	2.49098	2.42456	1.81646
7jkm	4.2589	3.66485	3.62142	3.63017	3.69246	3.5804	3.74354	3.6894	3.56362	3.76566	3.61916	3.56402	3.61549	4.47091	3.60136	3.88444	3.63721	3.66608	3.78927	3.71092	3.65331	3.61678	3.6223	3.68957	3.75204	3.74236	3.66529	3.63595	3.57635	3.73327	3.56868	3.70224
7qu1	1.62207	1.48111	1.29344	1.43313	1.27552	1.45537	1.66941	1.42402	1.55736	1.33369	1.5868	1.358	1.64683	1.55439	1.52964	1.55183	1.42686	1.45026	1.68208	1.45623	1.62509	1.423	1.65814	1.8034	1.34704	1.51875	1.68175	1.69316	1.64225	1.26755	1.78729	1.48132
8d36	4.87693	8.66322	8.54876	8.74557	8.75175	9.5415	8.83424	8.3354	8.63047	8.66182	4.09055	3.85898	3.70588	8.51456	5.84089	8.27001	4.26851	8.46994	8.33144	4.27425	8.72696	8.71021	8.33079	8.70755	5.80247	8.56024	8.20852	8.71354	8.53947	8.27089	3.63773	8.6189
7mzf	0.608262	0.567291	0.681226	0.59469	0.617833	0.565424	0.722395	0.620563	0.608239	0.597309	0.70651	0.554959	0.604144	0.610988	0.612369	0.574405	0.582664	0.580387	0.615298	0.589341	0.618991	0.681746	0.597032	0.608005	0.640733	0.589429	0.605418	0.615211	0.59236	0.597432	0.675979	0.583296
7vsw	1.86227	1.87215	1.86894	1.8468	1.86415	1.87996	1.8601	1.87257	1.86276	1.86435	1.8446	1.85677	1.86029	1.86128	1.86869	1.87367	1.85881	1.86039	1.86889	1.86295	1.86887	1.8665	1.8646	1.87041	1.8661	1.86619	1.8652	1.84969	1.84676	1.85089	1.85979	1.84458
7dk2	9.05839	9.07646	9.06992	9.09832	9.09757	9.09876	9.10112	9.40582	9.04243	9.41322	9.17768	9.28093	9.23132	8.9643	9.06367	9.39194	9.06343	9.10706	9.10269	9.10214	9.3792	9.13856	9.2512	9.02714	9.07276	9.11548	9.05976	9.39356	9.39799	9.05287	9.32456	9.35625
7fjs	2.24813	2.25904	2.257	2.25163	2.27241	2.26194	2.25291	2.25742	2.24813	2.2476	2.24746	2.24971	2.25447	2.25502	2.23328	2.25918	2.27322	2.21556	2.24265	2.24806	2.23818	2.24581	2.24077	2.24466	2.25542	2.23541	2.22808	2.25223	2.23753	2.24376	2.24374	2.23474
7seg	1.54916	1.48581	1.54813	1.59021	1.6184	1.56114	1.59037	1.52278	1.48585	1.53996	1.49469	1.57947	1.48202	1.48315	1.56867	1.55493	1.67783	1.57209	1.49417	1.53551	1.52251	1.69127	1.65065	1.65902	1.55228	1.61233	1.61799	1.60162	1.58534	1.49772	1.64031	1.57454
7fgj	0.881737	0.92017	0.878637	0.88406	0.922393	0.882232	2.42938	0.904908	0.74805	0.872788	0.917764	0.921029	0.874628	2.35346	0.914688	0.927922	0.757103	0.751961	0.941096	0.861636	0.903005	0.885824	0.750167	0.876853	0.88702	0.734988	0.924134	0.883323	0.898372	0.777703	0.913625	0.867132
7rxi	2.48553	2.3665	3.06618	2.30635	2.41639	2.34821	2.56208	2.51235	2.55823	2.31796	2.83067	2.91032	2.49965	2.50484	2.52637	2.42372	2.9624	2.523	2.35066	2.4804	2.56018	2.43494	2.94284	2.82118	2.25316	2.67854	3.00442	2.94188	2.52707	2.99208	3.5848	1.0427
7kql	1.43745	1.64641	1.5535	1.62125	1.5466	1.62486	1.89436	1.50564	1.7655	1.90335	1.40056	1.50047	1.67202	1.85472	1.87367	1.6292	2.00845	1.88929	1.46262	1.54924	1.4324	1.7568	1.62302	1.78673	1.63004	1.64662	1.8557	1.53759	1.74448	1.36393	1.35512	1.67252
7s8h	5.14142	5.21944	4.81865	1.31046	5.16348	5.34138	5.32563	4.94418	5.07092	4.7487	5.62346	4.72753	4.89135	5.17123	5.14896	4.98575	4.96847	5.15695	5.08356	5.11207	5.0144	5.02838	4.69625	5.14391	5.14282	5.23567	4.96016	5.16635	5.34868	5.22325	5.10602	5.06262
7a3u	3.47047	8.49413	8.34025	3.24612	8.4659	8.48994	8.37133	8.44569	4.39527	3.96651	4.41354	7.99219	3.98259	3.19833	3.77067	3.55141	8.60351	8.65457	4.67964	8.65125	8.47581	7.92461	7.57781	3.49738	3.18994	3.39956	3.45604	8.57835	4.13916	8.45403	3.27924	4.07628
7v5n	3.46385	3.45075	3.45906	3.48608	3.48565	3.4555	3.42876	3.38588	3.51147	3.43831	3.4501	3.45759	3.47043	3.46656	3.44291	3.4688	3.42921	3.43969	3.44317	3.44152	3.50437	3.53744	3.46268	3.42015	3.4143	3.46146	3.44606	3.47772	3.42405	3.43282	3.51076	3.44313
7arn	0.792436	0.802679	0.875478	0.828778	0.795694	0.79004	0.89526	0.800995	0.844604	0.837942	0.809005	0.77315	0.811554	0.819691	0.820495	0.810381	0.871808	0.820143	0.838326	0.843372	0.819945	0.820759	0.820709	0.832037	0.858201	0.834697	0.835772	0.84417	0.883499	0.771809	0.80865	0.814997
7s4g	0.880909	0.87519	0.869234	0.893078	0.907875	0.870102	0.896201	0.834023	0.870775	0.879044	0.879654	0.911647	0.894612	0.884682	0.918167	0.904335	0.903781	0.913159	0.888675	0.902433	0.853581	0.898443	0.870877	0.923075	0.881721	0.875403	0.885974	0.877876	0.897795	0.900859	0.92565	0.899845
7mzk	0.744804	0.677989	0.719292	0.680487	0.70651	0.677908	0.751574	0.745867	0.721046	0.746103	0.74608	0.711207	0.676262	0.723194	0.724362	0.716095	0.748543	0.68139	0.72101	0.72679	0.729051	0.67745	0.728184	0.727033	0.695719	0.715193	0.739956	0.675418	0.730817	0.705125	0.690424	0.709564
7s11	5.10892	3.99871	4.54593	3.88716	5.16242	5.1113	4.80561	3.70907	3.81371	3.7705	5.06803	3.82426	3.71761	4.35822	3.93756	3.90964	5.15058	3.67897	3.76582	3.64296	4.81401	5.08268	3.87577	4.74929	3.83822	4.92033	5.10011	5.05993	4.43099	3.90836	5.05881	3.70903
7e5o	2.53345	1.00251	1.23392	2.48519	1.20418	1.16071	2.43686	0.897897	1.07325	1.21085	2.48626	0.6769	1.19626	1.18175	0.910513	0.902481	1.21979	1.22944	2.47104	1.38076	0.964588	1.29026	0.837829	2.44028	0.866064	2.45952	0.864186	1.22584	2.45914	2.45269	0.955169	0.963511
7u0a	7.10508	5.65912	5.18661	5.57632	5.39327	7.11198	5.52588	5.49977	5.56833	7.07325	6.83898	6.0905	5.50298	6.06071	5.50079	7.11601	6.10521	7.03931	7.09805	6.92461	5.61382	5.89347	7.07271	5.41334	6.27528	5.45535	6.73902	7.14034	5.3518	7.07263	5.66551	6.65505
8dcc	2.96346	2.94269	4.16776	3.32392	4.13049	3.84241	3.36075	4.05336	3.61997	3.65276	2.73784	3.96838	3.89453	3.61412	3.60401	2.64441	3.23055	2.67477	3.86959	3.04106	2.86738	3.47341	3.88197	2.92105	2.93213	3.68372	3.51983	2.97324	3.80338	2.9454	4.14116	3.99718
7u0b	3.69047	4.12188	3.64901	2.33708	4.33756	6.56908	4.05758	4.22501	4.20937	4.19955	4.11763	3.93366	4.06867	5.15394	4.31911	4.06572	4.03481	6.00671	3.79459	3.788	3.99233	3.94776	7.16333	3.37707	3.97921	3.68924	4.28082	4.17392	2.87499	3.22598	4.03714	3.58038
7n3c	6.20454	6.58326	6.9008	6.66731	6.59573	6.65581	6.15632	6.893	7.00877	6.84619	6.81158	6.99916	6.83935	7.02085	6.56892	7.00771	7.28836	6.70596	6.49441	7.05358	7.53971	6.77489	6.74231	7.08041	6.81395	6.91781	7.32062	6.77748	6.9428	6.35852	7.01226	7.00383
7wkx	0.810187	0.852712	0.791411	0.968279	0.818241	0.966076	0.957901	0.933535	0.816318	0.807855	0.789098	0.838759	0.978824	0.919383	0.860609	0.96468	0.805169	0.850527	0.819499	0.804278	0.796976	0.942365	0.806086	0.838644	0.803395	0.814503	0.783516	0.937789	0.792507	0.812851	0.767478	0.967236
7o4y	1.64965	1.7495	1.70075	1.6705	1.71252	1.78742	1.72021	1.77216	1.73911	1.20835	1.76823	1.73309	1.73295	1.7356	1.70917	1.7227	1.76859	1.78113	1.74243	1.70207	1.75398	1.73344	1.66556	1.77365	1.56775	1.75892	1.63138	1.66607	1.78661	1.67282	1.70885	1.72899
7kba	4.11448	4.56483	4.50332	4.3441	5.15036	4.66858	4.07678	4.29193	2.0512	1.73511	4.03394	4.60843	4.47856	3.7938	3.82823	4.51088	3.1328	4.30833	2.69267	5.05896	4.61506	4.64557	4.0413	3.76281	4.61929	2.19674	4.49426	4.32311	3.97811	4.20985	2.94629	4.158
7kf0	1.80487	1.87088	1.84069	1.88339	1.44567	1.86938	1.57464	2.12144	1.60405	1.78409	1.70786	1.82247	1.47366	1.53156	1.53185	1.61178	1.75266	1.86068	1.77945	1.46103	1.5357	1.82135	1.82623	1.58898	1.6117	1.5324	1.61023	1.91861	1.42331	1.7082	1.84878	1.58515
7bbg	3.35232	3.43082	3.53422	3.55107	3.51074	3.50784	3.5298	3.42329	3.44468	3.5557	3.57609	3.44547	3.54599	3.42186	3.53265	3.43485	3.44443	3.45517	3.51323	3.51006	3.4956	3.48815	3.53928	3.40912	3.51298	3.40082	3.53341	3.40731	3.53213	3.49127	3.47251	3.50318
7cj2	3.07325	3.10817	3.1415	3.07201	3.06924	3.08681	3.10105	3.12096	3.1349	3.06407	3.14755	3.15723	3.14161	1.60184	3.2308	3.06559	3.13978	3.06028	3.11987	3.10628	2.01328	3.17634	3.13353	1.76149	3.12119	3.14248	3.12377	3.12041	3.1072	1.61075	3.13522	3.12618
7o2z	2.31516	2.04304	2.34342	2.42988	2.37381	1.95619	2.28828	2.43005	2.37497	2.25835	2.3301	2.27672	2.35537	2.38097	2.43867	2.36106	2.49399	2.43685	2.39329	2.40511	2.3842	2.39182	2.40039	2.38687	2.64884	2.27199	2.26835	2.39251	2.45988	2.25111	2.44756	2.32306
6xp6	1.26436	1.25296	1.26599	1.2549	1.31085	1.2609	1.24947	1.28505	1.26336	1.27417	1.26259	1.25132	1.29108	1.2549	1.25479	1.25319	1.24675	1.26	1.25974	1.2639	1.26302	1.25999	1.27155	1.26257	1.25608	1.26547	1.2623	1.25942	1.25649	1.25394	1.26153	1.26293
8d6z	2.33468	3.09542	2.43015	3.01945	3.14566	2.7262	2.73773	2.5693	2.40212	2.60698	2.21184	3.0658	2.74308	3.10343	2.7552	2.90813	2.63757	2.78941	2.67714	2.60322	3.04949	2.77932	2.89046	2.59968	2.66752	2.81962	2.78761	2.35263	2.67097	2.22934	2.39507	2.62732
7f7e	4.54226	1.6567	4.5676	4.62997	4.47269	3.44729	1.64649	1.51162	4.48259	4.52405	4.52985	4.56904	4.50764	1.40877	4.50696	3.87649	1.99788	3.52676	1.64388	1.72527	4.42609	1.61696	4.38433	1.62784	4.58774	1.47783	1.67169	1.56852	4.46944	3.92206	1.64812	1.62331
7su0	2.16509	2.1957	2.00167	2.19073	2.1671	2.05872	2.0251	2.05243	2.15735	2.14292	2.15956	2.20234	2.05799	2.18082	2.04683	2.02304	2.19855	2.18238	2.16553	2.0364	2.19224	2.17366	2.02129	2.14843	2.16026	2.17352	2.01631	2.14109	1.91396	1.98025	2.03971	2.17641
7l7e	1.83548	2.40108	2.19934	2.35971	2.66645	2.54514	2.48554	1.98763	2.19993	2.11129	2.35107	3.3237	1.95924	2.4829	2.70016	2.48267	2.02129	2.06495	1.26028	2.0233	2.59735	2.26689	2.50044	2.00022	3.34	1.83268	0.992896	1.28674	2.10662	2.96518	2.04485	1.37952
7lfa	1.83663	1.81917	1.80308	1.82248	1.85257	0.73695	1.78508	1.81836	1.84076	1.8358	1.83344	1.80687	1.8057	1.79525	1.80649	1.794	1.81992	1.80812	1.80887	1.79173	1.81321	1.79071	1.79978	1.80441	1.79703	1.83453	1.79507	1.80011	1.83644	1.79653	1.856	1.84844
7t7b	1.43595	1.46974	1.43241	1.50267	1.50567	1.3861	1.56517	1.38613	1.41188	1.47918	1.40752	1.4345	1.38129	1.42278	1.41199	1.50471	1.42277	1.44436	1.51199	1.40172	1.55409	1.43396	1.51765	1.48418	1.44359	1.42946	1.38993	1.43375	1.37727	1.43618	1.38805	1.4837
7n08	2.72403	2.08126	2.18375	2.10342	2.58899	2.92719	2.52092	2.15749	2.5217	2.54429	2.5587	2.17778	2.67763	3.08264	2.97395	2.28671	3.03394	2.62222	2.20997	2.4661	2.98041	2.59313	3.18764	2.72894	2.26332	2.87907	2.60548	2.24817	2.51667	2.44234	2.48606	2.19979
7wph	2.197	2.39219	2.35335	2.37483	2.42694	2.42014	2.2356	2.43363	2.35801	2.40019	2.32016	2.241	2.25091	2.4447	2.34469	2.32911	2.37413	2.36115	2.2004	2.33174	2.44816	2.22734	2.1908	2.38602	1.73625	2.33706	2.30043	2.20316	2.18892	2.36202	2.33617	2.38861
7s13	1.26106	0.689619	1.32752	0.757013	0.431265	1.28191	1.43943	0.675956	0.668547	1.30864	1.28628	0.838029	0.763099	1.34545	0.671456	0.718868	0.731806	0.828145	0.762295	0.705312	0.692108	1.30834	1.34722	0.71483	0.75013	1.08287	1.34749	0.565592	1.3192	0.700521	0.803725	0.60239
7sn1	1.57349	1.6885	1.66617	1.48252	1.71643	1.63879	1.60835	0.717997	1.53229	1.51489	1.54122	1.67308	0.812397	3.77574	1.62172	1.60137	0.879216	1.4743	0.768613	1.53396	1.68574	1.48564	1.60713	1.62251	1.74683	1.64312	1.61322	1.7201	0.882773	1.63016	1.67479	1.43902
7rm3	0.730297	0.720288	0.697399	0.732461	0.730663	0.727978	0.712478	0.731885	0.743647	0.732694	0.712122	0.714692	0.708915	0.730129	0.705084	0.724613	0.7298	0.743758	0.724665	0.729882	0.745122	0.746123	0.734817	0.737136	0.717218	0.729754	0.68456	0.732423	0.74001	0.74084	0.725049	0.732702
7s3m	2.46969	5.08935	2.72803	5.3867	5.05727	5.32361	5.1707	5.28335	5.27893	5.26958	3.41159	5.30009	5.17544	2.76673	2.40269	5.05158	5.09355	5.16317	5.25317	5.09894	5.2672	5.19591	5.01978	2.36982	4.70707	5.11287	2.47768	5.11514	5.13785	5.25802	5.12275	5.15275
7ps0	1.21348	0.60044	1.15626	1.27184	1.11134	1.04122	1.10444	1.07081	1.2167	1.2375	1.3338	1.19648	1.20226	1.2948	0.948798	1.1313	1.2113	1.2005	1.26493	1.07899	1.20877	1.32603	1.12245	1.00357	1.16688	1.18928	1.16185	1.26554	1.13396	1.21366	0.782685	0.829457
7n6p	6.17135	5.84221	5.70221	5.93251	5.42897	5.9456	6.07482	6.08797	6.00433	5.81801	5.90201	6.08108	5.85545	5.89254	5.77956	5.98694	6.03642	5.85924	6.1322	5.82163	5.99792	5.90037	6.02316	6.09135	5.75962	5.94128	5.98029	5.92915	6.1059	6.08112	6.00674	5.59429
7mrz	0.457946	0.46564	0.448089	0.448255	0.553204	0.562552	0.542734	0.504732	0.530407	0.463305	0.450835	0.463298	0.458951	0.452867	0.439327	0.454957	0.441737	0.449931	0.456119	0.467827	0.439817	0.44538	0.446701	0.447841	0.440466	0.470462	0.434427	0.46052	0.449946	0.475136	0.450288	0.546346
7kkh	0.756447	0.688455	0.696639	0.773741	0.699157	0.695584	0.742167	0.744927	0.787648	0.761614	0.666275	0.661232	0.787745	0.681368	0.756106	0.688529	0.699998	0.719969	0.695196	0.748664	0.707524	0.749822	0.686657	0.764783	0.775897	0.678892	0.665692	0.749907	0.702606	0.691243	0.788056	0.708538
7tp4	4.94514	5.25665	5.25152	5.1179	5.6831	4.59222	4.4781	5.4986	5.27477	5.69042	5.20469	4.4744	5.20707	5.28903	4.58439	4.47654	5.33703	4.60582	5.24128	4.67252	5.65706	4.97868	5.86563	4.72937	5.75492	5.18865	5.35058	5.09129	5.16112	5.76379	4.77245	4.51269
7kn4	3.51826	3.45199	3.42516	3.46647	3.4005	3.43771	3.43536	3.42728	3.51399	3.43887	3.42312	3.44906	3.43507	3.41661	3.41651	3.45145	3.42633	3.43042	3.43038	3.49984	3.42194	3.40691	3.44876	3.44611	3.45726	3.41439	3.43194	3.43364	3.41409	3.43462	3.42846	3.41708
7keo	3.88412	4.04199	4.90559	4.84156	4.86205	4.87011	4.87746	4.06886	3.91225	4.08148	4.93055	4.03805	4.88478	4.70623	4.41502	3.86736	4.66523	4.72436	4.8383	4.83364	3.96926	4.02555	4.89192	4.91966	4.89454	4.17004	4.14991	4.78508	3.95763	4.74974	4.62994	4.12977
7pi7	0.462071	0.505633	0.430322	0.40381	0.418063	0.496101	0.523526	0.440777	0.467842	0.441546	0.444384	0.489931	0.511456	0.484086	0.476445	0.477551	0.486667	0.430393	0.472989	0.455417	0.425489	0.487873	0.489677	0.527487	0.412261	0.458526	0.506884	0.416782	0.506955	0.499376	0.421135	0.43733
7e72	0.947125	0.949686	0.858655	0.941543	0.93627	0.861949	0.927981	0.939863	0.887115	0.898079	0.892569	0.884164	0.937886	0.892121	0.89692	0.920994	0.940752	0.842983	0.936054	0.936673	0.894472	0.831255	0.895278	0.92227	0.874991	0.93273	0.955342	0.910571	0.963743	0.937512	0.904911	0.918344
7ora	3.31544	3.30062	3.22548	3.19225	3.30549	3.24812	3.24622	3.30356	3.28477	3.19747	3.23373	3.29532	3.41015	3.26659	3.4658	2.8941	3.30742	3.2883	3.34201	3.23432	3.20507	3.30779	3.34263	3.27969	3.40493	3.32786	3.34355	3.19743	3.38735	3.26006	3.3683	3.2924
7n3d	4.20923	4.24818	4.18194	4.03311	4.26246	4.18887	4.1484	3.99515	4.15667	4.16202	4.0749	4.17437	4.17696	4.05143	4.09048	4.0965	4.03873	4.08931	3.95151	4.09914	4.06303	4.10186	3.97347	3.99927	4.14935	4.02058	4.25574	4.29379	4.05659	3.98974	4.04572	4.19215
7n3f	1.21464	1.19981	1.20102	1.20941	1.19425	1.2141	1.18847	1.18145	1.19858	1.20144	1.19633	1.19718	1.19345	1.204	1.1716	1.18715	1.19525	1.2044	1.23937	1.20238	1.18907	1.19268	1.19188	1.19848	1.1958	1.19086	1.18013	1.19043	1.17799	1.18902	1.19321	1.20762
7lyw	3.44496	3.73032	3.61125	3.55797	3.6015	3.69266	4.03309	3.68492	3.67365	3.38944	3.45945	3.27835	3.61209	3.60165	3.63253	3.40238	3.50861	3.65054	3.89267	3.62208	3.69134	3.57864	3.4665	3.63471	3.85694	3.51298	3.59744	3.48744	3.56761	3.48041	3.85101	3.71461
7urq	2.69855	2.52432	2.61016	2.6976	2.63481	2.71006	2.65879	2.7165	2.5966	2.79374	2.64185	2.68568	2.53692	2.68913	2.71757	2.50565	2.70112	2.69728	2.68095	2.70676	2.70063	2.72668	2.71807	2.71966	2.60934	2.51368	2.73684	2.49028	2.59147	2.71695	2.73645	2.71238
7q4q	1.11197	1.08445	1.07408	1.07821	1.05992	1.0619	1.10102	1.05065	1.09499	1.05475	1.06816	1.06742	1.07912	1.0613	1.07262	1.06832	1.05658	1.07397	1.0613	1.0571	1.0673	1.05671	1.07256	1.15645	1.05953	1.06375	1.06603	1.07424	1.07157	1.08736	1.04528	1.06481
7rta	0.933736	0.976027	0.98093	0.934454	0.985333	0.954743	0.92886	0.932032	0.983926	0.933787	0.919211	0.924913	0.934989	0.940658	0.942088	0.99056	0.939983	0.914933	0.930919	0.945414	0.92203	0.975673	0.985998	0.947076	0.976364	0.928302	0.932153	1.00492	0.927372	0.936152	0.955402	0.954109
7doh	0.350892	0.324915	0.333877	0.349764	0.346032	0.343087	0.335473	0.360043	0.338845	0.374189	0.346902	0.334992	0.370554	0.352653	0.351486	0.344187	0.333566	0.35615	0.344852	0.337555	0.338649	0.343527	0.352372	0.334348	0.341527	0.337399	0.342402	0.345897	0.366789	0.339954	0.340857	0.353192
7sem	2.02296	2.11736	2.21293	2.22761	2.26636	2.23516	2.364	2.31412	2.21497	2.13896	2.114	2.16955	1.99559	2.28317	2.37418	2.12556	1.95399	2.18159	2.26976	2.13175	2.04334	2.11279	2.35795	1.97642	2.06165	2.08222	1.96268	2.17666	2.27371	2.24927	2.16512	1.94766
7fcp	1.4042	5.04094	1.68281	1.58412	1.79579	1.55299	5.1676	1.17253	5.10957	1.45566	1.25358	1.47467	4.76749	1.6105	1.39447	4.75997	1.50942	1.56423	1.55245	1.48012	5.03543	1.49246	1.16583	0.951132	5.10374	1.67033	4.84247	4.94775	1.61006	4.92206	1.41256	1.46048
7tus	0.693528	0.694921	0.673089	0.687489	0.690957	0.664924	0.686502	0.673947	0.699833	0.672647	0.695112	0.686697	0.706874	0.698285	0.66839	0.678673	0.716295	0.688756	0.704021	0.699076	0.677149	0.685794	0.644979	0.682412	0.69366	0.696202	0.60907	0.685692	0.685611	0.671571	0.709569	0.684907
7rda	5.90943	5.80666	6.03951	6.09065	5.99437	5.7176	6.06486	5.79575	5.82006	6.07948	5.87697	6.02326	5.96521	5.91395	5.87845	5.79271	5.69892	5.77263	5.9434	6.04355	6.10216	5.99198	5.6335	5.80449	5.9838	6.08187	6.06864	5.87961	6.20995	5.77266	6.14377	6.37974
7mf7	2.27552	2.12564	2.1756	2.12581	2.06768	2.22137	2.13187	2.15009	2.22842	2.12263	2.22799	2.35763	2.16945	2.13038	2.27834	2.13861	2.30262	2.24742	2.29408	2.15756	2.11342	2.13495	2.11705	2.24571	2.08352	2.16636	2.10234	2.13386	2.10044	2.26633	2.26857	1.98841
7tp3	2.976	2.63979	2.87315	3.51724	2.86629	2.72581	2.82912	2.74446	2.71628	2.64463	6.05416	2.83306	3.07101	2.93665	2.61399	2.7778	2.69634	2.86114	2.65749	2.68216	2.85157	3.14096	2.62704	2.72666	2.68464	2.53522	2.72871	2.70368	2.79146	2.77222	2.82274	2.62726
7ams	3.2085	3.31302	3.64748	3.77722	3.49646	3.34689	3.23411	3.48366	3.80847	3.19439	3.51745	3.16434	3.25393	3.73366	3.88571	3.45892	3.3705	3.77259	3.32396	3.43183	3.43353	3.31571	3.85667	3.75183	3.30213	3.08795	4.0607	3.54798	3.84209	4.1394	4.07	3.26543
6xsn	1.22619	1.24787	1.13952	1.19899	1.20361	1.21151	1.25375	0.709822	1.23684	1.08295	0.946623	1.13992	1.26542	1.27907	1.26535	1.25501	1.30193	1.19812	0.980801	1.29727	1.25194	1.21828	1.23956	1.14156	0.991548	0.609767	1.3463	0.656797	1.15922	1.19364	1.30028	1.30627
7e9b	0.953039	0.917892	0.961989	1.1322	0.932585	0.943546	0.925255	0.959545	1.18128	0.961555	1.0118	0.942464	0.963317	1.13418	0.972062	0.907997	0.930488	0.955585	1.04752	0.927745	0.943099	0.964448	0.941247	0.929272	0.957533	0.984642	0.9014	0.930993	1.24677	0.949688	1.1366	0.995126
7s0b	3.79403	4.1284	4.21621	4.50695	3.50743	3.76212	4.6521	4.52362	4.60553	4.59652	4.22388	4.40573	4.40282	4.59046	4.51611	4.35532	3.98122	4.67829	4.53971	4.09986	4.47727	4.67468	3.57057	4.58159	4.71507	3.67073	4.58834	4.46715	3.74876	4.58741	4.67729	4.44253
7uen	1.03397	1.07255	1.193	0.598912	1.07605	1.18525	0.552887	1.09441	1.13533	0.55295	0.996084	1.08844	1.07522	0.549216	1.17003	1.13426	0.929009	1.08108	1.11932	1.12033	1.20416	1.14222	0.709191	1.16031	0.937485	1.14196	1.15201	0.594933	1.12509	0.508875	1.163	1.19562
7tqa	2.40808	2.40108	2.37861	2.40167	2.38881	2.32163	2.40489	2.3925	2.37545	2.40583	2.39895	2.38166	2.39428	2.39933	2.3862	2.36894	2.39333	2.39667	2.38326	2.40308	2.39586	2.39031	2.35021	2.39263	2.38317	2.39712	2.40297	2.39061	2.40899	2.39659	2.38623	2.39573
7vux	0.496201	0.49999	0.511736	0.506118	0.498741	0.502368	0.516712	0.515264	0.514996	0.500221	0.476352	0.516406	0.530729	0.493984	0.515206	0.498868	0.514028	0.505628	0.525482	0.520915	0.497499	0.521886	0.507733	0.517405	0.527765	0.498521	0.493168	0.513938	0.503406	0.50935	0.510729	0.502345
7lfb	1.32258	1.39264	1.3038	1.28075	1.28704	1.36041	1.28949	1.33261	1.36109	1.30684	1.28043	1.26536	1.32365	1.34112	1.26711	1.27389	1.29901	1.33278	1.32508	1.31714	1.24412	1.29078	1.37558	1.33284	1.28547	1.33026	1.25678	1.26447	1.37847	1.32788	1.26953	1.31736
7rew	2.26925	1.5073	1.72556	1.48655	1.62123	2.38544	2.57721	1.54956	2.53083	1.49289	1.41832	1.47584	1.43144	1.49508	1.73938	1.53385	2.58933	2.59812	2.56567	1.42945	2.51655	2.50464	1.41257	2.45774	1.46574	1.40182	1.45055	2.55762	1.76959	1.50614	1.94851	1.44177
7rxl	2.58201	0.462445	2.65747	0.507228	2.82019	2.80413	0.531507	2.80129	0.480024	2.77613	0.511827	0.518105	2.80926	0.467818	0.517364	0.514963	2.80028	2.79338	0.543645	2.81111	0.538397	2.72953	2.49868	2.78535	2.81188	0.54681	2.73979	2.76422	0.53809	2.68081	0.521702	2.78137
7uem	0.459557	0.464456	0.451244	0.451388	0.451743	0.441556	0.447657	0.437467	0.466489	0.46886	0.45663	0.466947	0.455185	0.455684	0.475249	0.474394	0.46538	0.464987	0.448968	0.464111	0.461059	0.473853	0.468034	0.483858	0.454184	0.460328	0.454724	0.457801	0.465891	0.451028	0.451307	0.464278
7ps4	1.68554	1.47297	1.41949	1.39539	1.42458	1.32879	1.52342	1.18902	1.54501	1.47646	1.49098	1.25449	2.16191	1.51861	1.86191	1.46276	2.04879	2.16995	1.22447	1.41878	1.31802	1.35927	1.35816	1.433	2.10501	2.18432	1.40694	1.22794	1.72327	2.13516	1.42626	1.1561
7qny	5.69963	5.75768	5.62032	5.66292	5.59212	5.5977	5.70775	5.74441	5.76056	5.69565	5.52137	5.54014	5.76488	5.71007	5.59964	5.74537	5.73531	5.24359	5.5944	5.6697	5.59842	5.68059	5.56405	5.7488	5.72886	5.74755	5.72821	5.63135	5.63142	5.56156	5.51459	5.66842
7kf1	2.80901	2.82343	2.81065	2.83345	2.78266	2.79126	2.81762	2.83087	2.8522	2.78964	2.78083	2.83198	2.80876	2.82708	3.01129	2.79681	2.73429	2.81757	2.8364	2.77533	2.81888	2.98564	2.82122	2.83198	2.83689	2.88458	2.8328	2.82583	2.8346	2.82302	2.75637	2.81388
7o33	1.25918	1.2791	1.26671	1.17979	1.22493	1.24435	1.27004	1.23152	1.29236	1.226	1.26039	1.25547	1.17131	1.2173	1.26365	1.17137	1.26975	1.27149	1.3272	1.26715	1.16569	1.27163	1.27346	1.28066	1.27271	1.22701	1.27417	1.33154	1.34206	1.34958	1.2798	1.24712
7bnv	5.4032	5.376	5.52301	7.64841	5.52627	5.0197	5.5205	5.45132	5.44146	5.69712	4.25416	5.43373	4.17676	4.84955	4.69611	5.55131	4.75799	5.52201	6.64377	6.52526	4.99648	7.69046	5.62435	5.25612	4.74678	5.01102	7.86763	5.2699	3.87513	5.1213	5.60247	5.5312
7n4i	2.70719	2.74464	2.68715	2.60745	2.7325	2.70535	2.65986	2.62114	2.68852	2.63943	2.73051	2.71306	2.57975	2.61442	2.71031	2.69063	2.64354	2.59145	2.73374	2.74533	2.73253	2.69978	2.65337	2.6514	2.72265	2.88084	2.71403	2.73037	2.75055	2.73102	2.69493	2.65795
7phw	3.18177	3.4178	2.35445	2.67677	3.1116	3.18309	2.69693	3.26665	2.02252	2.94872	2.105	3.38471	3.36071	2.66365	3.19604	3.59785	3.59484	3.33892	2.90509	3.35475	2.76974	2.04368	2.72172	3.08872	2.54099	2.8345	3.37804	2.63102	2.34022	2.88604	2.96663	2.80685
7k7r	2.87275	2.82222	2.95713	2.92099	2.88958	2.88498	2.8912	2.82593	2.81399	2.97253	2.91747	2.80673	2.93219	2.89566	2.85345	2.88864	2.86572	2.88214	2.68974	2.84744	2.90167	2.88217	2.89134	2.87036	2.66286	2.89349	2.88961	2.91293	2.80184	2.8491	2.8467	2.86821
7n3h	2.74835	2.59025	2.23266	2.34952	2.46117	2.73904	2.58491	2.20829	2.59286	2.53379	2.37805	2.71874	2.41307	2.43765	2.28121	2.52887	2.66913	2.83567	2.21246	2.46761	2.5786	2.4186	2.3715	2.63709	2.07558	2.42466	2.23318	1.59028	2.40286	2.23691	2.84028	2.52566
7bg1	2.38281	1.87122	2.50516	2.60445	1.72561	2.10696	2.20318	1.69863	2.59799	2.54931	2.39961	2.48438	2.41108	2.44661	1.74687	2.1734	1.79884	2.37833	2.5138	1.80861	2.46221	1.70795	2.07435	1.81769	1.66626	2.37941	1.7585	1.94716	2.40631	2.42047	2.53972	2.478
7rdk	5.34965	5.45331	5.75329	5.76092	5.6096	3.15298	8.27243	5.93935	5.10066	5.54645	5.81052	5.74533	5.9064	3.78623	8.31329	5.68175	5.50844	5.93908	5.65174	5.93989	5.51048	5.52165	5.49592	8.20267	5.57563	5.42735	5.47738	7.85991	5.48238	5.63257	5.90177	5.27548
7f6z	0.962132	0.95459	0.960164	0.88292	0.684563	0.958104	1.05411	0.860998	0.892815	0.988401	0.814012	0.910502	0.96703	0.884429	0.84971	1.03485	0.922102	0.710201	0.882004	0.903793	0.950059	0.909225	0.778125	0.974734	0.996882	0.916678	0.958093	0.915413	1.04979	0.899833	0.744263	0.726381
7rks	5.01084	4.94388	5.08449	4.9955	5.05193	5.08437	4.98458	5.00683	5.11973	5.05801	5.09546	5.11799	5.15098	5.02621	5.02639	4.99943	5.0317	5.04305	5.10584	5.06155	5.04016	4.88771	5.11146	5.05383	5.09171	5.03835	5.0593	5.12254	4.88731	4.92217	5.11878	5.04455
7z0x	7.18636	7.15399	6.25004	6.30203	6.92562	5.12277	7.20014	6.29453	7.24413	6.02632	6.76449	6.82609	6.26852	6.37557	6.51943	6.49623	5.25236	7.16235	7.33486	6.72479	5.718	7.35628	6.55557	6.39471	5.83265	6.61508	6.51877	5.95272	5.97093	6.68307	6.5634	6.47826
7eyc	1.24528	1.20924	1.24595	1.21874	0.952064	0.956228	1.22453	1.21722	1.20741	1.18231	1.22775	1.17743	0.989804	1.22678	1.21117	1.23119	1.25748	1.20472	1.2169	1.21993	1.24325	1.19533	1.20759	0.967746	1.19941	1.00692	1.19338	1.17046	1.20878	1.23141	0.957534	1.00683
6xm2	4.51639	4.51836	4.53189	4.49211	4.49457	4.53186	4.51474	4.53144	4.49889	4.53253	4.55099	4.49141	4.42432	4.48346	4.48782	4.42314	4.5045	4.52053	4.39868	4.51855	4.55741	4.47268	4.49841	4.51815	4.51728	4.50915	4.51688	4.51814	4.53121	4.51362	4.52359	4.54787
7zf8	1.15165	1.17063	1.3354	1.06103	1.34927	1.20439	1.35338	1.10284	1.37052	1.005	1.3501	1.32411	1.36718	1.16707	1.37502	1.32349	1.1586	1.36352	1.14922	1.38607	1.36293	1.34929	1.35114	1.3454	1.12185	1.31536	1.38901	1.33652	1.3577	1.26801	1.34402	1.37418
7nab	3.63401	3.61164	3.90761	3.03948	3.87069	4.23148	3.53973	3.7108	3.49839	3.28938	3.72585	3.46612	3.54549	3.06966	3.49843	3.82628	4.37106	4.11746	3.58822	3.81859	4.13082	3.47855	3.69399	3.76167	3.26686	4.07264	3.12199	3.78228	4.15913	3.57153	3.70542	3.72296
7shu	1.93897	1.7482	2.04872	2.00616	1.48436	1.77935	2.02718	2.44819	1.85018	2.41559	1.98486	1.69965	1.60564	1.69522	1.75295	2.46683	2.40933	2.37111	2.35433	1.73219	2.35572	1.92629	2.39271	1.748	1.75478	2.04464	1.89054	1.8578	1.79452	1.46023	1.72334	1.90916
7z0y	6.46098	6.24893	6.24455	5.37491	6.1747	6.7717	6.14751	6.06068	6.43887	6.19404	6.09372	6.04331	6.70539	6.40993	6.24437	6.61406	6.56665	6.59572	5.97795	5.96552	6.32052	6.63845	6.19454	6.27349	6.60087	6.34684	6.73071	5.8932	6.69578	6.76623	6.19135	5.77985
7vyr	0.701573	0.678631	0.65608	0.618277	0.898896	0.642638	0.655075	0.593385	0.685555	0.692582	0.605931	0.67646	0.666246	0.714257	0.658688	0.619324	0.544788	0.639986	0.649827	0.655953	0.784582	0.69569	0.6061	0.665499	0.823324	0.624575	0.511126	0.68962	0.54436	0.641662	0.659345	0.687037
7ahu	2.12014	2.41863	2.06485	2.16054	2.13229	2.12357	2.10875	2.33795	2.13231	2.15223	2.14304	2.14851	2.41846	2.14649	2.08883	2.12789	2.15688	2.07847	2.09598	2.35834	2.10817	2.34038	2.37845	2.10832	2.38924	2.14677	2.37278	2.17758	2.12482	2.38092	2.09947	2.15963
7lr4	2.65394	2.62856	2.71374	2.70705	2.65454	2.73659	1.18272	2.75361	2.68443	2.7605	2.65505	2.7444	2.62125	2.79504	2.68899	2.65438	2.72431	2.74076	2.67724	2.69014	2.69792	2.67385	2.73506	2.73825	2.73929	2.26792	2.74065	2.70828	2.72171	2.61946	2.59572	2.74101
7pqy	4.74102	4.919	4.90079	4.79895	4.76948	4.81606	4.73765	4.70397	4.77191	4.72433	4.83246	4.8893	4.84702	4.71354	5.1684	4.94206	4.90605	4.69587	4.77931	4.73637	4.75386	4.75741	4.7339	4.89225	4.7047	4.80576	4.7503	4.79635	5.1047	4.75273	4.94851	4.75365
7mzj	0.596613	0.523969	0.571851	0.525868	0.565762	0.526528	0.593978	0.598712	0.573637	0.599154	0.601363	0.570066	0.519668	0.577048	0.575114	0.572302	0.601857	0.532017	0.564514	0.577141	0.576583	0.521472	0.581354	0.584901	0.555088	0.569743	0.595367	0.514226	0.578829	0.556929	0.531548	0.568105
7u2e	5.17197	5.15312	5.11121	4.91931	5.13869	4.92594	5.06017	5.15939	5.10019	5.16659	5.13779	5.06417	5.15173	5.10737	5.10989	5.14445	5.08948	5.16921	5.15152	5.15172	5.26207	5.16007	5.09588	5.1361	5.11386	5.09169	5.1943	5.16823	5.15271	5.10927	5.15328	5.07183
7phu	4.13093	4.42237	4.25678	4.32695	3.92209	4.2106	4.23788	4.18077	4.19264	4.25094	4.19446	4.20146	3.97435	4.12888	4.34951	4.33237	4.21616	4.27702	4.39201	4.0656	4.3325	4.17021	4.28136	4.21153	4.37122	4.2578	4.1341	4.35624	4.19789	4.24778	4.21848	4.2791
7qu2	4.41075	4.17823	2.02754	4.51137	1.9999	1.96524	4.59045	3.47146	3.85816	2.01389	3.39741	2.47462	1.83028	1.79021	3.02623	3.91204	2.05551	2.60399	2.89704	1.99528	3.44758	1.96216	3.26514	1.996	1.90732	2.27306	4.2638	3.45177	3.4904	3.45196	2.57401	3.38881
7or9	4.28292	4.08091	4.21931	4.10076	4.10421	4.24936	4.28536	4.15908	4.30241	4.25729	4.08028	4.32111	4.28295	4.28802	4.27026	4.28454	4.15321	4.18282	4.1767	4.08051	4.07528	4.07295	4.28297	4.26283	4.27442	4.26818	4.18091	4.25093	4.25896	4.26907	4.14226	4.23668
7st8	2.27357	2.26919	2.2706	2.25225	2.28066	2.26015	2.26038	2.26611	2.28084	2.27035	2.264	2.26278	2.26676	2.26382	2.27097	2.24303	2.25304	2.26628	2.26217	2.27222	2.26771	2.25962	2.25159	2.26533	2.25841	2.2636	2.23851	2.26709	1.94605	2.27228	2.26546	2.27799
7msq	8.094	8.4798	7.80938	8.08016	7.45206	6.94143	6.61473	8.35126	7.60235	8.39001	7.9289	8.42118	8.45435	8.4598	7.41603	7.27858	8.30302	8.27948	7.32607	8.14984	8.43557	8.37771	8.43354	8.30193	8.38881	7.70637	8.4662	7.36602	8.14727	6.72771	7.26528	8.30005
7zwi	2.20206	2.43104	2.41078	2.04534	2.35684	2.45439	2.38706	2.42174	2.37362	2.42508	2.24896	2.39147	2.24171	2.31648	2.34597	2.39877	2.12245	2.10762	2.35508	2.3158	2.36468	2.42282	2.41278	2.38364	2.3021	2.36481	2.3976	2.3855	2.07526	2.38982	2.38172	2.34465
7lr3	0.997435	0.964945	0.986839	0.985241	0.985285	1.00451	1.00618	0.991764	1.0078	1.0011	0.96081	0.995254	0.972662	0.974622	0.995294	0.982704	0.99535	0.976801	0.988376	0.98948	1.00966	1.00869	0.995447	0.983171	0.989441	0.988869	1.00513	0.968658	0.980628	0.992492	0.980987	0.849761
7rpt	0.806615	0.798393	0.807533	0.815285	0.793674	0.835239	0.80246	0.791863	0.80481	0.83317	0.798839	0.806064	0.815737	0.804896	0.834139	0.785372	0.800626	0.800393	0.807372	0.809569	0.80248	0.797372	0.801164	0.791744	0.789435	0.777529	0.820494	0.782122	0.769417	0.786645	0.817057	0.802446
7n3g	4.09078	3.97924	4.0444	4.04581	4.0058	4.02273	4.01386	4.51013	4.05885	4.13999	4.1227	4.34857	4.38528	4.07308	4.14916	4.08402	3.99314	4.0151	4.0077	4.24652	3.97895	4.02857	3.97466	3.99157	3.99219	4.04802	4.02383	4.19954	3.95666	4.03317	4.02578	3.97245
7te4	1.01909	1.06899	1.01303	0.999264	1.01386	1.00858	1.04343	1.06622	1.01997	1.69629	1.03348	0.98951	1.03812	0.882549	1.0367	0.979169	1.75324	0.985994	0.956648	1.04556	1.00974	1.79628	1.12848	1.02629	0.9562	2.37881	1.01651	1.06298	1.8741	1.01507	0.893334	0.95074
7syy	1.82148	1.89392	2.05043	2.00603	1.7578	1.79001	1.90955	1.70461	1.99079	1.83933	1.81162	1.80175	1.88238	1.81374	1.84513	1.83969	1.93202	1.91294	1.81641	1.84376	1.91028	1.83444	1.86764	1.89588	1.83163	1.91139	1.81225	1.90974	1.81539	1.76775	1.85671	1.88302
8cwv	0.781068	1.80082	0.866192	1.8032	0.987983	0.845367	1.80191	0.992591	1.00905	0.817732	1.79256	1.01329	0.853368	1.80971	0.850236	1.03488	0.844163	0.838596	1.03294	0.848402	0.989488	1.81217	1.82183	1.82824	1.82414	0.979999	1.0292	0.901271	1.81515	1.78812	0.77575	1.80777
7ps6	2.67893	3.20764	3.15044	3.49568	3.09924	2.48889	3.08438	2.80862	2.84384	2.52647	2.28905	2.24024	3.13705	2.1556	2.0557	2.29956	2.36458	2.58229	2.88005	2.65482	2.66901	2.30156	2.72023	2.08367	2.2577	2.5323	2.77693	2.35922	3.00667	2.4431	2.673	2.58734
8dao	9.39987	9.49191	7.58284	9.34782	7.90814	9.44568	9.3539	9.30429	9.32075	9.35765	8.91653	8.71652	9.36935	9.44263	9.3379	8.9695	8.40315	8.33246	8.29913	9.33472	8.94881	8.27418	9.49419	9.11518	9.13145	8.91031	8.53021	9.02893	9.03479	8.7287	9.41111	9.18225

## Sheet: AFM 2.3(N=32)
PDB ID	Trial 1	Trial 2	Trial 3	Trial 4	Trial 5	Trial 6	Trial 7	Trial 8	Trial 9	Trial 10	Trial 11	Trial 12	Trial 13	Trial 14	Trial 15	Trial 16	Trial 17	Trial 18	Trial 19	Trial 20	Trial 21	Trial 22	Trial 23	Trial 24	Trial 25	Trial 26	Trial 27	Trial 28	Trial 29	Trial 30	Trial 31	Trial 32
7kyo	3.91332	3.9407	3.92401	3.91107	3.93585	4.01591	3.90408	3.95875	3.93055	3.94425	3.8644	3.94399	3.9192	3.92545	3.9299	3.89879	3.9521	3.96584	3.91205	3.91648	3.90653	3.90382	4.0084	3.90185	3.94363	3.9037	3.97656	3.96259	3.95267	3.91147	3.82307	3.93146
7rqq	8.11673	7.83779	7.80074	8.12101	7.84745	7.77268	7.8806	7.74044	7.67005	7.7029	7.94083	8.03404	7.80979	7.99669	7.97412	7.9284	7.84607	8.12205	8.34913	7.7467	7.89589	7.7641	8.09806	7.78718	7.97638	7.73992	7.61614	7.98103	7.93345	7.68739	7.92769	7.83386
7shz	1.46779	2.185	2.04757	1.46647	1.50603	2.04663	1.56331	2.15836	2.20483	2.30758	1.41601	2.17326	1.44873	2.25301	2.24034	2.0156	1.74876	2.03188	1.512	2.00521	1.35808	1.56623	1.88458	2.26184	2.3029	2.10742	1.68803	1.51745	1.95655	1.43005	2.31259	2.16057
7b0b	2.59122	1.78015	2.51398	1.79453	2.55713	2.94049	2.46846	1.69773	2.82717	3.01504	1.84781	2.47884	2.79982	1.57457	1.94117	2.44981	2.84544	2.43747	2.62371	2.82525	2.98781	2.23541	2.48703	1.65843	2.70523	2.28041	1.7194	2.78073	2.9157	1.46508	2.20968	2.7394
7m2i	0.797501	0.926611	1.59811	0.58489	1.05198	1.57729	0.556133	1.63029	0.572866	0.564927	0.567492	0.652029	0.726382	1.39606	0.58594	1.57967	1.60391	0.573263	1.54164	1.10849	1.66869	0.57405	0.599017	0.927776	1.20703	1.67313	1.09341	1.59566	1.62459	1.61721	1.62413	1.58674
7kkz	5.94325	6.09361	6.04736	6.06026	6.14383	5.92674	6.1194	5.94526	5.80633	6.13376	6.01641	5.96572	5.97039	6.03659	5.83576	6.01859	5.8856	6.00866	6.04432	6.1268	6.05596	5.8093	5.74834	6.08974	5.93981	5.94753	6.03404	5.96007	5.90913	6.1298	5.79933	6.11255
7ttm	3.25473	3.30466	3.24043	2.90968	2.78768	2.79956	3.31414	2.98267	3.05623	2.8584	2.92244	2.92186	2.86186	2.8494	3.37927	2.94427	3.53501	2.90576	2.80943	2.89129	3.22523	3.32674	3.24292	2.97615	3.24719	2.66689	2.85696	3.29076	2.94998	2.96726	2.93601	3.29192
7e6p	0.790318	0.666172	0.651515	0.642273	0.686409	0.589446	0.609938	0.670874	0.721723	0.620268	0.678051	0.635405	0.729462	0.776071	0.731902	0.606171	0.655884	0.680526	0.694215	0.667638	0.645088	0.68079	0.631237	0.599344	0.777101	0.59319	0.564661	0.674982	0.718059	0.726487	0.718757	0.633479
7mx8	7.77255	7.35822	7.65693	7.45042	7.9033	7.78933	7.72856	7.54346	7.46047	7.6207	7.54932	7.88352	7.83669	7.70958	7.61848	7.70931	7.53439	7.99214	7.48293	7.69927	8.1702	7.31925	7.95366	8.07065	7.22001	7.85587	7.81292	7.7739	7.57454	7.52284	7.46963	7.48849
7mdp	4.12633	4.18022	4.1599	4.12998	4.01307	3.97839	4.16497	4.13808	4.1584	4.169	4.15945	4.15837	4.15334	4.16086	4.11329	4.16335	4.14566	4.14933	4.1622	4.13071	4.14227	4.16887	4.12531	4.12933	4.15186	4.146	4.13825	4.15839	4.17367	4.16212	4.13364	4.1498
7qnx	1.40541	1.38772	1.53098	1.40555	1.37668	1.37351	1.38465	1.7253	1.40204	1.73935	1.37511	1.6096	1.39797	1.74903	1.75316	1.58359	1.40985	1.48504	1.50489	1.38598	1.66941	1.73029	1.40787	1.68873	1.40985	1.39197	1.40277	1.40256	1.67438	1.70208	1.68646	1.38796
7ow1	0.669463	0.367265	0.391097	0.655107	0.394164	0.371623	0.344144	0.367263	0.380767	0.393321	0.38097	0.331041	0.474664	0.354386	0.383912	0.437976	0.410457	0.384677	0.37158	0.413415	0.362533	0.613402	0.451054	0.425911	0.386361	0.388564	0.626484	0.377437	0.417401	0.391875	0.603366	0.391911
7qez	0.682962	0.657225	0.672435	0.635717	0.78831	0.824165	0.653466	0.678802	0.617988	0.693244	0.680213	0.722033	0.647326	0.658366	0.668614	0.650558	0.682246	0.66142	0.679151	0.651607	0.774531	0.716871	0.618381	0.606514	0.690989	0.632026	0.667478	0.777187	0.640761	0.685456	0.788801	0.715885
7n0u	1.2978	1.44026	1.4509	0.875333	1.29216	1.42987	1.4986	1.46473	1.37715	1.51376	1.40269	1.39405	1.50199	1.53778	1.3123	1.51944	1.54903	1.16847	1.62106	1.53086	1.48604	1.49856	1.21696	1.46858	1.44934	0.851863	1.35665	1.48705	1.35065	1.51648	1.57008	1.54196
7rd3	5.43576	5.56459	5.44815	5.40209	5.37231	5.81944	5.42892	5.89376	5.51814	5.51035	5.65999	6.03391	5.28353	5.51417	5.5854	5.41248	5.46997	5.89703	5.57031	5.6235	5.69462	5.53823	5.70727	5.82113	5.61881	5.40671	5.54455	5.5238	5.60392	5.70159	5.67726	5.52292
7rco	4.61081	4.80148	4.78282	4.73648	4.45816	4.56079	4.7591	4.5799	4.36486	4.38735	4.45693	4.80936	4.76157	4.54586	4.45482	4.67252	4.76062	4.38282	4.40729	4.45236	4.44723	4.56115	4.48155	4.69124	4.41079	4.82426	4.44827	4.77371	4.76813	4.34565	4.49795	4.48034
7ps3	4.65194	4.52812	4.32178	4.28124	4.59431	4.6762	4.36411	4.92344	4.54946	4.26899	5.00087	4.38485	1.22791	4.90596	4.42574	4.26899	4.84761	4.47813	4.48478	5.00561	2.74246	4.75732	4.235	1.56793	4.3365	4.54296	4.75564	4.95123	4.85855	4.86663	4.74795	5.34889
7oo2	0.628385	0.624469	0.534103	0.57595	0.581535	0.648716	0.617552	0.635517	0.606815	0.616151	0.596195	0.582644	0.619732	0.601489	0.580451	0.606299	0.524042	0.608131	0.60583	0.623446	0.636905	0.566925	0.546712	0.628631	0.593556	0.550201	0.589664	0.634426	0.634834	0.613779	0.578694	0.599547
7l77	3.61409	3.3206	3.70974	3.28823	3.66614	3.42334	3.29965	3.58296	3.16479	3.5176	3.65375	3.28806	3.69147	3.54699	3.35983	3.74286	3.58758	3.42615	3.20563	3.13552	3.35477	3.42258	3.64189	3.72752	3.53481	3.59442	3.47425	3.76715	3.60784	3.67057	3.40769	3.28233
7nc0	1.50757	1.50884	1.50578	1.51616	1.50715	1.50795	1.5164	1.49039	1.50727	1.50963	1.53272	1.5062	1.53222	1.51871	1.497	1.50635	1.51159	1.52318	1.52151	1.50828	1.52127	1.51775	1.50033	1.50862	1.51593	1.49673	1.50668	1.50616	1.52035	1.50609	1.50179	1.51376
7shy	1.84232	1.71247	1.66303	1.63985	2.14042	1.61129	2.02895	2.24504	1.70713	1.65064	1.50246	1.58921	1.56214	2.36433	1.57531	1.6566	1.68642	1.76586	1.61287	2.07821	1.7282	1.95102	2.16309	1.66165	2.1098	1.96795	2.16427	1.57225	2.13642	1.5353	2.16668	1.61106
7mdj	0.637803	0.62977	0.617133	0.633531	0.644832	0.636308	0.615651	0.635049	0.640456	0.633407	0.649589	0.659877	0.624687	0.630978	0.638825	0.656273	0.627265	0.648797	0.639524	0.62754	0.625423	0.65559	0.629584	0.640597	0.63937	0.630423	0.647838	0.613742	0.635327	0.628837	0.640507	0.642414
7ryu	1.3279	1.33368	1.42344	1.30879	1.12733	1.17919	1.46766	1.64081	1.40455	1.27016	1.11764	1.19693	1.41695	1.17625	1.31885	1.14742	1.34226	1.19431	1.6058	1.42391	1.06248	1.09179	1.16451	1.10303	1.27494	1.09968	1.09779	1.42392	1.39034	1.57898	1.2557	1.40243
7rqr	8.2385	8.12297	8.30218	8.45844	8.3314	8.25301	8.22476	8.20299	8.18707	8.18069	8.05297	8.30845	8.08555	8.33024	7.8662	8.20878	8.19621	8.17337	8.18436	8.19488	8.06109	8.31722	7.97455	8.28021	8.19884	8.26393	8.46182	8.3098	8.05871	8.29171	8.2028	8.4699
7wpv	3.27189	2.99965	3.38195	3.03574	3.46057	2.86547	3.51215	3.29705	3.56196	3.40203	3.4262	3.44565	2.97406	3.01327	2.86091	3.86803	3.06488	2.96273	3.45438	3.35517	3.24164	3.51744	5.02219	2.81529	3.52244	3.55098	3.59315	3.4214	3.75406	3.52744	2.97689	3.32993
7n04	2.82166	3.23815	2.3496	3.57653	3.01934	1.62797	2.63576	3.0738	3.18026	2.02862	5.58465	1.86249	1.87386	2.25696	3.26125	2.77429	2.0407	3.51001	2.40449	1.81628	4.67105	4.0256	3.30942	2.52867	2.59822	2.56141	2.89707	3.34202	2.73897	1.54422	2.77964	2.28716
7n0x	4.10353	4.16197	3.26472	3.68601	3.9732	3.97924	4.34574	3.82756	3.87192	3.83021	3.46278	4.15545	4.12564	3.37951	3.48752	4.10653	3.59106	3.45716	3.93613	3.34038	3.67074	3.71925	3.68099	3.86537	3.6463	3.90225	3.57032	3.07005	4.16553	3.36276	3.87651	3.8891
7re7	1.38206	1.37031	1.34941	1.36275	1.35639	1.36659	1.36407	1.3351	1.36387	1.35326	1.34987	1.37637	1.35591	1.35282	1.35651	1.38792	1.36192	1.37214	1.34688	1.35687	1.33785	1.35819	1.36655	1.34363	1.37783	1.38043	1.35236	1.35444	1.45013	1.35577	1.3571	1.34835
7ps1	1.92748	1.91265	1.49201	1.9822	2.02736	1.99265	1.66727	1.88992	1.6746	1.53426	1.66463	1.39632	2.33299	1.84414	1.59527	1.76885	2.13003	2.3553	1.66709	1.58971	1.62953	1.61034	1.98104	1.85718	1.95211	2.135	1.91815	1.65404	1.59574	1.44777	2.23917	1.99127
7a0x	0.508182	0.488311	0.508585	0.519879	0.511312	0.504121	0.506846	0.517201	0.521604	0.503713	0.481916	0.511214	0.523998	0.52099	0.505044	0.499237	0.498474	0.515886	0.520201	0.490639	0.516712	0.475175	0.517311	0.503011	0.520164	0.494132	0.51432	0.505026	0.492996	0.484813	0.506369	0.507705
7si0	1.67354	1.70241	1.73406	1.67189	1.69286	2.52672	1.82348	1.74155	1.67998	1.74321	1.99635	1.72294	1.72164	1.74683	2.41403	1.69915	1.76401	1.67822	1.77382	1.63176	1.68913	1.69866	1.65803	1.78804	1.66618	1.65477	1.73368	2.20283	2.14992	1.62208	2.22633	1.55924
7ryv	2.59195	2.68917	3.5517	2.60306	3.58704	2.98274	3.41767	2.56535	2.50463	2.17042	2.75932	2.62182	2.5505	2.5879	2.83267	2.58721	3.36531	4.13742	4.04711	2.64844	2.80861	2.57411	2.84245	2.78321	2.78798	3.89108	4.09582	2.60985	2.74799	2.61767	2.70464	2.6383
7mu4	3.96052	3.64365	3.94978	3.92352	3.95276	3.87387	3.93659	3.96064	3.94079	3.97936	4.03478	3.97825	3.642	3.96962	3.94511	1.94438	3.94536	3.96415	3.98203	3.96807	3.96476	3.96409	3.96382	3.93736	4.03049	3.74564	3.98043	2.08912	3.70904	3.81201	3.96284	3.97081
7skz	2.39414	1.67101	1.72815	1.87433	1.71112	1.79687	2.47502	1.90832	1.83895	2.27906	1.75963	2.49017	1.68523	1.71234	1.62208	1.70921	1.76702	1.9449	2.47939	1.80759	1.78031	1.81751	1.84661	1.83805	1.89218	1.68076	1.64293	1.75636	1.80219	2.50321	1.72497	2.48093
7bh8	5.13382	6.3073	5.286	4.90716	5.1794	6.30325	5.20717	5.38302	6.28672	4.67758	5.0677	5.30709	6.04805	5.78698	6.10714	5.90067	4.76145	5.05785	4.80322	5.29451	6.58976	5.64916	4.57134	5.79808	6.21592	5.27131	5.35624	5.45708	5.17445	5.05969	5.36425	5.7162
7bbj	1.35396	1.4043	1.35553	1.383	1.3843	1.38939	1.36832	1.35986	1.36172	1.37083	1.37381	1.34858	1.40468	1.36605	1.37169	1.33796	1.36163	1.357	1.38095	1.38428	1.34871	1.35994	1.3576	1.34949	1.35914	1.36557	1.38009	1.36802	1.35847	1.35324	1.35659	1.37061
7rlx	2.06814	2.16828	2.16774	2.19457	2.21602	2.25575	2.10425	2.13936	2.15539	2.18946	2.07135	2.2648	2.13966	2.18378	2.2115	2.12741	2.14734	2.21596	2.20035	2.10823	2.04866	2.10226	2.18679	2.13814	2.12046	2.29845	2.19582	2.14376	2.10603	2.28624	2.10052	2.15411
7sbu	0.599441	0.567695	1.2946	0.571043	0.593474	0.565745	0.592368	0.591128	0.586947	0.57688	0.564294	1.87539	0.584541	0.583992	0.593187	1.7545	0.62342	0.564743	0.609944	1.86598	0.571378	1.30043	0.592579	0.608298	0.600509	0.581358	0.591645	0.587342	0.587014	0.599474	0.591523	0.589758
7q0g	4.21908	4.4031	4.42216	4.13006	4.31353	4.3839	4.40006	4.32973	4.41522	4.40735	4.50058	4.42888	4.42849	4.38826	4.38267	4.33975	4.40446	4.39222	4.36333	4.42831	4.43735	4.43397	4.41253	4.38105	4.40498	4.5299	4.42901	4.42113	4.40659	4.43467	4.39139	4.36175
7q0i	4.80297	1.01032	4.79782	4.78884	1.75832	1.0936	1.76561	1.7722	4.69324	4.87044	1.07825	4.90302	4.82314	4.81647	1.19704	4.76287	1.76023	1.75628	4.81581	1.79662	4.94835	1.76425	4.776	4.65983	1.8332	1.79834	1.18766	1.15477	4.77832	4.99875	4.83351	5.06367
7u0e	10.1505	10.2849	10.2481	10.3782	10.4162	10.3817	10.5306	10.7206	10.6096	10.4122	10.4892	10.3256	10.5383	10.684	10.2703	10.7091	10.6205	10.4719	10.2968	10.3415	10.6775	10.2688	10.4423	10.1527	10.3455	10.4079	10.8545	10.6789	10.3452	10.7074	10.358	10.1823
7so5	4.05963	4.43243	4.49794	4.25546	3.76093	4.10223	4.4176	4.12956	4.42575	4.2599	3.966	4.04063	3.76972	4.1666	4.05442	4.31675	4.54273	4.31973	4.52077	3.73341	4.18965	4.02865	4.2031	4.24484	4.24804	4.1573	4.12935	4.13681	4.56061	4.22271	4.40658	4.34793
7tcq	0.370347	0.370829	0.563734	0.807727	0.35424	0.335841	0.360498	0.720682	0.3736	0.489775	0.415538	0.373697	0.43151	0.411471	0.378494	0.476824	0.673445	0.333395	0.484572	0.42453	0.48545	0.513456	0.310079	0.558811	0.327198	0.710879	0.455811	0.303525	0.35807	0.409982	0.38787	0.612798
7l7r	0.640596	0.633896	0.638721	0.64535	0.619754	0.61744	0.617953	0.628852	0.636283	0.631095	0.644341	0.63543	0.633502	0.634221	0.62301	0.638264	0.632148	0.6319	0.656763	0.602853	0.634647	0.62227	0.625645	0.637069	0.654259	0.649725	0.663128	0.640525	0.643088	0.629332	0.630994	0.632728
7n4j	2.51318	2.44972	4.27126	2.4125	2.57426	2.54555	2.41143	3.56171	2.58342	2.62226	2.37911	2.42872	2.33057	3.26435	1.98509	2.26196	2.64304	2.28025	2.5643	2.34046	2.31542	2.49344	2.54184	2.39878	2.54521	2.65142	2.24618	2.49993	2.49748	2.09873	2.54121	1.83073
6xlz	5.17091	5.0077	6.26089	4.5622	4.6752	4.87332	4.58001	4.30069	6.18371	4.82054	4.78092	4.81703	6.27311	4.80645	4.98605	6.28047	5.05835	6.26605	4.64712	4.72301	4.43575	4.83403	4.90316	4.64762	4.80916	5.11557	4.80071	6.2549	4.73241	6.23881	4.91886	4.88302
7u09	4.87895	4.61004	4.64912	4.69273	4.8065	4.70071	4.6109	4.93862	4.65519	4.27358	4.39428	4.53751	4.70117	5.16348	4.54368	5.36347	4.73095	4.63222	4.60724	4.27732	4.66461	4.89083	4.57917	4.65828	4.5761	4.64312	4.80255	4.89875	5.05901	4.73944	4.58024	4.71331
7t0k	4.17515	4.09279	4.17395	4.28613	4.13892	4.15559	4.42684	4.23128	4.21589	4.30283	4.1106	4.14594	4.08951	4.19252	4.32545	4.28877	4.28511	4.2867	4.20587	4.37871	4.04644	4.20106	4.33768	4.31176	4.286	4.08434	4.27989	4.05851	4.13098	4.07614	4.33314	4.10229
7e3o	0.72057	3.71816	3.52128	3.54319	1.78062	0.80299	3.34387	2.15847	2.23293	3.39502	2.82027	0.775771	0.721059	3.6368	2.92219	3.32579	2.55269	3.82488	3.51644	3.43887	0.659137	2.54695	2.18708	3.68342	3.3234	3.5002	0.725575	2.8789	1.93529	3.54182	2.74955	2.72859
7rnj	0.660092	0.65376	0.596707	0.653886	0.669311	0.632362	0.637659	0.629629	0.650636	0.60868	0.639455	0.618736	0.680788	0.602874	0.629892	0.65763	0.648364	0.617157	0.629076	0.604816	0.590526	0.620413	0.632636	0.631299	0.647561	0.581116	0.642411	0.665649	0.64035	0.625886	0.731392	0.611198
7qf1	3.5917	3.53992	3.45129	3.59822	3.11793	3.56821	3.54436	3.56124	3.47524	3.57091	3.42349	3.12244	3.50589	3.52987	3.4127	3.27187	3.30368	3.58855	3.42553	3.41938	3.36576	3.43658	3.50878	3.24905	3.52917	3.53419	3.61603	3.52527	3.54641	3.62227	3.48854	3.53603
7n3e	1.24592	0.99876	1.21702	1.08508	1.05914	1.26084	1.23357	1.03476	1.2052	1.18873	1.065	1.26146	1.19812	1.01574	1.23412	1.14356	1.21435	1.079	1.27281	1.25678	1.01531	1.2162	0.990561	1.01737	1.03218	1.18486	1.19281	0.985315	1.21788	1.09447	1.2046	0.987278
7sjs	0.767351	0.736653	0.866207	1.55119	4.10346	0.570014	4.00177	0.792092	0.572593	0.80051	0.854625	0.797796	0.755644	4.15175	1.95945	3.96849	0.576624	0.554368	0.722201	0.721504	0.873852	0.530206	0.856075	0.699037	4.16976	3.79701	0.676096	0.804183	0.683225	0.856824	1.53465	0.554907
7vyt	1.66571	1.18938	1.59377	1.29824	1.06911	1.74412	1.3204	1.73594	1.37936	1.35143	1.63275	1.38823	1.47258	1.51501	1.56898	1.97224	1.68817	1.32344	1.68762	1.93422	1.88574	1.73183	1.35541	1.81382	1.72079	1.48337	1.26768	1.29933	1.30731	1.68911	1.90136	1.69881
7pr0	12.6523	9.66041	12.1033	11.6952	10.5185	10.1491	10.2877	12.0973	12.3027	9.98395	10.5046	9.46218	9.94696	9.98577	9.49769	10.0285	10.9552	9.68075	9.80679	10.3837	9.78396	9.41889	9.58471	10.7051	10.6744	10.5321	10.1987	10.5789	12.8441	9.95794	10.5471	9.7992
7amq	4.34201	2.73809	2.73542	3.0896	2.91422	2.8084	4.32874	2.80218	2.87758	2.51409	2.92136	2.78477	2.73904	4.06564	2.92291	2.76304	2.9074	4.30636	2.6417	2.89337	2.78206	2.72772	2.66118	2.70676	2.67737	4.21705	2.6533	2.78969	2.76929	2.81938	2.86334	2.91108
7o30	2.51179	3.00312	3.04144	2.53584	2.89506	2.40239	2.46728	2.56339	2.32051	3.01718	2.86909	2.74961	3.02431	2.96333	2.36714	3.04304	2.27011	2.40221	2.45459	2.95745	2.46378	3.08838	2.42844	3.00748	3.10939	3.0221	3.01639	3.11436	2.40213	2.2851	2.18135	2.94809
7x9e	2.33942	2.36782	2.43115	2.12792	2.12077	2.07854	2.17567	2.11571	2.16843	2.035	2.10598	2.14307	2.11804	2.2721	2.09061	2.10964	2.32058	2.14536	1.90585	2.11413	2.35951	2.14404	2.09967	2.20918	1.96261	2.14793	2.05718	2.11743	2.32487	2.1186	2.06983	2.08937
7s5r	1.86359	1.94266	1.83067	1.79949	1.79488	1.95739	3.8476	1.63821	1.75107	1.79251	2.10809	2.01323	1.83761	1.90798	1.91753	1.98138	1.9743	1.99633	1.93811	3.0368	1.91403	1.99001	2.57403	1.92738	1.96687	2.80899	1.9463	1.86665	1.92262	1.82799	1.80266	2.00898
7qf0	0.508285	0.718017	0.582188	0.59632	0.887369	0.881834	0.618857	0.624255	0.561286	0.56749	0.51916	0.477091	0.54352	0.927507	0.518177	0.484647	0.645157	0.515712	0.447418	0.60622	0.559915	0.64618	0.605044	0.552507	0.559191	0.861296	0.624965	0.540515	0.60484	0.65935	0.627029	0.561774
7u2d	4.40516	4.80671	4.52515	3.53691	4.76989	4.5303	4.72236	4.65007	4.72758	4.59801	4.62236	4.69101	4.58107	4.53971	4.65402	4.61176	4.73503	4.62489	4.73981	3.95728	4.25141	4.69767	4.64898	4.72352	4.61829	4.49686	4.63914	4.6502	4.88402	4.81055	4.56102	4.22737
7kpj	0.267213	0.247612	0.236591	0.238058	0.278858	0.287805	0.241546	0.256417	2.31807	0.272325	0.281282	0.271777	0.248965	0.257969	0.236031	0.265498	0.230108	2.11233	0.237247	0.229231	0.255157	0.268743	0.231179	0.247419	0.234028	0.264975	0.359504	2.09008	0.261647	0.303533	0.224143	0.237264
7s5q	2.38345	1.97351	1.71074	1.53192	1.60806	1.65244	2.21577	2.50826	1.69387	1.73356	1.91786	1.71729	1.96289	2.22386	2.0358	2.04188	1.58522	1.80275	1.64289	2.02141	1.71428	1.76383	1.78347	1.51364	1.72226	2.09852	1.67002	1.58694	1.92679	1.76015	2.21298	2.5305
7mzg	1.70704	1.62219	1.13611	0.605388	0.997741	0.802202	1.43568	1.63023	1.48975	1.38207	0.870056	0.742983	1.09346	0.777284	1.07432	1.42421	0.634693	1.52103	0.989821	1.45233	0.850435	1.53221	2.33967	1.04335	2.08292	1.19327	1.22795	0.891596	0.833569	0.667535	1.16132	1.64168
7zf6	2.99419	1.65558	3.00072	1.75587	1.82293	3.27096	3.68898	3.11576	3.11665	2.83106	2.88488	3.32924	2.03511	3.13641	3.64194	3.42147	2.7284	2.90845	2.72681	2.07905	2.81025	1.6253	2.85236	3.62727	4.45843	2.83273	3.65487	2.9476	4.77425	3.82372	3.22286	2.9898
7mzh	0.376236	0.381379	0.380457	0.55777	0.369006	0.372659	0.381507	0.371277	0.375749	0.386942	0.385457	0.378496	0.387159	0.374008	0.382663	0.376857	0.376275	0.357979	0.387679	0.369368	0.38987	0.38169	0.382144	0.381197	0.371662	0.373392	0.373298	0.367785	0.369789	0.368692	0.375566	0.386555
7np1	5.30262	5.28325	5.30278	5.27557	5.32887	5.32234	5.28923	5.3345	5.25727	5.29343	5.3307	5.35346	5.28784	5.30115	5.31147	5.29386	5.29635	5.30223	5.26687	5.27132	5.29552	5.32502	5.29943	5.30408	5.26887	5.31024	5.2792	5.32349	5.29244	5.31438	5.26967	5.29257
7rxj	1.98248	2.76575	0.764814	2.99831	0.657444	2.77397	0.643891	2.07489	2.7201	2.93903	2.75837	2.22906	0.66466	0.466054	2.22088	2.75039	2.52592	1.94141	2.79077	2.7124	2.05082	2.85292	2.12775	0.590296	2.81155	0.670292	2.76873	0.718725	2.8005	2.94224	0.601776	0.601972
7s0x	2.42032	3.20295	3.68457	3.11577	4.36281	4.3214	3.24372	4.4897	3.87848	3.76237	2.91325	2.56683	3.45243	3.76579	4.04481	3.21892	4.62554	3.69705	3.54344	3.79661	4.43078	4.03075	4.12438	3.79214	3.85353	3.8039	2.94004	3.6489	3.68433	2.51975	2.61746	3.86099
7daa	0.202552	0.164801	0.184879	0.308346	0.35591	0.404185	0.178861	0.372594	0.311223	0.326667	0.19146	0.183207	0.452864	0.338452	0.19087	0.312556	0.314508	0.195803	0.431717	0.323034	0.173191	0.260255	0.439293	0.260769	0.19189	0.204362	0.17997	0.201787	0.335296	0.195942	0.17919	0.180656
7l79	3.55729	3.58713	3.71935	3.5697	3.53989	3.70396	3.70105	3.57118	3.72355	3.56188	3.69927	3.5593	3.5672	3.52377	3.4906	2.29464	2.28716	2.50483	3.56666	3.70834	2.5238	3.7287	2.30783	2.27441	3.79011	2.5287	2.48628	3.69802	3.70156	3.56003	3.58117	3.53866
7rah	0.613193	0.593037	0.600345	0.696414	0.649035	0.507938	0.562404	0.51346	0.506854	0.49943	0.484837	0.591486	0.528963	0.40256	0.592835	0.652059	0.590717	0.514588	0.59336	0.548027	0.626835	0.550472	0.518943	0.583115	0.555309	0.550487	0.598032	0.610508	0.550904	0.507562	0.63451	0.53372
7rt9	1.2319	1.27374	1.35992	0.967292	1.24489	1.35815	1.31485	1.21616	1.07454	1.33337	1.29924	1.22004	1.02543	1.27232	1.19483	0.979025	1.22847	1.3234	1.24671	1.2116	1.11348	1.35311	1.35148	1.31527	1.21316	1.26103	0.98123	1.2356	0.978724	1.20674	1.25174	1.2374
7stz	0.532644	0.551595	0.551138	0.537557	0.513176	0.515206	0.552987	0.576633	0.575973	0.549705	0.56016	0.528185	0.549625	0.562029	0.543544	0.532469	0.503164	0.526144	0.518388	0.547312	0.459307	0.550023	0.493183	0.548076	0.511331	0.553518	0.567279	0.531923	0.56836	0.529285	0.555863	0.558825
7rqp	6.10758	6.02479	6.16123	5.94385	6.20967	6.18372	6.30013	6.17685	6.10583	6.23258	6.15418	6.10253	5.85913	6.11403	6.12708	6.18915	5.90138	6.31176	6.08634	5.84703	6.26785	5.85428	6.07395	5.96439	6.21907	5.95208	5.99629	5.83547	6.23178	6.15602	6.20933	6.07894
7mlh	3.2652	3.03584	3.13407	3.12588	2.57167	3.25152	3.24816	3.0956	3.10055	2.40211	3.52087	2.39239	2.19325	3.24112	3.42412	3.37795	3.48982	3.3734	3.06062	2.431	2.1335	2.73555	3.20304	2.61752	3.00279	2.34632	1.82218	3.28968	2.84057	3.04387	3.07796	3.40982
6xsw	1.33696	1.3332	1.31234	1.34997	1.33497	1.31198	1.39298	1.29346	1.33647	1.37337	1.48674	1.45345	1.33861	1.00676	1.49214	1.24962	1.31367	1.29159	1.35748	1.31665	1.36406	1.33702	1.32101	1.32643	1.28228	1.27608	1.35283	1.33819	1.4099	1.37466	1.34239	1.31672
7s8g	0.704506	0.689059	0.867443	0.680222	0.856215	0.708405	0.714755	0.721133	0.673176	0.68602	0.690464	0.712699	0.70422	0.701711	0.688584	0.654765	0.704165	0.694792	0.664841	0.734246	0.703217	0.696096	0.847717	0.67729	0.689095	0.673284	0.673928	0.733802	0.672596	0.682914	0.69016	0.683433
7n8q	2.25903	2.21002	2.24012	2.23778	1.26786	1.87685	2.12268	1.32626	1.05854	1.5786	2.29096	1.05548	1.16177	1.28883	1.37454	1.32006	1.18269	0.964084	2.25285	1.28175	2.41202	2.21889	1.33033	1.21654	1.08659	2.20164	1.09405	1.33231	1.72386	1.36034	1.47659	1.2142
7lf7	2.39796	2.38731	2.37376	2.40403	2.39483	2.25801	2.36599	2.35655	2.21887	2.39903	2.31573	2.37255	2.3922	2.28779	2.31179	2.36585	2.38217	2.36638	2.22438	2.36513	2.39109	2.37134	2.37621	2.42053	2.34557	2.42321	2.32756	2.36021	2.34829	2.30032	2.36618	2.37165
7jkm	3.22141	3.31241	3.41809	3.27052	3.28352	3.34856	3.26272	3.19528	3.15954	3.67283	3.41491	3.40158	3.25613	3.25452	3.30988	3.24772	3.32729	3.2256	3.25848	3.3549	3.32899	3.31961	3.30686	3.33892	3.64152	3.22445	3.31751	3.35711	3.21528	3.26994	3.28404	3.22571
7qu1	1.21145	1.30666	1.41653	1.19795	1.24589	1.13018	1.16144	1.31827	1.1871	1.1936	1.38266	1.16013	1.25213	1.33825	1.18183	1.19033	1.28131	1.36622	1.25679	1.24481	1.29889	1.29064	1.35116	1.41458	1.28371	1.29737	1.22746	1.37625	1.26811	1.17138	1.10929	1.14889
8d36	5.78086	5.18053	7.86339	5.51041	7.91535	7.68626	5.85382	7.94931	5.84774	5.09264	7.64192	5.67888	7.73723	7.70741	5.75925	5.71261	5.67335	5.55247	7.92417	5.23011	7.97581	6.15504	5.29158	5.57008	5.1863	8.24377	5.67978	5.33598	5.93472	5.85091	5.48864	7.47639
7mzf	0.72731	0.680779	0.728923	0.688928	0.736055	0.711661	0.70872	0.702143	0.709479	0.709463	0.68687	0.721533	0.713641	0.713124	0.717262	0.6983	0.723734	0.715023	0.726166	0.717899	0.697021	0.726152	0.708384	0.726553	0.70297	0.697067	0.709754	0.71348	0.703079	0.725996	0.699768	0.709716
7vsw	1.77728	1.78024	1.65639	1.79564	1.79062	1.78349	1.79153	1.80094	1.7996	1.75641	1.79617	1.78425	1.82261	1.77608	1.76909	1.72163	1.728	1.79001	1.75977	1.84813	1.78255	1.769	1.76339	1.80286	1.8219	1.79869	1.75908	1.72942	1.74123	1.79201	1.79851	1.76786
7dk2	8.91058	8.95428	8.96206	8.97877	8.9665	8.97489	9.06375	9.00043	8.95315	8.98475	8.9753	8.9993	9.28792	9.29302	8.94649	8.96131	9.01575	8.97141	8.9876	9.01038	8.93376	8.93884	8.9609	8.91715	8.97692	9.0586	8.99589	9.02939	8.93489	8.9493	8.95791	8.94625
7fjs	2.10256	2.07265	2.14794	2.10669	2.10281	2.08592	2.08593	2.10315	2.13223	2.17936	2.1602	2.10486	2.16487	2.08235	2.15607	2.21363	2.09619	2.07036	2.0971	2.17063	2.10722	2.07177	2.10085	2.09041	2.14599	2.09871	2.09982	2.09552	2.09881	2.08426	2.08921	2.16614
7seg	1.48025	1.56715	1.51399	1.47214	1.44268	1.48334	1.41694	1.45102	1.49135	1.45768	1.43757	1.47399	1.45155	1.45559	1.48472	1.55256	1.43614	1.51138	1.44351	1.44434	1.47624	1.47723	1.51528	1.45519	1.48885	1.47473	1.45427	1.47559	1.45599	1.45813	1.47835	1.44819
7fgj	1.0015	0.98014	0.972204	0.979189	0.952714	0.897064	0.990073	1.00288	1.00257	1.01207	0.9668	0.99391	0.971694	0.961187	0.960063	0.972203	1.0002	0.95429	1.00825	0.982073	0.969077	0.976415	0.988541	0.98062	0.976779	0.989327	0.996101	0.99109	0.991599	0.991931	0.92171	0.99304
7rxi	3.07111	3.30571	3.23775	3.13836	3.19535	2.54554	3.10759	3.10218	1.24771	1.09037	3.09673	3.13972	3.24956	3.22313	3.12299	2.43412	1.247	3.19488	3.13006	3.11609	3.17152	3.29025	3.26567	3.23542	3.07573	3.1989	3.17177	3.32271	3.22061	3.27948	3.2877	2.12824
7kql	1.81483	1.37539	1.82655	1.31182	1.83065	1.31218	1.63228	1.25068	1.72193	1.75262	1.4762	1.36782	1.35259	1.33086	1.87042	1.28696	1.89912	2.04605	1.27537	1.8157	1.36686	1.92386	1.86069	1.46824	1.41451	1.28347	1.4277	2.00042	1.86759	1.27777	1.33561	1.19011
7s8h	2.20657	4.31555	2.99012	4.41157	4.36748	4.196	4.23331	4.25967	4.47285	4.3626	2.24159	4.4862	4.66895	2.54997	1.92599	4.31348	2.29076	2.06381	4.38538	2.29729	4.27756	4.1865	2.47719	4.4069	3.56078	2.34513	2.29232	4.23259	4.10681	2.98759	4.51845	2.13012
7a3u	4.56867	3.54328	6.46191	3.359	4.19964	6.51269	3.36312	4.00894	6.08678	3.60282	3.42397	3.15626	4.52855	3.54998	4.58585	4.06673	4.15675	3.25575	6.72501	3.26778	3.33603	6.34966	4.05362	4.58302	4.45936	3.36109	3.72815	3.36888	3.66754	4.27627	6.3659	4.26159
7v5n	2.91874	2.86028	2.82847	2.80647	3.03742	3.07994	3.20973	3.22062	3.08107	2.93684	3.18245	2.85097	3.01623	3.08902	3.02738	3.02277	3.04172	3.03225	2.78383	3.31875	3.15731	2.99573	2.93322	3.05505	3.01206	2.98302	3.01753	2.9783	3.20256	3.02125	3.13378	3.07083
7arn	0.90213	0.921434	0.889985	0.859468	0.865275	0.847959	0.878882	0.890926	0.891981	0.82959	0.860999	0.891648	1.24238	0.905348	0.933066	0.855383	1.07211	0.929019	0.893602	0.888337	0.899931	0.901498	0.863164	0.846782	0.895997	0.958445	0.863345	0.877161	0.860161	0.898914	0.899035	0.911956
7s4g	0.99326	0.992308	0.95582	0.98857	0.996679	0.976594	0.990859	0.958554	1.00256	0.935362	0.96956	1.00872	0.984043	0.97667	0.978195	0.992382	1.00173	0.973251	0.987464	0.960098	0.964087	0.973958	0.997195	1.01395	0.988247	0.98422	0.995636	0.982834	0.948342	0.992581	1.00438	1.01901
7mzk	0.854711	0.847206	0.860078	0.851899	0.862059	0.862824	0.895362	0.840222	0.838914	0.849326	0.846579	0.845363	0.829042	0.824796	0.839325	0.84806	0.835376	0.847811	0.83707	0.812132	0.836124	0.844284	0.821973	0.839916	0.847162	0.843714	0.852498	0.871641	0.858917	0.851246	0.833787	0.835686
7s11	4.66946	4.95461	4.35909	4.95896	4.27081	4.93905	4.66622	4.79371	4.95176	4.94572	4.30518	4.71512	4.52895	5.03016	4.50424	4.96468	4.50301	4.80086	4.62333	5.11532	4.81523	4.88067	4.67394	4.81013	4.80597	4.94803	4.90113	4.4073	4.92406	4.86119	4.88236	5.01719
7e5o	0.913153	0.94209	0.692752	1.4245	0.750634	0.75679	0.703426	1.11844	0.874806	1.32164	0.715607	0.724083	1.02648	1.23675	1.07823	0.912868	0.981218	1.1529	0.725946	0.96837	0.765793	0.956596	1.10033	1.1634	0.992448	1.0024	0.813239	1.05106	1.18377	0.749516	1.03963	1.23383
7u0a	7.12325	6.79106	6.82468	7.13134	6.88682	6.91978	6.73007	7.20369	6.94447	6.92318	6.92552	6.86096	5.31361	6.91827	6.77066	6.98339	7.11318	6.64661	7.04699	6.64293	6.90258	7.02656	6.95252	6.76006	6.97992	6.71344	6.71217	5.15805	6.87544	6.88071	6.93842	6.8634
8dcc	4.08321	3.46997	3.57741	3.71994	4.26436	3.4617	4.69036	4.49535	4.4961	3.83358	3.62267	4.20573	4.34741	4.20178	3.5562	4.16104	4.04499	4.34192	3.83515	4.02117	3.81666	4.5787	4.32372	3.99368	4.25857	4.05525	3.81394	4.42128	3.7084	4.04378	3.86431	4.52269
7u0b	3.72601	6.55421	6.26863	2.74964	3.99859	6.6117	4.23771	3.97209	4.46457	3.5252	4.23976	4.34109	4.4318	4.40248	3.94751	4.40831	4.32429	4.29719	6.43533	4.28494	3.99849	4.12187	4.45745	3.96761	6.51657	4.43897	4.43863	3.04395	3.01496	6.01014	4.36717	2.6687
7n3c	6.7223	6.63914	6.1308	6.88893	6.24216	6.44167	6.30444	6.14157	6.18267	6.21393	6.40223	6.16215	6.30038	6.33788	5.9103	6.9321	6.32784	6.94133	6.05315	6.45808	6.23487	6.3736	6.25997	6.60292	6.96321	6.95869	6.30346	6.82121	6.27188	6.34153	6.5781	6.16723
7wkx	0.919937	0.987892	0.987525	0.987666	0.982194	0.997168	0.987829	0.937574	0.964173	0.993782	0.998731	1.00025	1.00145	0.935333	0.993801	0.982157	0.97601	0.979207	0.955	0.983196	0.953833	0.959117	0.964945	0.967869	0.962755	0.929008	0.985067	0.978608	0.998157	0.997264	0.987329	1.02071
7o4y	1.75492	1.68905	0.993794	1.63379	1.83423	1.56543	1.63891	1.72404	1.8276	1.80417	1.72246	1.6683	1.69631	1.67394	1.59573	1.1081	1.78199	1.03074	1.6898	1.80607	1.71619	1.7247	1.83818	1.63763	1.85057	1.08546	1.68241	1.7364	1.69186	1.00828	1.82353	1.78455
7kba	1.63175	4.60919	4.78738	4.62401	2.55204	1.29785	4.5076	4.61252	1.54533	2.36686	2.5668	4.5556	2.08867	4.71592	3.44364	2.54975	2.46443	1.43378	4.79806	1.37467	4.64633	2.51345	4.87725	4.72294	2.09335	2.4997	2.09057	4.69586	4.70935	1.73929	1.30589	4.64043
7kf0	1.41727	1.58974	1.57439	1.54828	1.40327	1.68098	1.4269	1.53096	1.38212	1.60821	1.3906	1.5145	1.39962	1.46055	1.46676	1.67722	1.49232	1.63345	1.35299	1.50488	1.78255	1.66318	1.71791	1.3154	1.57988	1.56992	1.5204	1.67183	1.53384	1.67586	1.31612	1.67074
7bbg	3.50094	3.59387	3.75243	3.48228	3.53828	3.57985	3.76833	3.47907	3.5807	3.5106	3.59813	3.5413	3.50129	3.49558	3.57203	3.53867	3.57875	3.58722	3.61611	3.53372	3.64521	3.50224	3.55695	3.74921	3.57397	3.4904	3.66448	3.75801	3.67811	3.55875	3.47111	3.58863
7cj2	1.87539	3.1106	3.06636	3.09977	3.18047	3.11063	3.1081	3.11408	3.11071	3.10455	3.13442	3.09948	1.94963	3.1139	3.1712	3.11667	3.09945	3.09346	1.91562	2.07597	3.10967	3.11229	3.10678	1.78537	3.07418	2.13911	2.22357	3.04204	3.11016	1.47053	2.93211	3.09059
7o2z	2.01592	2.23933	2.16281	3.1101	2.20301	2.08872	2.18444	3.09989	2.29196	2.14182	2.04535	1.864	2.22393	2.33325	3.11918	2.2924	3.10898	2.21767	2.20481	1.88173	3.09668	2.32757	2.4846	3.0918	3.13924	2.0998	2.34502	2.28049	2.26511	3.12824	2.23138	2.07029
6xp6	1.34926	1.3346	1.26144	1.34842	1.2668	1.34938	1.2652	1.26558	1.2608	1.1853	1.25198	1.26441	1.36893	1.25114	1.25227	1.26143	1.26261	1.25821	1.256	1.35367	1.19015	1.25066	1.36595	1.25817	1.26597	1.26366	1.36879	1.18622	1.25061	1.25004	1.36043	1.24114
8d6z	2.40036	3.21599	2.41244	2.88463	2.15622	3.41339	2.62549	2.14102	2.3039	3.11459	2.92873	2.3418	2.71087	3.29066	2.0845	2.99901	3.07235	2.85504	2.97901	2.43189	2.17832	3.23992	3.26034	2.32776	1.88363	2.30604	3.01083	2.97619	2.43334	2.89269	2.2669	1.78328
7f7e	1.44533	1.42204	1.46362	4.22785	1.91542	1.92839	1.47894	1.38988	1.46856	4.40597	4.39707	1.9284	1.60973	1.56346	1.68651	4.16648	1.37261	1.59722	1.70137	4.50412	1.69657	2.63476	1.48062	1.36103	1.43607	1.891	1.56151	1.35432	2.75079	1.39819	1.35747	1.51627
7su0	1.74101	1.75594	1.86492	1.8423	1.92271	1.7146	1.90753	1.73604	1.88932	1.79755	1.8444	1.77214	1.85615	1.73099	1.90635	1.93041	1.86783	1.86692	1.79736	1.90913	1.90917	1.86466	1.71709	1.85086	1.78625	1.7419	1.85759	1.84583	1.82577	1.84644	1.84537	1.87754
7l7e	0.925183	0.91666	0.654445	1.1401	2.71169	0.739367	2.59217	0.977001	0.899855	1.1432	1.98059	0.753105	1.10141	0.887973	1.5202	1.07835	0.893301	2.36426	1.38216	0.980517	0.719459	0.900913	0.810158	1.53524	2.35324	1.16663	1.96991	1.2062	1.34318	0.955899	1.0038	1.05105
7lfa	0.918215	0.908987	0.961593	0.908179	0.892024	0.972364	0.795387	0.839369	0.9054	0.833135	0.946704	1.93492	0.821574	0.878667	0.908089	0.955394	1.82774	1.74114	0.832811	0.929009	0.931802	0.960865	0.920675	1.73368	0.908432	0.934378	0.836296	0.891145	0.853661	0.868471	1.9594	0.94552
7t7b	5.85019	5.79545	1.67042	5.92314	1.63924	1.57531	5.77009	1.56805	1.65603	1.67321	5.7426	5.90076	5.80815	1.67145	5.91792	2.03293	1.59233	1.70545	1.94089	1.56196	1.70096	1.67806	4.75555	1.73091	1.65534	1.70845	5.01364	5.9211	5.7249	1.66691	5.61499	5.76776
7n08	2.31022	2.71604	2.28573	2.45539	2.06989	2.30521	2.27877	2.34951	2.31152	2.392	2.34565	2.28513	2.20553	2.60056	1.96199	2.35524	2.43774	2.28765	2.41614	2.32889	2.28926	2.25355	1.8894	2.35089	2.22342	2.2781	2.10274	2.16223	2.22447	2.37608	2.45805	2.15522
7wph	2.07785	2.34685	2.3034	2.28956	2.3318	1.84802	2.11482	2.32452	1.94463	2.35175	2.1795	2.0459	2.30706	2.28879	2.18619	2.35549	2.30004	2.28929	2.27212	1.81976	1.77543	1.80081	1.57572	2.09594	2.35199	2.33996	2.35429	1.84077	2.31133	2.37436	1.74228	1.49228
7s13	0.709757	1.27385	0.626683	0.790146	1.23432	0.599702	1.39676	0.657279	0.319997	1.73927	0.713397	2.18209	0.694981	2.26113	1.52553	0.652979	1.62347	0.708376	0.676629	1.22387	0.87677	0.676996	0.671369	0.529858	0.704491	0.344542	0.638182	0.654625	0.706972	0.624645	0.685975	0.628008
7sn1	0.555856	0.683652	0.568411	0.565094	0.617026	0.615336	0.585787	1.29017	0.561033	0.591259	0.577654	0.693137	1.54958	1.36531	1.21552	0.722669	0.598929	0.754288	0.572697	1.14237	0.616248	0.605977	0.559251	0.593775	0.619435	1.24398	0.617911	0.667871	0.61311	0.933556	0.600634	0.560222
7rm3	0.751369	0.757129	0.748474	0.740932	0.746802	0.740833	0.738332	0.730505	0.718461	0.753902	0.734437	0.749206	0.753281	0.74858	0.721777	0.743384	0.738412	0.745133	0.751152	0.729567	0.741997	0.726997	0.741207	0.740759	0.74586	0.759544	0.722168	0.755847	0.736246	0.741241	0.743417	0.724098
7s3m	2.44598	2.52662	2.43383	2.44759	2.42108	2.46353	2.43366	2.49726	2.49104	2.46476	2.54019	2.50439	2.43781	2.44848	1.87378	2.42699	2.39355	2.47723	2.50941	2.42523	2.39879	2.46991	2.42794	2.49164	2.43514	2.41946	2.47155	2.44257	2.51391	2.45846	2.47079	2.52645
7ps0	1.45997	1.51352	1.51202	1.19529	1.52701	0.961867	1.09997	1.59412	1.20217	1.35766	1.20019	1.42757	1.40952	1.6157	1.51142	1.05234	0.959673	1.46673	1.45192	1.46769	1.53949	1.06488	1.26307	1.36664	1.31443	1.5103	1.46291	1.21113	1.23525	1.47549	1.52516	1.63832
7n6p	6.57181	6.4852	7.06427	6.76826	7.5073	6.54911	7.1748	6.45995	7.09367	6.4893	6.60981	6.56994	6.47778	7.1362	7.18436	7.06177	7.39467	7.05743	6.50316	7.02079	6.61288	6.52987	6.61262	6.46392	6.5803	6.40863	7.49066	6.66876	7.11606	6.77248	7.19242	6.57054
7mrz	0.41529	0.36626	0.400675	0.399862	0.420458	0.391908	0.379659	0.390933	0.406474	0.509298	0.393305	0.397394	0.406176	0.411083	0.416824	0.391767	0.387514	0.447059	0.497555	0.42202	0.388794	0.404411	0.420138	0.497398	0.398336	0.391137	0.484355	0.364243	0.39769	0.391243	0.400944	0.403087
7kkh	0.738494	0.696495	0.690353	0.715632	0.707873	0.715586	0.807887	0.66368	0.658673	0.732825	0.723996	0.672411	0.832998	0.859053	0.738307	0.724739	0.711441	0.730099	0.731157	0.700961	0.695525	0.703059	0.694742	0.70049	0.844707	0.825282	0.718204	0.700168	0.81433	0.707586	0.831057	0.688863
7tp4	5.61561	4.73182	4.88438	4.83693	4.74991	5.18994	4.70704	4.8322	4.7107	5.23029	4.72809	5.51164	4.68874	5.6938	5.40914	5.12344	5.67902	4.76117	4.69348	4.7807	4.69957	5.1927	5.6878	5.08751	5.62064	4.88811	5.07167	4.66332	5.63044	4.74019	5.01848	4.95768
7kn4	3.62309	3.64218	3.5569	3.60888	3.60862	3.53768	3.65145	3.58685	3.64244	3.6583	3.63361	3.54726	3.5274	3.59998	3.55969	3.60124	3.57105	3.64169	3.62198	3.57197	3.62393	3.6273	3.63389	3.59716	3.59003	3.62453	3.59127	3.59896	3.6601	3.64942	3.56012	3.6107
7keo	3.89079	4.179	3.91446	4.84694	3.87542	3.8735	3.98173	3.99701	4.29403	3.90716	3.97034	4.08534	3.92421	3.96712	3.99634	4.1186	3.99513	3.87021	3.867	2.39638	3.96818	3.9899	4.62338	4.01832	3.9323	4.02445	4.18897	4.10962	4.03527	4.10294	3.98286	4.31698
7pi7	0.368424	0.578288	0.377093	0.371625	0.390503	0.504847	0.494999	0.488663	0.613997	0.392133	0.396242	0.378276	0.580296	0.387617	0.371179	0.387244	0.408816	0.623109	0.386846	0.634696	0.40161	0.382496	0.602096	0.398053	0.437268	0.403289	0.35126	0.374604	0.409903	0.353006	0.375692	0.385648
7e72	0.835778	0.860675	0.851087	0.917053	0.829009	0.834547	0.865554	0.847114	0.888896	0.81898	0.88059	0.827893	0.839874	0.846342	0.873923	0.844924	0.831259	0.856195	0.847993	0.852063	0.84469	0.82728	0.855484	0.881075	0.853572	0.877904	0.804949	0.874893	0.79419	0.830762	0.831539	0.830503
7ora	3.23507	2.78685	3.13493	3.37201	2.71588	2.6994	3.15188	3.24189	2.51846	2.53821	3.0573	3.19486	2.70045	2.15979	3.22842	2.72432	3.49237	3.38915	3.26554	3.32714	3.27995	3.35908	3.49196	3.11873	2.48576	3.26194	3.2017	3.60383	2.49732	3.68577	3.4337	3.23112
7n3d	3.60675	3.84952	4.06276	3.43559	3.82556	4.01234	4.02282	3.98787	3.60931	3.38478	3.98091	3.31334	3.84942	4.09245	4.00263	4.12072	4.12823	4.06374	3.57013	3.77682	3.80365	3.4404	3.89167	3.62606	3.91553	3.37414	3.60219	3.80971	4.14694	3.45369	3.93168	3.77112
7n3f	1.12454	1.12064	1.10813	1.07533	1.1266	1.13541	1.07695	1.12207	1.19336	1.10572	1.13639	1.11688	1.09045	1.13702	1.06617	1.09125	1.1102	1.12476	1.13701	1.1363	1.11378	1.12162	1.11899	1.16401	1.12004	1.11899	1.09762	1.10287	1.07673	1.10152	1.10214	1.11471
7lyw	3.76616	2.87771	3.76739	3.35664	3.10133	3.70948	3.63175	3.77912	3.16414	3.87102	3.06658	4.62143	3.84322	4.0777	3.00032	3.09907	3.18675	3.03737	3.08255	3.22501	3.6104	3.26959	3.71861	2.90234	3.72302	3.74039	3.25356	3.71994	3.1493	3.12363	3.18804	3.36092
7urq	2.85391	2.85168	2.86178	2.46833	2.87257	2.78809	2.92033	2.71759	2.92393	2.79533	2.7988	2.87594	2.77995	2.9524	2.85467	2.7082	2.53679	2.81574	3.13519	2.93215	2.55687	2.50683	2.84276	2.4978	2.67098	2.57747	3.05667	2.70451	2.63706	2.95415	2.94829	2.78677
7q4q	1.12817	1.05516	1.12429	1.11554	1.11795	1.0798	1.14736	1.09612	1.09058	1.14862	1.09993	1.18676	1.12547	1.14833	1.16212	1.12958	1.12343	1.14715	1.1401	1.15818	1.10591	1.19675	1.10116	1.0857	1.14208	1.11399	1.08238	1.11904	1.08237	1.14127	1.15535	1.15782
7rta	0.895301	0.830134	0.854018	0.869815	0.84475	0.872031	0.879301	0.836566	0.859852	0.854075	0.886209	0.879546	0.892724	0.827208	0.869532	0.847135	0.862737	0.889691	0.850284	0.852148	0.871722	0.884949	0.887287	0.828181	0.877996	0.870321	0.870849	0.836718	0.841118	0.852343	0.833101	0.815707
7doh	0.391925	0.310078	0.388519	0.315663	0.308138	0.305135	0.32117	0.309009	0.308932	0.309451	0.303603	0.311029	0.311291	0.308024	0.375068	0.301872	0.309362	0.305689	0.310652	0.385078	0.309056	0.31239	0.359539	0.311195	0.300479	0.369881	0.306592	0.308686	0.365413	0.303322	0.373436	0.366479
7sem	2.69823	2.27234	2.62588	2.5454	2.67524	2.2774	2.53213	2.76877	2.26427	2.24423	2.36256	2.59183	2.1814	2.73546	2.29247	2.6273	2.78865	2.6851	2.22393	2.40623	2.71566	2.49765	2.302	2.23422	2.37645	2.87625	2.23264	2.61494	2.60007	2.2673	2.62697	2.22506
7fcp	5.12473	5.11312	5.10404	4.89544	5.23769	4.76264	5.0742	5.16704	5.08634	5.02847	4.84788	4.97262	5.12983	5.1483	5.05645	5.14551	5.13101	4.86211	5.16505	5.02576	4.60497	4.87494	4.71955	5.11542	5.12588	4.83928	5.04216	4.98834	4.69961	4.9512	4.68191	4.79736
7tus	0.576934	0.565957	0.557275	0.574405	0.571606	0.583259	0.59176	0.582683	0.561718	0.559642	0.575229	0.555399	0.578563	0.605833	0.578176	0.581938	0.583253	0.583618	0.566983	0.578038	0.583471	0.584459	0.578922	0.558307	0.567721	0.575894	0.587147	0.5724	0.593278	0.565707	0.563494	0.584404
7rda	5.92481	5.70151	5.6997	5.80435	5.77326	5.48553	5.51925	5.68988	5.5782	5.56857	5.56774	6.14335	5.64783	5.93094	5.67962	5.68113	5.68431	5.55903	5.60864	5.55008	5.75199	5.89869	5.85507	5.82818	5.9741	5.64125	6.03589	5.89302	5.54984	5.71362	5.45603	5.90485
7mf7	2.26537	2.17185	2.20141	2.04649	2.05319	2.19962	2.08774	2.2676	2.18528	2.0786	2.13831	2.24953	2.29559	2.1207	2.04699	2.03179	2.3117	2.272	2.27658	2.20804	2.12227	2.04513	1.99936	2.28289	2.14937	2.29055	2.07364	2.30707	2.29468	2.15386	2.25294	2.18284
7tp3	3.69237	4.04496	3.78085	3.44117	3.77258	3.96131	3.82698	3.79412	3.59669	3.53512	3.73477	3.60593	3.79426	3.84447	3.86877	3.12643	4.09995	4.40244	3.68208	3.42709	2.35968	3.55538	3.20883	3.63977	2.95147	3.75133	3.53118	3.93603	3.0444	3.88188	3.67035	3.76847
7ams	3.25595	2.71409	3.10253	3.07066	3.05149	3.03798	3.15883	3.13256	2.781	2.71356	3.03916	3.73041	3.33012	2.69606	3.06937	2.99299	3.13691	3.05482	3.04885	2.85638	3.03296	3.17103	3.14423	3.55983	3.43702	3.0375	3.14415	4.47255	3.04888	2.79319	4.24501	3.09899
6xsn	0.925554	1.09206	1.40339	1.03574	1.03079	0.911474	1.01281	1.07116	0.94584	1.01675	1.23242	1.04579	1.00244	0.921186	0.934872	1.31156	1.04955	1.36575	1.03336	1.11651	1.08398	0.996957	0.99281	0.934688	1.02286	1.06646	1.08512	0.928077	0.975995	0.934182	1.03098	1.18645
7e9b	1.3028	1.31716	0.996697	1.16564	1.15311	1.06244	1.10515	1.2076	1.04245	1.42547	1.2291	1.11005	1.02194	1.14327	1.29853	1.15305	1.1076	1.3238	1.27728	1.22264	1.33854	1.2269	1.02293	1.13614	1.16453	1.15352	1.23242	1.29608	1.0425	1.32729	1.23504	1.24383
7s0b	3.12283	3.22425	3.20761	3.26111	3.36864	3.21912	3.28669	3.22551	3.20329	3.27587	3.24216	3.24232	3.22712	3.16353	3.1538	3.27004	3.26259	3.25957	3.27232	3.271	3.18239	3.21803	3.27865	3.23269	3.17307	3.20878	3.1928	3.1775	3.26416	3.24275	3.15827	3.19081
7uen	0.657405	0.54609	0.937742	0.467329	0.644526	0.66829	0.647871	0.624851	0.605262	0.607995	0.672123	0.951934	0.572027	0.712503	1.10236	1.18717	0.631575	0.633989	0.654838	0.660243	0.693179	0.739104	0.658808	0.535733	0.658021	0.687208	0.677358	0.64988	0.663576	0.96431	0.610183	0.639947
7tqa	2.37612	2.379	2.43609	2.41167	2.39856	2.36445	2.36065	2.35495	2.34739	2.38969	2.39784	2.44395	2.35515	2.37812	2.38242	2.36482	2.34293	2.40703	2.41829	2.36546	2.41508	2.43026	2.36888	2.4165	2.36091	2.44239	2.45398	2.35199	2.37437	2.46099	2.41358	2.34676
7vux	0.593306	0.552656	0.542088	0.5484	0.53576	0.569523	0.569447	0.594414	0.588853	0.526596	0.536024	0.579559	0.589758	0.576476	0.547855	0.56343	0.579987	0.550506	0.564624	0.607807	0.574616	0.600764	0.543252	0.531076	0.590877	0.574759	0.548449	0.58354	0.540494	0.535718	0.555358	0.575898
7lfb	1.23921	1.1967	1.25783	1.26563	1.25941	1.2386	1.25119	1.23924	1.24331	1.25014	1.19865	1.24186	1.253	1.21848	1.23134	1.17244	1.25306	1.20447	1.24247	1.20364	1.22153	1.29908	1.28739	1.26773	1.23623	1.22025	1.23708	1.23314	1.2477	1.25384	1.23684	1.23992
7rew	1.55328	1.33068	1.54014	1.40852	1.48276	1.59255	1.5528	4.07308	0.982984	1.45904	4.34048	1.15355	1.54714	1.52251	2.79765	1.39148	1.47974	1.06828	2.08733	1.43536	3.69557	1.46317	1.58292	1.0945	3.40595	1.38759	4.06909	1.59593	3.81027	1.96087	1.23649	1.5604
7rxl	2.69839	2.72896	1.30976	2.74605	2.73873	2.75219	2.7254	0.649615	2.74553	2.71835	2.71975	2.70983	2.73945	2.73696	1.35493	2.75172	2.70643	2.73476	1.41314	2.79165	2.70791	2.73504	2.74268	2.70968	2.75663	2.75039	2.72656	2.74112	2.74707	1.20783	2.70313	2.63508
7uem	0.381052	0.544234	0.41268	0.404879	0.424151	0.540561	0.402378	0.523844	0.407441	0.513128	0.554166	0.457861	0.479225	0.432169	0.409189	0.502765	0.456993	0.51707	0.44521	0.444745	0.55761	0.451163	0.556263	0.384517	0.507118	0.386999	0.506965	0.528556	0.50679	0.492291	0.496349	0.50642
7ps4	2.66316	2.39759	2.60379	2.8332	1.89164	2.23037	2.12731	2.58613	0.532889	2.78476	2.77815	2.78562	2.54041	2.80991	1.49835	1.87517	2.78353	1.91544	2.7249	2.5149	2.74134	1.31525	3.0176	2.81726	2.36137	2.13729	2.66039	1.4878	1.40849	1.8847	2.69691	0.463563
7qny	5.62207	5.56482	5.59829	5.70999	5.61624	5.5793	5.53946	5.59872	5.76923	5.59236	5.65277	5.62108	5.13777	5.51303	5.40404	5.57986	5.55777	5.73906	5.46158	5.72143	5.51795	5.71508	5.55173	5.98146	5.81775	5.60709	5.58576	5.7175	5.66927	5.70965	5.57471	5.63343
7kf1	2.99579	2.79366	2.79696	2.98468	2.95874	2.79699	3.30173	3.34665	2.90059	2.88896	3.18694	3.1193	3.37996	3.09326	2.77231	2.76795	3.58319	3.30126	2.95887	3.08384	2.89459	2.80441	2.78782	3.07456	2.7818	2.80342	2.82117	3.14648	3.18671	3.23305	2.85103	3.2248
7o33	1.14621	0.891866	1.0042	1.0343	1.16914	1.03941	1.16367	1.03724	1.12199	1.0123	0.90364	1.10662	1.06924	0.944314	1.06959	0.990083	1.03616	0.94265	1.11631	1.10686	1.13805	1.12681	1.0815	1.15164	0.990638	1.12011	0.997447	1.08416	1.14911	1.01553	1.1341	1.14648
7bnv	4.3964	4.63127	4.36681	4.46159	4.5529	3.82684	4.6936	4.5918	4.37695	3.34919	4.60334	4.58051	4.69566	4.74519	4.60219	4.52314	4.74184	4.46088	4.40016	4.61143	4.63278	4.49722	4.47169	4.42599	4.60242	4.64955	4.5168	4.70787	4.68006	4.45755	5.27388	4.46417
7n4i	2.7978	2.78791	2.80875	2.78718	2.80882	2.78219	2.81571	2.83278	2.82056	2.79558	2.8128	2.79756	2.78875	2.78266	2.81767	2.80952	2.78203	2.83077	2.79822	2.81258	2.79646	2.80348	2.81902	2.78705	2.81071	2.80175	2.82599	2.81216	2.81745	2.79418	2.81874	2.80661
7phw	3.08755	3.52765	3.07102	2.96262	2.85502	3.09229	3.10366	3.62695	2.9132	2.86293	2.98041	2.76778	3.40618	3.1471	3.02209	3.07777	2.98759	2.99271	2.91439	2.81944	2.89643	2.98131	2.92432	2.9349	2.94889	3.01932	2.79881	3.41054	3.02499	2.80092	5.13835	3.03407
7k7r	3.22069	3.17267	0.79336	0.75355	0.7823	3.16326	3.15118	3.11006	3.16333	3.14386	3.19804	3.12496	3.14619	0.78781	3.14202	3.1576	3.22685	3.19812	3.2664	3.19326	3.19435	3.1797	3.14885	3.1222	3.14713	3.14351	3.17567	3.19048	3.15523	3.14743	0.770824	3.14021
7n3h	2.24914	2.1548	2.2554	2.2538	2.32922	2.20918	2.18007	2.16728	2.25696	2.27349	2.26435	2.22687	2.26607	2.26671	2.25289	2.19478	2.23759	2.25991	2.25004	2.20425	2.45486	2.21492	2.26898	2.28369	2.26654	2.26635	2.1482	2.22168	2.23072	2.26914	2.29033	2.26575
7bg1	1.56464	1.52254	1.53178	1.54246	1.57067	1.53592	1.51109	1.53579	1.512	1.5563	1.55004	1.56349	1.52871	1.55426	1.54024	1.55227	1.48184	1.52903	1.54877	1.55884	1.54158	1.54541	1.53402	1.53846	1.49307	1.52579	1.52706	1.53082	1.48571	1.53993	1.52749	1.54054
7rdk	5.01097	4.51004	4.72197	4.19206	5.05331	4.7881	4.48644	4.87316	4.32699	4.38788	4.69154	4.51518	4.77744	4.90677	4.56607	3.9924	4.666	4.60929	4.91945	4.22612	4.67415	4.56151	4.77528	4.75778	4.44667	4.44318	4.70231	5.02618	4.6314	4.74547	4.45538	4.93829
7f6z	0.638876	0.698248	0.744627	0.684893	1.14405	0.748982	0.55967	0.749109	0.640845	0.702318	0.904661	0.741213	0.688129	0.720237	0.588863	0.796599	0.719232	0.625648	0.856512	0.678079	0.873393	1.89137	0.560862	0.619351	0.707764	0.584564	0.725589	0.786496	0.598676	0.772901	0.595187	0.614873
7rks	5.3175	5.25355	5.15923	5.2734	5.28237	5.36705	5.27597	5.18894	5.31542	5.30398	5.42128	5.45776	5.21003	5.32221	5.34316	5.21938	5.49164	5.17573	5.09836	5.21281	5.51941	5.13511	5.20243	5.08501	5.13422	5.45829	5.14445	5.22099	5.38474	5.57725	5.07621	5.22119
7z0x	7.18713	7.21372	7.22894	7.09877	7.25728	6.62958	6.40932	7.40467	7.72168	7.86128	7.29013	6.73407	7.24833	7.00745	7.73172	6.79417	7.08283	7.27517	6.81952	7.16275	7.05675	7.02326	7.0321	6.98659	8.0708	7.11267	7.8613	6.66663	7.72323	6.75595	6.59219	6.76256
7eyc	0.954368	0.952104	0.989935	0.976476	0.983052	0.949296	0.944038	0.914028	0.976531	0.961872	0.923988	0.964761	0.917465	0.91624	0.931514	0.951617	0.959022	0.96998	0.997229	0.964519	0.952612	0.944682	0.971085	0.953715	0.958128	0.951335	0.952138	1.00274	0.940835	0.942737	0.983587	0.913269
6xm2	4.6558	4.62897	4.62323	4.42138	4.38392	4.42409	4.48474	4.43521	4.66256	4.4065	4.46141	4.41917	4.51457	4.44004	4.48328	4.37894	4.57373	4.36613	4.4951	4.43436	4.54606	4.37435	4.38141	4.40891	4.6122	4.42923	4.56565	4.4052	4.3886	4.46672	4.39339	4.32846
7zf8	1.19168	1.23393	1.2128	1.26324	1.27535	1.21643	1.19794	1.2436	1.1864	1.25975	1.24603	1.25454	1.17518	1.27603	1.14587	1.21102	1.25134	1.23138	1.26202	1.27862	1.25113	1.24209	1.22126	1.21294	1.11812	1.22915	1.28945	1.2548	1.28031	1.18026	1.28345	1.26951
7nab	3.95009	4.37618	4.12692	4.2552	4.07206	4.07914	3.83504	3.97075	4.17847	4.21303	4.09313	3.98974	3.65543	3.74087	4.02346	3.9921	4.13085	4.11678	3.95537	4.22444	4.06733	4.05028	3.91217	3.93727	3.79109	4.01337	3.65704	4.12751	3.96875	3.91206	4.15863	4.15006
7shu	2.23403	2.24123	2.2534	2.19563	2.11878	2.1349	2.22245	2.23131	2.30609	2.188	2.20333	2.16128	2.23634	2.15262	2.14085	2.2769	2.22348	2.28374	2.14082	2.16908	2.17043	2.21324	2.10215	1.99031	2.1375	2.16529	2.18711	2.35258	2.19341	2.2775	2.13471	2.17142
7z0y	3.40213	5.22599	4.90508	3.72091	4.4672	3.38294	3.77524	5.11283	4.18879	3.06809	3.99709	4.21156	5.22121	4.92254	4.18756	4.9471	4.26919	4.32203	3.54087	5.34538	3.75182	4.32106	5.37393	4.63505	4.07997	4.38169	4.04324	5.36293	3.93098	3.52792	3.43573	4.55305
7vyr	0.823804	0.77862	0.693629	0.830551	0.691553	0.791771	0.802104	0.88268	0.724117	0.820513	0.694682	0.852285	0.67899	0.871861	0.845222	0.677718	0.742188	0.86608	0.714919	0.878664	0.799774	0.81159	0.845248	0.780676	0.658091	0.753334	0.678394	0.847425	0.769737	0.669515	0.833034	0.712391
7ahu	2.20515	2.10902	2.22981	2.19449	2.26943	2.15257	2.17264	2.35456	2.17494	2.14952	2.18016	2.32795	2.14804	2.34243	2.19613	2.15599	2.05709	2.07941	2.14847	2.33654	2.10021	1.9306	2.21612	2.31985	1.91227	2.0319	2.10747	1.96989	2.19528	2.29308	2.3482	2.3859
7lr4	2.47258	1.56315	2.60569	2.66451	2.52321	2.56627	1.2287	2.3887	2.65711	2.46182	1.43209	2.42198	2.60506	2.35519	2.59325	2.62679	2.70563	1.33771	2.60311	1.41993	1.31484	2.61808	2.57491	2.61652	2.67262	2.6246	2.58768	2.48632	2.64637	1.23754	2.43768	2.65462
7pqy	4.33015	4.49947	4.48026	4.28076	4.38047	4.44527	4.47943	4.47358	4.43136	4.50065	4.57679	4.52248	4.50624	4.45401	4.46527	4.42082	4.47693	4.45423	4.43789	4.49689	4.51472	4.51079	4.49928	4.45066	4.48957	4.60749	4.50744	4.48299	4.48643	4.51506	4.47444	4.44224
7mzj	0.702156	0.695598	0.705163	0.701897	0.70998	0.711999	0.755526	0.688298	0.689887	0.694974	0.690086	0.697064	0.685399	0.674193	0.69027	0.696496	0.682363	0.695089	0.684309	0.656144	0.685859	0.691875	0.668728	0.693676	0.697004	0.690045	0.703368	0.722269	0.709173	0.697051	0.678912	0.687179
7u2e	5.15916	5.14587	4.72424	5.15981	5.16174	5.13604	5.18917	5.21432	5.17713	5.13782	4.86343	5.2295	5.16667	5.19629	5.18109	5.22234	5.22735	5.2086	5.16382	4.88886	5.21813	5.19484	5.18474	5.18879	5.21475	5.12263	5.21112	5.15631	5.14399	5.25661	5.21746	5.15268
7phu	4.01437	4.18865	4.0318	4.08157	4.10825	4.08764	4.05581	4.10749	4.05317	4.08741	4.08219	4.14238	4.00101	3.97573	4.00316	4.09896	4.0208	4.21674	4.31399	4.0172	4.15358	4.11692	4.17952	3.98066	4.08425	4.03588	3.99293	4.11436	4.1513	3.98126	4.15309	4.19684
7qu2	2.59432	2.76343	2.07029	2.13927	2.1425	2.12296	2.16734	3.39437	2.34453	2.11509	3.33653	2.32968	4.00837	2.3585	3.33805	2.20638	2.15452	2.1719	2.13885	2.12939	3.31089	2.09663	2.14128	2.17941	2.14557	2.06618	2.3045	2.10557	2.15084	2.13117	3.41983	3.86922
7or9	4.09992	4.31849	4.11324	4.31977	4.13713	4.30861	4.08831	4.17137	4.27479	4.14756	4.19576	4.38459	4.13407	4.23491	4.11317	4.18584	4.13005	4.28979	4.20123	4.31889	4.30846	4.28715	4.12239	4.13415	4.16464	4.32019	4.29438	4.26618	4.11837	4.12223	4.32077	4.2873
7st8	2.20305	2.20413	2.21504	2.19439	2.18394	2.20222	2.19079	2.228	2.1984	2.20268	2.21349	2.1998	2.20363	2.20943	2.1982	2.1805	2.23008	2.17571	2.18322	2.20316	2.2067	2.25391	2.19503	2.18862	2.20143	2.20116	2.19247	2.23984	2.19563	2.18566	2.24988	2.20483
7msq	8.66094	8.45242	8.71435	8.38354	8.42994	8.67215	8.42435	8.2663	8.49428	8.54771	8.70219	8.56514	8.38048	8.50484	8.78804	8.59182	8.53091	7.63333	8.451	8.48914	8.535	8.18659	8.44657	8.55653	8.3775	8.45974	8.48448	8.3162	8.42345	8.56036	8.47069	8.32303
7zwi	1.75713	2.30891	2.39496	2.31646	2.29624	2.13699	2.42344	2.25906	2.14776	2.27689	2.45287	2.17215	2.40321	2.38569	2.36052	2.45597	2.33179	2.39582	2.14683	2.48898	2.27709	1.86823	2.48423	2.37654	2.33474	2.52474	2.43114	2.48299	2.345	2.16952	2.43222	2.48213
7lr3	0.973675	0.963432	0.9767	0.979823	0.977148	0.981906	0.964119	0.965842	0.983513	0.956869	0.946531	0.990361	0.951691	0.974536	0.949534	0.940683	1.01409	0.988035	0.980334	0.976718	0.962665	0.978004	0.960399	0.95957	0.952957	0.972928	0.949088	0.982829	0.929653	0.965459	0.972574	0.981503
7rpt	0.846238	0.853938	0.823776	0.8193	0.851976	0.781015	0.82565	0.813367	0.811592	0.937262	0.814055	0.851514	0.796688	0.858669	0.800856	0.804369	0.847637	0.851389	0.821693	0.897537	0.782108	0.825539	0.837231	0.836951	0.813457	0.832658	0.827544	0.842713	0.837178	0.825172	0.811076	0.819251
7n3g	4.23593	4.45684	4.46425	4.38706	4.48316	4.3187	4.53857	4.60052	4.32662	4.48178	4.3072	4.31174	4.43451	4.39456	4.54223	4.41985	4.51717	4.36839	4.36115	4.39983	4.3452	4.43993	4.44768	4.30167	4.63618	4.56276	4.48509	4.35121	4.31825	4.46962	4.40863	4.44944
7te4	0.933665	1.06903	1.10449	1.99537	2.47651	0.993537	1.04765	0.955501	1.02536	0.926312	1.90014	1.04529	2.10043	0.85909	0.879528	2.61937	2.25556	0.996477	0.864191	2.65202	0.963494	1.01893	2.54949	0.936151	1.03444	0.750623	0.971676	0.916376	1.09754	1.02353	1.04057	3.72713
7syy	1.69553	1.87383	1.8161	1.94238	1.98827	1.83238	1.94273	1.83987	1.80913	1.97365	2.04372	1.84619	1.84105	1.81436	1.80676	1.83243	1.78973	1.83241	1.85904	1.9544	1.97647	1.86555	1.74792	1.99344	1.9615	1.96951	1.76257	1.82079	1.82231	1.67168	1.86807	1.81199
8cwv	0.905634	0.661537	0.623129	1.74308	0.674294	1.74018	1.73874	0.684502	1.78927	0.660177	0.957229	1.75537	1.75767	0.964929	1.75135	1.07876	1.72946	0.636315	1.51675	0.694927	1.74173	1.7389	1.75321	1.72992	0.661634	1.01869	1.78817	1.76322	0.636192	1.76262	1.54368	0.603471
7ps6	3.145	3.43335	3.10942	2.97011	3.49026	3.08832	3.60714	2.67209	2.43527	3.00443	2.88955	2.96642	3.11081	2.92196	2.72792	3.42911	3.38099	2.80454	2.54041	2.70978	2.82631	3.11303	3.32168	2.32857	3.03694	2.59631	2.85874	3.07415	3.2977	2.7317	3.02058	2.44249
8dao	8.69178	8.96519	9.38344	8.78332	9.35364	9.40611	9.38611	9.0212	9.20206	8.87005	9.10012	9.05475	9.168	9.24611	8.78196	8.63589	9.50688	9.15051	8.90373	9.15364	8.72599	9.05447	9.16643	9.23742	9.21291	9.39581	9.17191	8.87453	9.05819	9.26181	9.31789	8.96309

## Sheet: Others
PDB ID	ImmuneBuilder	IgFold	EquiFold	RosettaAntibody
7kyo	2.02462	4.08576	3.17628	5.01389
7rqq	7.12776	6.66168	7.78073	6.0532
7shz	1.99967	2.05217	1.94348	2.79463
7b0b	0.854761	2.58568	1.77125	8.02239
7m2i	1.13035	0.619738	0.330455	0.58945
7kkz	5.05643	5.45359	5.83024	6.62481
7ttm	3.44766	2.90819	3.43173	7.45408
7e6p	1.48595	1.92342	1.64842	1.36725
7mx8	5.37473	5.88152	6.45683	6.97091
7mdp	3.35343	4.7764	5.13267	5.72887
7qnx	0.461361	1.69029	0.541073	2.40759
7ow1	1.50469	1.18084	0.694625	2.61293
7qez	0.444653	1.10682	0.631054	1.97232
7n0u	0.558914	1.65079	1.03597	1.77979
7rd3	1.4576	5.04648	2.96995	4.02172
7rco	1.00483	4.46788	1.24103	5.46247
7ps3	5.69416	5.72998	5.16751	15.7707
7oo2	0.889664	0.977565	0.505323	1.97158
7l77	2.11576	1.86586	1.8248	0
7nc0	2.12178	2.21828	1.63835	1.30312
7shy	2.02532	2.22759	1.85141	3.48215
7mdj	1.19257	1.12446	0.675715	0.850788
7ryu	2.81662	2.91139	4.12274	0
7rqr	7.56611	7.38666	7.92802	9.06783
7wpv	2.79594	3.40812	3.52753	6.11188
7n04	0.986809	4.18935	1.54084	8.61469
7n0x	1.83187	2.75639	2.45976	2.69603
7re7	2.47705	1.7228	1.65091	2.20208
7ps1	0.513725	1.91037	0.752305	4.20853
7a0x	1.63101	3.3034	3.23334	4.36872
7si0	2.07331	2.14572	2.08479	2.33861
7ryv	3.91034	2.88714	3.27165	2.74233
7mu4	2.07266	2.91144	2.85913	2.43531
7skz	3.06238	2.30161	2.08713	2.90603
7bh8	2.95155	3.59643	3.42463	4.25499
7bbj	1.41497	1.15342	1.37022	1.46126
7rlx	3.21658	3.31855	2.50314	2.67363
7sbu	3.49309	3.11259	4.13916	6.79839
7q0g	4.99369	4.72289	4.65274	2.90234
7q0i	2.87439	3.16825	3.1301	3.02707
7u0e	9.42247	10.8524	10.5155	8.30878
7so5	5.98273	4.4988	5.49373	4.59616
7tcq	1.37173	0.513578	0.865799	3.87165
7l7r	4.13523	3.26627	4.56842	4.07324
7n4j	5.57386	5.97913	2.8607	0
6xlz	0.791379	5.7803	3.22114	6.16423
7u09	4.71005	5.69897	5.25302	0
7t0k	3.91115	3.98555	3.45365	3.49232
7e3o	2.89882	4.24592	3.15792	4.60092
7rnj	0.561266	1.31076	0.965943	2.7415
7qf1	2.48899	3.33129	3.36579	4.44243
7n3e	0.640006	0.983939	0.759583	6.50275
7sjs	1.59037	4.52883	2.31768	3.06222
7vyt	3.30525	4.42488	3.28478	0
7pr0	8.58695	7.59174	4.64588	11.0853
7amq	3.10191	2.92982	2.55266	2.1863
7o30	0.392797	2.9476	2.14676	2.15643
7x9e	5.80718	5.03375	5.01647	11.1069
7s5r	3.32689	3.91303	1.87843	17.8338
7qf0	1.63716	2.1182	0.777897	3.61747
7u2d	4.61092	3.57094	4.08004	9.20167
7kpj	2.29392	2.73797	2.64173	1.05916
7s5q	0.87628	2.15602	0.666715	4.93035
7mzg	0.69734	1.9959	0.443047	2.65918
7zf6	1.53253	3.206	1.49554	5.66374
7mzh	0.963118	0.71436	0.475867	1.35897
7np1	6.62562	5.61497	5.24534	6.00718
7rxj	3.36004	3.20651	3.20328	11.9088
7s0x	2.30622	1.90878	2.44645	12.3602
7daa	2.54645	2.28148	1.48682	0
7l79	3.54288	2.87856	1.99875	0
7rah	0.606093	1.13759	1.11955	0
7rt9	1.78659	1.92578	1.53608	0
7stz	0.841107	1.63282	1.20104	1.99128
7rqp	5.82725	6.19061	5.94364	6.06204
7mlh	5.00674	2.22821	4.64886	0
6xsw	0.349379	1.34417	1.07404	2.77964
7s8g	1.98987	1.23418	1.53975	0
7n8q	0.571909	2.11471	0.960491	3.49863
7lf7	0.375773	2.42599	2.79433	3.00145
7jkm	1.28328	2.30856	3.59865	4.5409
7qu1	2.14058	1.96839	1.9804	2.35467
8d36	6.9691	7.85983	7.82824	0
7mzf	0.950654	1.50258	0.550733	1.89477
7vsw	1.61388	1.36665	1.7161	2.44109
7dk2	9.44309	9.89735	9.05017	0
7fjs	2.42271	2.15859	2.80706	2.37818
7seg	1.23867	2.30603	2.65251	7.32525
7fgj	0.900755	0.930727	0.998705	0
7rxi	2.76511	3.09166	2.91915	11.7908
7kql	2.55962	2.50838	2.34952	3.74841
7s8h	4.19538	2.28313	5.26941	0
7a3u	0.688363	3.70275	1.36705	7.23879
7v5n	2.37779	2.80138	2.70557	2.62307
7arn	0.869454	1.64828	0.806732	2.46635
7s4g	1.12579	1.05884	0.854924	1.68213
7mzk	0.716972	0.591274	0.476429	1.22057
7s11	4.85452	5.14166	2.85895	0
7e5o	2.11788	1.85133	1.56328	1.8194
7u0a	4.2546	4.74603	4.71155	0
8dcc	2.04213	3.80865	3.51274	4.62391
7u0b	3.09105	3.38312	3.35102	11.093
7n3c	0.796843	6.92998	7.20901	3.99495
7wkx	1.46631	1.15132	0.817741	3.01964
7o4y	1.23221	1.36376	0.933718	6.04283
7kba	1.01515	4.12888	2.33641	5.51837
7kf0	1.76986	1.4573	1.15374	3.99052
7bbg	2.85779	2.59035	1.74524	4.17389
7cj2	2.63575	3.58175	2.84325	3.74705
7o2z	0.920612	2.69997	2.02547	1.7444
6xp6	0.730507	1.25021	1.43135	2.22091
8d6z	5.0114	4.81264	5.2972	4.6416
7f7e	5.75872	3.66829	3.83707	3.24625
7su0	0.175709	1.85979	0.298838	2.3495
7l7e	0.313301	2.7222	0.761871	6.67882
7lfa	0.816614	2.08871	1.33523	2.62396
7t7b	3.51625	2.48077	4.32358	8.81474
7n08	2.34424	2.78556	3.55428	3.18594
7wph	3.16766	3.0792	3.54894	1.94477
7s13	2.29015	2.44594	2.44421	0
7sn1	2.04578	2.97562	3.25838	3.61523
7rm3	1.85302	1.70771	1.52171	0.888416
7s3m	2.85028	2.86412	2.43323	2.63015
7ps0	2.09718	1.74488	1.6459	3.04424
7n6p	8.02776	6.84323	6.61141	5.5953
7mrz	1.27503	1.608	0.622951	2.97206
7kkh	1.81449	1.41539	1.71504	1.44227
7tp4	4.04371	3.70217	4.29775	2.57046
7kn4	2.52874	2.28538	3.30591	2.91953
7keo	0.674651	3.57008	1.53005	6.30449
7pi7	1.75051	0.50593	0.942459	2.7111
7e72	2.16404	1.30933	1.58294	1.37782
7ora	0.652682	2.46028	1.46771	4.68778
7n3d	1.14968	4.34716	3.49386	4.6702
7n3f	0.765888	1.10819	1.45101	1.26953
7lyw	0.495709	3.66364	1.4498	2.73293
7urq	2.36901	2.75473	1.8262	2.10645
7q4q	1.24509	0.86759	2.03507	2.26435
7rta	2.2148	2.00579	1.56396	2.53862
7doh	0.877467	0.97814	0.43955	0.866904
7sem	0.700031	4.49307	5.29211	6.14169
7fcp	6.70535	3.975	5.25268	8.04643
7tus	3.81557	3.6177	3.72877	2.21552
7rda	0.868734	3.30618	2.24747	8.62007
7mf7	0.857877	1.79231	1.5184	12.2224
7tp3	5.51391	3.09586	4.1871	0
7ams	3.0526	2.75497	2.69748	9.24377
6xsn	0.6997	1.18766	0.996173	4.35576
7e9b	0.647424	2.6337	1.04342	1.88559
7s0b	2.37055	3.21893	1.50256	1.90614
7uen	0.705154	1.14413	1.34963	4.62775
7tqa	3.165	2.87879	3.59502	1.04333
7vux	0.619456	1.16235	0.858225	1.26419
7lfb	1.25729	0.834688	1.39058	6.72262
7rew	3.35256	3.53011	4.6914	4.07512
7rxl	1.59932	1.94816	1.31517	3.11397
7uem	0.5979	1.94188	0.785536	5.29483
7ps4	5.80809	3.51402	6.5494	7.13941
7qny	5.26193	4.51376	5.09153	5.01267
7kf1	1.66861	2.72568	1.21329	4.89528
7o33	0.94767	1.3189	0.771157	1.08186
7bnv	5.04453	6.5916	8.08391	8.11147
7n4i	4.25499	1.89361	2.20044	3.22419
7phw	5.45199	4.47206	4.82756	6.85713
7k7r	2.1065	1.8044	1.70324	1.15199
7n3h	0.186922	2.13826	1.37633	3.84431
7bg1	0.813377	1.92637	0.932152	4.76238
7rdk	3.82455	4.23022	2.62535	15.0366
7f6z	0.6016	1.89361	0.785227	1.95511
7rks	6.85637	6.06223	2.99944	0
7z0x	4.10045	6.66028	5.73444	9.87814
7eyc	1.1787	1.29759	1.31901	0.669538
6xm2	0.942962	4.1489	1.41591	4.8591
7zf8	0.872355	1.576	0.408494	6.27325
7nab	3.15146	3.21877	3.44325	6.97783
7shu	2.09505	2.35222	2.44566	2.13293
7z0y	6.49879	7.14844	4.59844	1.92333
7vyr	0.94544	1.25428	0.618319	1.50837
7ahu	0.910204	1.23417	1.40876	4.94306
7lr4	3.0068	2.76178	3.07866	2.93221
7pqy	5.02732	4.77885	4.71441	4.53478
7mzj	0.794203	0.718666	0.329751	2.44768
7u2e	2.96369	3.57519	4.31775	8.75887
7phu	4.95521	4.04295	3.81723	10.448
7qu2	2.42121	3.11048	2.63191	4.58795
7or9	3.88529	4.2495	2.07177	5.19565
7st8	1.60517	1.62928	1.2276	1.69055
7msq	6.28266	7.29912	7.74642	13.3604
7zwi	2.41634	1.93236	1.89565	2.58697
7lr3	1.09055	1.40551	1.3586	1.80915
7rpt	1.86994	2.77821	0.947566	0
7n3g	5.04167	4.14812	4.13358	4.52965
7te4	1.14343	2.70688	2.71585	2.16857
7syy	2.36686	2.29058	2.26342	2.60678
8cwv	0.289913	1.76467	0.440281	3.55867
7ps6	2.5554	2.27377	3.01929	11.5466
8dao	8.31425	9.30145	8.78831	7.30298
